# Supplementary material for: Transcriptome analysis reveals important candidate genes involved in grain-size formation at the stage of grain enlargement in common wheat cultivar “Bainong 4199”
Source: PLoS One. 2019 Mar 25;14(3):e0214149. doi: 10.1371/journal.pone.0214149 (PMC6433227; doi:10.1371/journal.pone.0214149)
Supplement: S1 Table — (XLSX) [file pone.0214149.s004.xlsx]

## Sheet: Sheet1
S1 Table. The list sequences of new genes.
>Wheat_newGene_9	Wheat_newGene_9.1
GAATTATATGCCTGCAAGGGGTATTGACTCACCTGTAAATGATGCGGGCACAACAAAGATTGCCAAACCAGCTTTCACACCGAAAAGAGCAAGTACTCCATGCTCGCCAATGTTGCGATCTAATTACATGAAGAATGGCCCGCAAGAGTTTTCAAACTATATAAGATCGCGGCACCCCCACCATATCAGCACAGAAACTTGGCATTCTCCTCCGGGAACAAAATGCACGCGGCCCGGCAAACATATCGGAAATGCGGCAAGCGTTCTAATCAAACATGTTCACATTCACTGACAAGCTAATGGCGTGCCTCGGAGAAATGTGTACATGTTGTAAAGCACACGGACGGAAAATGTGTGTCCTTAAGAGCGAAGACAAAACCATACATGAACCGCCCCCAA…
>Wheat_newGene_11	Wheat_newGene_11.1
CTTGTGAACATTGCCGCACCAGCAAAGATTTTCTCAGTAGCATACCTGATGCTTTGCCTGCTACTAAGCTTTCTTCATCTTCCAAGAGGGGGGAATTCCTAAAGAAAAATTCTAACGACTTGAGCTCTTCACACGATGGTTTTGGCCAAGACATTGATCAGGAGAGTGATTTAATGCCCGAACCAGAAATCATTGAGTCGGATGTCATGCTTGGTGCCAGAAAAGAACCAGTAAGTTGTGATGTTGGCACTTCCGGTATAGATGGGTTGAGCTCTGGTTGTCGTATAATCGATACTGCTGAACCTAGTACTCGTGACCATGGAAACAAACATGAGAAGCAGCATGAATCAAGTCAACACTCCAAAACATCAGCTAAACTGCGTGGTGTGAAAGGAGGCA…
>Wheat_newGene_12	Wheat_newGene_12.1
CAACATCTCCACCACCCAGCGCGAACCCTTCACCACCAACTCTGACGTCGTCGTCGCCGCCCACCATCCAATGCACCCCTGCTGCATCTACCGTCCCGCGTGAGCACCGGTGCGCATGGATCCGGCAGGATCCCGACCTGACTGGGCCAGGGTTGATATTCGCAGGCACTGGGGTCATCGCGGACTGCGCCCCAGCCGTCGCCGTGGACTTCTCCGCATCGCCGGCGGTAGCAGCAATAGAAACTGGTGCTGGTTGGGACGGCCCGACATGGAACTCCCACTGTCAGTGCCGTGCCACCAAGATGAGGAATCAGGTTCAGACATTCCCAAACCCCACGCCTAGCGGAGTATTTTTTACAAGAGAGGAACCAAGTTGCGTACCTGGTCGGGCATGACCTC…
>Wheat_newGene_15	Wheat_newGene_15.1
ACAAGAATCACATTACAAGACTATATGCTTCCCCAGCAACCGCAGTATCCCGAGAGACCTGGTCAGCCAGAGTGCCGGTACTACTTGCAGTTTGGGAAATGCAAATATCTGTCTGCTTGTATATTTCACCATCCAAAAGATAGACTTGCAGCTCACTCTGATCAGATTGGACCTGGCATGCCAGATTGTCCTTTCTATATGAAAACTGGGAAATGTCAATTTGGATCAGCATGTGAATTTCGTCATCCCAAAGATATACATTCAAGTTCAACTACAGAGGAAGCATTTGGTGAGAGAACTGGCTCGGGGGCGTACGATAGTTTGACAAGGTCAGATAATGGTGTGGAGCAACAAGAAGAGAGCATCATGTATCCTGAGAGGCCCGGTGAACCTGAGTGT…
>Wheat_newGene_20	Wheat_newGene_20.1
AGACTTGGATGGAAAGGCCTTTCTGCCCCAGCACAACATAACTCCTGGAGTCATATTCGGCCTCCCAAGGTCCTACTAGGGTTGTTCTTTCTAAGGGCGAAGCATCGCCTGTTGTGCCAATGCCGGGCAAAAGGAATAGCTCTCTTGAAGGACAAAATGCTGTAACTCTCTTCATATACAAGATAGAACCTATGACTTCAATTCCGGTGATAGAAATAGCCAGATGGATCATGAAAACATTGTGAAGATGGTGAGATATTGCAAGGAGTCTTATCCGTTCTGAGGAATGCTTGTCTTTGAGTACCAGCCAAATGGGACCCTCTACTAGCATCTTCACGATGGGAAAGGATGTTAACTATCTTGGCCATGGCGGGCGAAGATTGTGCTCAGCATCGCGCG…
>Wheat_newGene_21	Wheat_newGene_21.1
GTATTGGTCTGCATCTTTCAAAGTTGATTGATATGGCTAGTGCTAGAGCGGTTGCCATGTTCTACCTAGTAGTTTTTGTGACGGTCTCTTTTTTCCCAAACCATACATGGGCAAGTAAGTCTCAAGCTGCCATTGAAAAAGATGAGGTGATGGAACACTGTAAGTTCAATATTAGAAAAGGCGCCCACTGGCCATTCGAACCAAGCCACGCATGCTGCCAAGTAGTGACGCGTTCAGTGAACCTCCTGGCAATTTGCAATGCGTTTACCGCCGCAGATTTGGCTCAGATCAGTCTAGAGAGGCGGGCTGCTGTCACTCGTTGGTGCGGCAACGCGTTGCATGAAGGAGACAACTGTGCAGGTTACATTGTTCACTTTTGAGTTGGGCACTCCATGCAAG…
>Wheat_newGene_24	Wheat_newGene_24.1
GGCAAATGTTATATGAATCATCAGGTGGCATTCCCCATGGGCGACTAGCAATAGAGGATGGGGCAATTAAGAAGGCTGATGTTATCTCAACATCTAGAGAGAAGAAACTGAGGCTGTCAACTTCAGCATCACTTCGACGAACTATTCAAGAAAACGAAGAACTGAAGTGACGAGCTATTCAAGAAAACGAAGAACTGAAGCGACATAATGAGTACCTGCAAAATAAAGTGGATATGCATGAACGACTCTTCTTGGTCCTTTTTAAGGAGATGGGTAAAGAACTACCAGAGGAGCTACGCCAAGGAGCAAGGTCCCAGCCACAT
>Wheat_newGene_27	Wheat_newGene_27.1
TTGGTAACCTGTGGAGTCAAGAAGAAAATGCTGGTTCACTCACATCAGTTGGTTATGGGAAACATAGAGGCTCTGAAGAAGGATTTGAAGCACAATGTGTATCCAACTTGAATGATCTGCACAACTATGGGCGATATAGGACCCTCATTCATTCTTATGGCGCAGATCATAGGGGGCTGGCTCATAACTCGCCCAACCTAAATATTTCAGAGGAGAGGTCTTGCAGAACTGATAATTTCTGGACTACAAAGCCTACCCCTCCTGTAAATGAGCTGGTGCAGATCTCAGTTCAAGGGAAAAACCACAAACCTAGTCTCATGGGACACCATATTAGTTTGCCCTCTGATAGCTACTTGGATGGCAGGGAAACCTTAAGTAGATTGCATTTAGATGGAGCAA…
>Wheat_newGene_30	Wheat_newGene_30.1
GTCAAGAGGAAGCTCGACAAGGGGAAGCAGCCGGCCGGGGCTCAGGCCAAGAAGGGGCCCAAGAAGGACAAGGCCCCGGCTGAGATTGCCGCGAGGAAAAAGGATGGTTGGTTCGCTTTCGTCATGCAGACCATGCGCAAGTGGTGGCACCGGGTCGGAGCGCCCACAAGCTTGGGGCGTGGCCCTGCTGATGTTCCATCGACGTTGTCTTAGTCCCGTCGCTAGGGTTTTGGGCTTCAGTTGCAATCTTCAAATGCCATGAGGCAATTGGAGCTCATTAGGTGCTTGTGGTGGTTTATTTTATTTGTGCAGCGTTGGCTGCTCTTGTCCTTGTAATTGTTCCCTTAAGATAAATCAGATCTGACATGCCTTTGAGTGTTTTCCTGTAGAAAAAAGCAA…
>Wheat_newGene_33	Wheat_newGene_33.1
GTACTCTATGGTGATGTAGGATCTGTGGTGATGTAGAAGGGCAGCAAGGCAGCAGCCTCAACGCCACAGGTAACCGCTGAGGATGTTTAAAAAGGACACCACCAATAGCAGAGCACTCTATTGCTGCAATTATATGCAGCGTGGTGTATGATGTTGTTGGGTTGTTGACATGGCCCGTGGTCCAGTTGCGGCTCATACTCAAGGCACGGTCGAGGCTGCTGTTGGGTTGGTACGTGGTCGTGGCCGTGGCCGTGGGTGTTCTGCTAGTCGTCGTGGACGAGCCACTGGCCGTGGAGGTTCTAATATAGGGCGTGCCCCTGTTTCTGATCATGTCGCTGCTTGCCGGGTGCCTGACGCTGGAGCTGAGCCTCTTGACAGGCGTAGGGGTGTGAGTCGGCG…
>Wheat_newGene_37	Wheat_newGene_37.1
GAGTCTGCTGCTGCTCAGCCCAGCGTCTTGCCGTGGCGGGCGCTTGTCGTCGGAGCTCTGGTTGTCGGTTCCAGAGTCGGGTGGTTCCACACAGGGGCGCATATCCCGTTGTGCCACCAATCACTTAATTCGGCTCTCTTGAGCTGCCCGGCTTCGGCGGCGAAGATGATGGCGATGCCTAGGACATAACGGCCACATGGGATGAAACTAGCAGAGATGAAGAAGGCGGTGGTCGTTGGGAGGAGAAGATTGCCCGGAAGCTGGAGGACGTGCACCAGCTGCGGTTGCTGGACAACCGCTACGTTTAGTGGCTGAGGGAATTGTTGGGCTACGAGAATCAGTCGCTGATAAGAGGGCTGAGGCTGAGAAGATCAAGAGGGATCAGAGATTGTGCTCAAT…
>Wheat_newGene_38	Wheat_newGene_38.1
TTTGGATGCTCGGCTTCGAGCTTTTTCCTATCACTCCATTGAATCTGGTGACTCAAGGGCGACTAGGGTTTCCCCAGCGCCGCCACACCCTCCCCCCTCTCCGTCCCATGTCGCCACCCAAGGTGGTCGCCGGGCCAGCCTGTGTGGTTGGCGATGAAGGTCGTGGTGACAATTTTGCCGATTCGTTCCCTAGCGGAGGACCTTGGACGCCAAGGCGGCGGCCTCGGACGGTGAGGAAGCATTTGTCAGATGTGCTAGCCGGCTTCCTTGGCTACACGGGTGGAGAGGATTCGGCTGATTGTGGTCGCAACCCGGATTCCCCACCTTCTGCTCCAGATCTGAAGACTAAGAAAAGTTTGAAGGACTCCATCGGCATGTACACGGTCCAATGCTACAAAT…
>Wheat_newGene_40	Wheat_newGene_40.1
TGTGCCTCTATATAAACAACAGAATGAGAAACTAAATTGACCGGAAATACAGCGATAGGAGAAAAAGAATAGTGTACCCCCTCCCCATGGCGCTTCTCAAGAACACCCCAGGGGTTTTGTGCTTGGCGTCCCTTCTTGTGATATCTGCCACCTTCTTATCATGTGATGCATCCTACGGGGCGACAGATGGAGAAGGTTTAAACAAGTTCTGTGTGGGTTGGGACCAAGGCTGCAAGGATCCAGTGAATGGAATCCCTAGTCAGTGCCAGATTTACTGCAGAGATAACGGTTTTGTCTTAGAGAAAGGCAAATGTGCACCGGACAATGGAAAGCCCAACCGCATGTGTTGCTGCTATAAGTAGACACTTCCGCGCGAATTTGTGGAAGAGTGCAAAACAT…
>Wheat_newGene_41	Wheat_newGene_41.1
CAGGACCACACGTCGCACGTTTCCATCCTCCCAAGCCCCTCGCCCCAATCCAGTATTCTCCGTCTCCCTCCGGGTCTCCCAAGAAAAATCGTCGCCGCCCATCTGCCCCATGGCCGCGGACAAAGCTTCTCCACTCCCCTACAAGCTGCTAGCTCCACTCTGCCAACGCCATCGGCGCTGCTTCAATGGGCTTGTACTCTGACTCAGATCACGAGTTTGATGAGGGCCTCAACCTGGTCCGCCATTCCTGTATCATCACGGGTGACGCTGTTGTGCACATCTCTCCTCCTACCTTGATGCCGCTGGGATCCACAACCCACCGGAAAGGAGTAGCAGCGCCCTCACAGGTTGGACCACTCCCGATCCGTCGCCGCCTGCACAGCCAGGACGGGCCAACCA…
>Wheat_newGene_53	Wheat_newGene_53.1
ACTCGACGGCACCGGCGGCGCCGCCGCCGCCACGCGCGGCTGGTCTTCCTCACCGACTTGCCGCCGCCCTGTTGCTCTTCCCCTCCCCGTCCGCCCCCAATCTTCTCCGGCGCCACCACAGCCTCCTCTACCTCCAACCTCCTGCTGCCGTCTATCTCCAATTTGCATCGAAGTCGGTGTCCGTGTTCGTGCGGGACAACTTCTCCAAGACGGAGTGCCCAGCCCGAACTCCACAGGGATTTGGATGCCATAAGACCGAGCCCTTGACGGAAATCCCCAGTAAATCACCTCGCATCACAACTTTCGAAGAACCGTCCAATATCGCGCCGAATTAGCCGGAAGAACCTCCGCCGTCCGAGCCTGCTACACCTGACCTGAGGCGGAACAACATCCGCTGTC…
>Wheat_newGene_54	Wheat_newGene_54.1
GATCGTCACGCTCACGCCTCAGGAGAAGCATTGCGTGGGTGCGCATTAGCCGAGGCCTTAGCTAGCAGCATTCCATTAATCACATATCTGCAGAGACTAGGGAGCACGAGGACAAGGCGGAGAGTGGGAGAGGAAGAGAGTGTGTGTGTGGTGATCGGAGTGAAACGACAGCCAAGGAAATAAGGAGGAGGCTGAAACGCTGCTCCGATGCGAGGGTCCTCCTCAGTCGCGTCTTCGCCCAGCCCCGCCCAAACGGACGTGAATAGCATGACGAGGTCCCAGAGAATCAACCCGGATTCCCTCGCTGATGGCGGCGGCAGCGGCGCGAGCAGGAACCCAGCGGCGCCGGCGCCGGCCCCCAAACCGAGCAAGGAGGAGCGCGCCCCGGACGTCGTCGTC…
>Wheat_newGene_56	Wheat_newGene_56.1
CGCGAAAACAACCGTCTCATCATCATGCCTCGCCGAAGAAGGCGGCGTCTGCAGGACCTCTATCTGCCGGCTTGGGGTATAATCCACCATGGTGAGGCGAGGCGAGGCGAGGCTCTTTTTGTATCATCCTGGGGACTAACTGAATTTTGCATCTTCAGATTGATTGGCCTGGCTCAAGAGGTGACCCTTCCATCCATCTTGCTGTCGGTATCCTATCTGAATTCAGACACACGACGAATCGTCGGAGATCGGATCGTGAATGGGCTTCTCCGGTCCGTTTGGGGTGCCGGCCCAGCGGCCCCGTTGGAGGCGCTGATGCCGGATCCAACTGGACCGAC
>Wheat_newGene_62	Wheat_newGene_62.1
TCCCATGATAACATCACTGTTCATCATGCTTCGCTTTGAGGTCAACTATGGTGTTGCAGCAAAACGTACAGAACGCTCTCGCAAGATGGAAGATAATGTAAGGCAGGTTGTGAGAGCAATGTCTCTTCTACCTATGCTGTGGACAGCTACCCTTCCTCAGGCGATTTCTTGTTCCTTGGTCACCTGGAGCGGTCTGACTCTTGCAGGAAAGATAGTTCTTAAGCATCCAGATGTGCAGAAAGTACTATACGGTGGCCCCTTTCTACTAAAACAAGAATGTTCCTCTTCCGATGGACAGAAGGGCCCGACTGCTGAAGATTCCCCGCCTCCTGTCAAAGAAGAGGAAGAGCCAGTTTCTCCAGAGACAAAGAAATCTTCTGATGCCAGCATTCACAGAGA…
>Wheat_newGene_69	Wheat_newGene_69.1
CACAGCCACTCTTTTCTTCTCGGCGGAGGCGGAGGCGAACGAGGAACCCTAGATCCGCAAGGCCGGCGACGATGGCGGCGCTTCGGTATTCGGCGAGGAGGCTGGGTGGCTCCCTGCTCCATCGAACGCAGGCCGCGGTCGAGGAGGAGGGACGCCGGCTCATGCGCCCCCGCCAGATCTCAACCGAGTTCTTCGGCGAGCCAACGCAGGCGGCGCCGGTAGCGGATGAGCGATGACGCCTGCCAAGCAGGCTCATGCGCTCGCACAATCTCTCCACTGAGCATGCTCGTGCACCCTCTGCACGCCAGGTACAGCAGAAGAAGGAGGAGCTGTATGAGGCGGTGTCTAAGGCGGAACAGAAGAAGCAGGAGCTGCTCAATTTGATGGCTAATGAGCAGC…
>Wheat_newGene_70	Wheat_newGene_70.1
GCAGAACCTTCAGGGAGTTGCATTGAGCAAAAGAACTAGTGCCTAAGCTCCTTGGGAAGTTCACATTTCTTGATAACGTCTGGGAGCAATGTTCCTGTGCAGGATATGTCATTTGATGTTACTGTGTGGTCTTTTGCGGCCTCCTCTTATTTGTTGTTTGAATTCAAAACTTAAATACAATTACAAAGGAGATTGGGAGAGAGTTGAATCTTGTCCCAACTCCCAACCTTGCTGATATGGCTAGTCATGTTCTGCCCAGTTGTAAAACTCCCTAGTCATTTTCTTTGTAACACTATTAGTAATATACAAGAGGCAAGGCGTATAATGAGTGGCAAGAATTTTCTTCATAAGCAATATGCCGGACATTTTGATAGGTAGCCAGGTTAACAATGTTGTGGA…
>Wheat_newGene_72	Wheat_newGene_72.1
GTCGTCGATGGTGCTGCAGCTCCCACGGCTGGGACGAGTCGCCGGAGTAACGGCGGCACCTGCATCCAAAGCCGGGCCCCGCAAATTGAATTCCCATGGGTGCCGCAGCAGCCGGCGCTCCCCCTCGTCCAGCAGCAGAAGCAGCAGCTGGTTCTCCTCCAACGCCGAGAATCCCGGCCCCGACACCAGAGACGGTAACAGGACTAGTAGTAGGAGGTGGTGGTCCGACGACCAATTCGACGTGGAGGAGGAGGAGGAGGAGGAATTCGGGAGCGAGGGCTCGTTTGGTTCTGCAAGGGAGATGTTCGACGAGCCATGGTTTACCAAGGTCTTCAGGGTGTACGGGTATGTGCTCCCGGTGCTGCTGGCTTCCATGCTGGTGACAACGCGGCCACAGGC…
>Wheat_newGene_77	Wheat_newGene_77.1
CACCAAACCCTGATCAGCCAATCTCGAAACCCAGTATGGCACCCAAGCCCAAGCCATGGGAGAAGCAAGGCCAACAAAGTTCCGGTTGGGACCTGAAAGTGCTCTCAAGCGACCCAAGCGAATTGTCGTCAGGAGTTCGAACCGATAGCACCAGCCAGGCCACGGAATTAAACAATAGCTCCGGTTACGGGGATTTGATGCTGACGGCAGAGCCGGCTACAGGCTCCAAAGCCTT
>Wheat_newGene_79	Wheat_newGene_79.1
GGCTACTGGGCAATGCTAATATGCTCCACAGTCCCAGTAGCAAATGGAACATGGACGCCTACTGGATGAACAAGTAACATGCCAGTGATGCATTGCAGGAGCAGAAAGGAGCAGCGAGCAGCAGCGGCGGCTGACCTCGAGCTCTCGGTTGGAGTGGAGGGAGGCGGCCGGCGAGGGATATGCGGCCAGCGGGGAAGGATTCGGAGTTGCGGCGGAGCAGGCAACCGGCGGGGAAAGGCGGCCGCCGGTGAGGGAGCTTTCGATCGCGGCGAGGAAGGGCGACCAGAGGGGATCAGGCTCTCGATTGGAGCGGCACAGGCAACCGGCGGGGAAAGGCGCCGGAGATGTGGACGACGGAGGAGCCTGGCGAAGGGGAGGAGCGACGGAGGAAGACGATGG…
>Wheat_newGene_85	Wheat_newGene_85.1
GCGGATCGATCGAGTCGGCGAGAGCGATGGCGGCGCTCCGGCACGCGGCGAAGAGGCTCTGCGAGCGTGCGCTCCAGCAGTGAGGAGCGCTGGTGAGGCCTTCGTTCGTGGCGGAGGGACCTCGGCGGCTCTTGCTAAACGGCGCTTCCCCTGCCCGCCGGCCCATGTCCACCTCCTCCATCAGTGGCAAGCCGACATCTAGTGCAGCGCCTCACGGCGAGCTGGAATTGCTGGAAATGCGATTCAATAAGAAGAAAGAAGAGATGTATGATTTGCTTGTAGCGGTGAAAAGCTCTGAACTTTACCCAGAGTTGTCCTGGGAAGACATCCAAACTCATCGGCTCATCACTCACCTTGCTGCTCAAGTGAAGCCTAGGCCTCATGACCCAATTTGGCGCA…
>Wheat_newGene_88	Wheat_newGene_88.1
GTGTTTGCTACGTCAGAGAGCAGTGAGAACTGAGATTTGGGTGGGGGTGGAGGTAGCAGGGAGAGGATGTTTACTCGATGGAAGAGTGCAGGGGCACGCCTCCGAGCTAGCCGATGCCTACTGTATCCAGTGTTCTGCTGCATCCGGTGCCACCTCAAAGAACACCTTCTTCTAGCTGGGCATTGAACGCCTCAGGGACGACGAGGTGCAGCAACTGGGGTGGAAGCAGTTCAACTACATGATGAAGAATTGAGTGAAGGGGTTAAGACGGTTGCGTTGTGCATGCGCTGCTTGCTTGCCGCAGCCGTATGCGCACTGCTTGTGCTGGGCGCTGATCTGGAGGCCCCTGATCGGAAGGGACGCCACTGGAGTTGCTGCGGGAGATGGTAGCGAATACTG…
>Wheat_newGene_89	Wheat_newGene_89.1
AAACGAGATCACATGCCGGACCGGACCTTCTCCTCTCTCCCTCTCTCCCTAGACGAGACGAGAAAGAAACAGCCAGTGCAGCTCAGCTGGGCCGCACGCCTGCGCCTGCTCGACACGTCTCATCGCATGCAGGCTCGCCACTGCGCTGCTCAGTACTACGTACAGTATATGTTAGGAGCACACCAAGGTTCAAGAAGCACACCAAGCTTGCAAGGAAGGGCCTCCCATTATCTCATCATCTGACCAGTTGACGCACGTACGCTTGGATCCATGAGCATGGGCATGGACTCCCCGCAGAAGAAGCTTGGCTCCATATCCATGGACGGCGGCAAGACGCCTCCTCTGCTGCTTGAGGTTGCGGCCCAGCTGGCCAAGAAGGCGATAGCCGCTTCTCCGTTC…
>Wheat_newGene_93	Wheat_newGene_93.1
CATTTTTTAAGCCTTACTTGATTTTGATATGTGGTTAGCCGTTTGCCCTTGCACCAAAAACAAACACTATTCCTATGTCTTACTTAGAAGCAAAGGTGCATTAATTATTAACTGGTTTGATATATGTTCCATGGTGGGTGGCATAGAAAACAAAGCTTCTTTCTAAGACATGATGTTCTGTTACTAGCAAAAAAGTGTTAGAATTTATAAGTACTTATTCAAAGAAAATAAAAACTGACTGGAGAACTGTTTGCTTCTACCATTCCTTTCAAGTTAAGGCAAAAATCATATTGGCATGTAGCTTGTGCTCCTGCAGAGTTCTTTTTGTTTTGATTTTTTGTAATGTTAAAGGCATATCGAATAATGAAATTGCAATAGTTATGATCCCTAGGCCCGACA…
>Wheat_newGene_98	Wheat_newGene_98.1
TCTATATAAACATCAGAAGGAACCAGCAAAGTAGTACAAGTCTACAACCAAAAGGACATAGGAGAATAGAACACTAAACAATTTCATTATGGCTCTAATCCGGATCAACACTGGTGTTCTGTGCTTGATGGTACTTTTGATGGTTCCAACCACTTTATTGTCGAGTGAAGCATCGGGGAGGAAGATAGGCAAGGAAGCTAACATTGGCATCGAGGGGCACCATGAACCCTACACTCCATGTACAGATCCTTCATTTTGTAATGATATCTGCAACAGAGATGGTTACGGAGGTGGGACCTGCCATGATGGTCACTGCGAATGCATTAGATAATTGTAGCAAGAAAATGACCAAGAATAATGTTTGGAAATAAAGATTCACTTGGGATCATTATGAATTGT…
>Wheat_newGene_99	Wheat_newGene_99.1
CCCCCCGCCACACACACACAAACTGTGCTTCAAGAACAAAAATGAAGAGCCAATTTTGCCACCTTGTTTTCATTTTCCTTGTCGTCTCTCTATGTTCCTTACCTGCATTTGGTATACGCTGCGGAAGCTTTCAATCAGTGAACCATAGGGACCTGGCTCCCAGTCCAAGTTTGTCTGAGCTCCCTTCTCTGGCACAAAGCCGTGCGTTTGAATCATTGATCTCGGTGGACTATGCCGGTGTAGAAGGACACGCACCCCAGATCCACGCACCTAAGTTGGTAGAGGCGCCTCCGTCTGACTAAAGCCTTCGAGTATGGCACACCTTGTACACGACGAGGAAGTGCCCTAATAAATACCCCTCATTTCTATTGTATTCTTACTGCCTTTGGCACAAGTGTC…
>Wheat_newGene_100	Wheat_newGene_100.1
GTGGTTCCCAGAAGATTGTAGCCTACCTTATTAGCGTCGACTGGCATATTTATCTTTCAATGTCATTGCTTAACCATGCCTGGCTGACTGCTATATTTATATATGCACAAAGTGCTTATTCCTTTGGTGCTTCCAGATTGTCAAGGTATGAGCAGAGCAGCGAGGGATGAGAAATGGGGTAACTTATCGTAGACATACAGAAATGAAAATAAAGCTATGCACAGAGAAAAGTACTATGATCCATCCATCATTGTTGGTTCACCATTCTAAAGGAAATAGACAAAGTGGTGCATCTAGGAGGAAGGGATCTAGAGACGACGATGGACAAAACAATCCTGCAGAGGCAGCAAGAGGCAGTTCTCGACAAATCACTATAAGCGCAAGGATCCAATGGAAGAA…
>Wheat_newGene_101	Wheat_newGene_101.1
GCGGCCGCCACCACCACCACCCGACCCCGAGCTCCTTCTCCCGTGCGGTTCCTCCCCGGCCTCCCTGCCGCCGCCCAACCTCCACCAGCCGCGCCTCCCACCACATCCCGCCGGCAGCCCAGAAACGTCGCGCCGCCTGCCGCCCCTACCTAGCAGCACGACCCCGACTACTTCCACCACCCGTGTTGTTGCGCTCCTCCCGCGTATGGCCACCAGCGTTAGATCCAACCACCGCAGAGCCCTGCATCGCCAACCACCGCCTACAGCGCTGGATCCGGTCGTCCCCGACCATCTACCACCTTCTTCTACCTTGAGCCGTAGGAGAGACCCCCCCTCTCTTTGTAGTTCGGCGCTGGAAGCCAGGCTCATGGACCATGCCGCCGTGACCGGATGGGCCGT…
>Wheat_newGene_102	Wheat_newGene_102.1
AAGGCCACTGACACGGCTGCGTACGTCAAGGACTCGGTGATTGGCGCAGCAGGAGGCACGGCGGACAAGACCCGCGACACCACTGAACAAACAATGGGCAGGGCCAAGGAGGCTACCGGAGACGCAGGGAATAGGACCGGGAGCATGGCCGCCCAGGTGAAGGACGCGACCGGAGCCATGGCGAAGAAGGCCGGCCACACGGCCGCGTACATCAAGGACTCGGTGATGGGCGCGGCCGGAGGCGCCGTGGACAAGACCCGGGACGCCACGTCGCAGGTCGCGCAGAAGACAGGGGAGGCGACGAACAGAGTGGTGGAGACCGGCAAAAGCGCCACCGGCGGCGGCATGACCGGGACGGCCAAGGCGAAGGGTGAAGGCACAGAAGACACCAAGATCGTG…
>Wheat_newGene_104	Wheat_newGene_104.1
AGTCGATGCAATTTATGAACTCCTGAGTTAAGGCAACATAAGTGGCACACCCAGAAACCAAAGAAGCATATTACTCCTGTCGAGCTGTGTCCAATACTCAAAACACTTTACAAAACTTTAATCAAGAGTTCAATTCTTGAGGCGATACGAGATGAATCAATGTCCGATCCACGGGAAAGAATCGAGATGGCACAATGCCAGTCCCTCTACCGACCTCCTCTCCTTGGCCTGCCTAAATGGGATATCAAGCTGTAGCTGCAACCTTTATTTATGGAGAAATGTTGCGAGTTTGCAGGGTTTGCTGATCCTTCTGTCAGTGAACCTGCAAGTGCATATTTGTAGTGTATGCTTATATGTGTACTGCTGAGCACGAGATGAGTTTTTTTAATAGCAAGGTGA…
>Wheat_newGene_107	Wheat_newGene_107.1
TGCGGTGGTCACAGAAGAGACTGCAGAAGAGACTAGGGAGAGGATGTACTCGCCTGGAGGTGAAGACGACGGTTTGTATGGGGAACATGGGTGTGAACAAGATGAACCTGTATCGGTTACATCGAGGCTGTCAGTCAAGCAGGTTGTGACAGTGGTGCAATCGTTCGGTGAGTACAAGAGGTGGCTGGTGTCGGAAATAGGATTTGGGGGTATGCTAAAGCTGCCACTGATAGCAAAAATTGATCTGAAATTGAGCTTGTGGGTAATGAGGAAAGTGGAGGTTGTGTCTCGTATGATTGTAATTGATAAGGATCGGAAACTTCTATTCACTCCAGAGGATTTCCACAAGGTATTTGGGGTGCCGTGCGGTAATAGGGATGTGCGTGGGAGGGATGGAGA…
>Wheat_newGene_108	Wheat_newGene_108.1
GTGCAGGTGTGCCAGGCATGTTTAAGACGCCTATGCGTCACGTCGGACGCCAGCTTGACTTATCCGATGATGATGACGGGGGTCGTAACTATGAACCAAGGGAGAAGTCTCCTCGCGGCTCGATTCGTATTGGATGTCATGGTGCGCAAGATTCCATAGGGTGTGTGGGGATGCAAGAGGATGGAGATGCAAATGTTATATACAACAATTCGGTTGCGGTGCAAAATGTTGCAAGTGTTGACAATGGAATCGCCGATAGATTGACAGTGTACGCACAAACTGTGGCGGACATGGTGCGATGCATGTA
>Wheat_newGene_109	Wheat_newGene_109.4
AACTGCCCTCTTGAAAGTTGGTTCAACAGAGTCATGTTCAAATTTTTGGGTTACGGGGGCTGCAACGACCGTTCTCACGGGAACCCAGTTGCTCGGACCAGCTGGTAGGAAAACAAGGTAGCAAAGCCAGTGCGTCAGTGAGTATTTTCTTAAGGCAGTATCAAGTATTAGAGTAGGTATTTTCATTGCTGAGCAAAAACTTTCTTTTGACTTACGGCCAGTGGGAGCTGACATTGGTTCACCAATATTTGCTGTAATGTGATGATTGTCGGGAGTTATGTTGACTCCAGTGTTGGAAGTTGGGATTCCAAGTGAACCTGCATAATTAGGATCAGTCTCAAAGACATTGAAAGGTGACACGAATGTACTTTTTGCTATATGAGGAACATTAGGGTTCAT…
>Wheat_newGene_114	Wheat_newGene_114.1
AAGCCGGATGCAATTCAAAATTCGACGCAGCTGCAGCTGCATCGACCGGCGGAACCATGTCCTCCCCATCGCCGTGCCTGGATCTCAAGATTTCTTCATGATTCACCAATGAATCTCGGTGGGGAGTCATTCACGGATCTCCTGTTCAGATCTGGCATTGCTAGAGGAAGGGGAGGACGACGACGAGTGTGGGGGCGGAGGGACATATGGCGTTACCGATTCTCCTTCCTCAAGTTCTGCATCTCAAGTTCATGTCCTAGATATTGACAACACTCGCGGTCACAGAGAACCCCCATCTGAATCGCAGCGCACTCCAACTCCGTGGCCTCAAAGGGTCTGACTTGGCAAGATACCCGACCACCGCGCCTCATTATCGGGAAGGAAAAGTGCTTTGGAGAA…
>Wheat_newGene_116	Wheat_newGene_116.1
CCAGATGAGATAATTGAGAACCTGATCGATGAGGGGGTAGTATTTAGGGTTGCGGGCGGCCTGCTGCTAGAACATCCATTGGTGTTGCCGCTTGTTGAAGCAGTGGTTGGTTCTAGTGACAGTGTAATGGGGCTATCAAAGGATCTGGCAAACAAACTCATTCACGAGGCATTGTTGGCATAGCCTAGCAGTTTGGGTGTGATCGCCATCGATCGAATCCTTACTGCACTGCATGAAGGTAATGCGATGGCGAAAACCTGTCGAAACATGGTGATTGTTATCGTTTGAATTATATGAAGAATTTCAGGCACCATGGCACGAAGATTCATTGAGTGTGCAAGAACACTTCAGAACTGATGCCTGCTATTGTGATCACTGATGAGATGTCACCTACAATCC…
>Wheat_newGene_120	Wheat_newGene_120.1
CGGGGCCTGACGACGAAAAGTACAAGCTGGGTTATGGCCTTGCCGGGAAGGGCGTGGCGGCGCCCTGGTACATGTCGAAGCCTTTGGCTTCCTCCTCTAAGGAGAGGAGAGATTACGCCGAGGGCAACGGAGAGAAGAGGAGTGGAGGGAAGAAGAGTATCGAGGAGCTTAGAGAGGAGAGGAGGAAGAGGGAGGCCAAGGAGAAGGAGCGTGAGCGAGCCTTGCTTGCCACTACAGCAAGGAAGGAGAGGCAGCCAGACCGGGGGTACTCGTCGAGGTATGTGCGACGATGATGCAAGGGTTTCTGTGATTTTATCTGCAGGATCTGCAATGGATGATTACTGG
>Wheat_newGene_121	Wheat_newGene_121.1
TATAATTATCAATGTGTTTGTTTTTCCTAAGGATGCAGTGACATGCAAGGTGAGGCAAATTGAAGCCAAAACAGTAGGACGGTCGGAAGTGTGCCATTTTTTCTATATAGCGCATGACGAGGTGGGGTCTTATAGCGGGAAATCGAGAGTGAAGGAGAGAGTCCAATAGGAAAAGTGAAGGGTGCGTCATGGGGTGGAGTGGAGTTTTTCTATTGGGTTGGAATGACAACTTTGCTTGATAGCTGCCTGGGATAGACAGTAACATCTCATCATGCAACATGCCAGTTGGGGAACTGAGTGCGGTAGCGGAGCTGTGGGAGTGGTGGACATGCAATGAGGGAAGGACAAAGAATAGAGGATTAGGAAGGACGGATGGAGGTGTCGGAGCTGAGAGAAAAG…
>Wheat_newGene_124	Wheat_newGene_124.1
TATTACAGTCCTTTCATCTAGTCTAGACTAGAAGAAACATGAGGGCGTACGTGAATGTGACGATCACCGTCATCTTGCTCATCGGGTGCCTGGCGGTGATCGGCGAGTTGGGTCGTGTCGAGGCCGGGAGAAGCTACGGAGATGGGCGGCGGGCCGACGGCGGCGCGAGCAAGATATCGCTGAAGATCTGCGTGCATCGGTACTGCCACACCAAGGGTGAACCTATCGCGACCGAATGTTTCTGCTGCATGAACTTGCCGGAGGCTCCGTGTTATCTTCGGCGGGACGAATGTCAGGCCAATTGCCCCAACCTGCCACCCTCACTGCCCGCCTCCGCCGGCGGCGACGGAACCACCTACACGCATGAACAGATGGATGGCAACTGATGATGCAGTAAGG…
>Wheat_newGene_125	Wheat_newGene_125.1
CGGCTGCTCCCGTGAGCCGTAAACCGGCCCTCCTGTGGCCTGCGCCGACGTCGGCCGCGGCCTTCGCCGTGGGCGCGCGCGACAACTTTAATCGACGGTGGTTACGCATGCTAACTGGAGTGCGATGTTGCAGGCGATGGACAGCGGATCCAAGGAGGCGGACGACAAGGAGCAGCTCAGCCCAGTGGCGGTCATGGACTTCCCGTTCGACGACGACTACGAGGACGACGCCGTGGAAGAGGAGGAAGGGAGGGTCGGCGGCGCTGCCGCGTGCTCGACCTCCTTCAGCGACAGCCTTGCGCAGCTTCACCAGAGGAGAAATATACAGATGCACTACAAGATCAGACGACGGTTCGGGAGCGTCGGGGAGGTCGGAGCCGTCGACCTCGACGAAACCTT…
>Wheat_newGene_126	Wheat_newGene_126.1
AGCAAACCAAGTGGGGAAAGAAAAGTATACCTGAAACTTCGCCCAACGCCACCGATCATGGGTGCAAGAAATGCTATCATGTGCTTGGTGTTGATTCTTGTATTGTTCGCGGATCATGGCTCCGCAGGATGCTGGGTGAATATCAATGGCGGCCCACTCTGCATAGGCTTTCTGTGCAAAGCGACTTGCTTGATTGCGGAGAAGATGTTTAATTCCGTTCTCAAGGAGCACAGGTGCGAGGGGACACCGCTCAATAGCGAATGCATGTGCTATCTCTGCGACAAATAGTCGGTTAACATGGGGGCTGAAGATAGCCTCGTGATTACAAAGTGTCAAACAAAGGGAATGAATAATTTCTACTTAGTAGAAACAAGTATCCTCAAATCCGATGCAGTTTCC…
>Wheat_newGene_127	Wheat_newGene_127.1
CGTCTAACTCTCTCTTAAAGTTCATTAGTCAGAAGTTGAATATCAGACATGAGAGGGAGCGGTCTGGCGCACGTGGTTACTTTGTTGCTCATCGGGTCCCTTGTTGTGGTCGGACAAGCTAGAAGTATCTATCAAGACCATCATGTCAACATAACTGCTAATGCTACTGCTGTGGAGTCACCACTAGAAGAGGATAAGCTCGCCTTGAAATGGTGTGTCGCAAGGAATTGCGACCCCAATTTCCCAGGTGAAGGCTATGACCAAGACTGCACATGCTGCTTCTCGCTGCCGGGCGCCCCATGTTGGCACACTTTTGAAGAGTGCCAGGCAAAATGCCCAACCTGCCACCCTACATGCTAATCTGAATCGGCAAAAGTATGCTAGATGAACGTGTCCGGA…
>Wheat_newGene_130	Wheat_newGene_130.1
CTCGCACGCAGGTATCGGCCGTTTCCGCGAGCCTGCACCCGCGCGTGCAAACTCTCGAGCAGGTCTCTCCTCCCTCGGTCTGGCGGCTCGCATTTCCCCTGCTCTCCCGACGCTCTTTCCTCTGTGCGACGCTGGTGGATCTCGCCGTCCCTGATGCATCTTTGCCGCCGCATCTCGTCACCGGTGCCAAGGAAGCTCTCCTCTCTTCCTCCTCCCCACCGTCCCAAGCTCCGGTCCTCCCTCCCATCCCCCAGCCTGGATCTCGCCGTGCCTGCTTGTCTTCGCCCGATCTGGCCGTCACAGCAAACACGAGATTCCGGCGACACGTACACAGCGCGCCCTCGCTCGCGGACGCCCGCCGGATCTGGCTGTGAGAGCTGCCGCCCGCCCGATCCAGTT…
>Wheat_newGene_133	Wheat_newGene_133.2
GCAACTTGGAATCATTCTTAAATGAGAACACCCCGGCATAATTGAGAAGAAGGAAGGTGATGTTGTCATTAAAACCCGCCCAGCTTTGGAGTGATCTGATTATTATGATGATGATACTCTAGATGATAAGGGGCAGATAGCAGCAGATCGTGTGAAGCAAGTGTTTTGGGCAAGTTCCAAGTACTTGGGAGTTATTTTGAAAATCTGTATTGCACATGCATATTTGACATGAAAATGTGTGAACTTATAGAACTTGTTTGAGGTTCATGTGAAGGATGATGAAGACTCGGACAAGGTGGAGGATGACGTTGATCGTGTGTTTGAAAACTATGCAATGAAAAAAGTGAGAGACATGATGTATCAAGTTCGTGTGGATGCTATAAAGTTCTACTATGAGAA…
>Wheat_newGene_139	Wheat_newGene_139.1
CCCTCACTCGTCTCAGCCACACGAACCCTAGCCGCTGTCCCACCCACATCCGTCCTCCATCCCTGGTACGAGCTCTTCCTCCTCTGTCTATGTCTGCCCTGAGCTCTTCCTCCTCTGTCCTCACATGCTCCACCCCGAGCCCTGCCTCTTCCACCCCACCCGGACTTCGCCCCGTCCGTTCGCGCACCAGTTCAAAGGGCAGGGCCAGAGAGCCATGGCGAGTCCTCGAGAGAGGAGAGGAAGGAAAAGGCGGAGCAGAGGAAATCAAGAAGGCCAGGGGGCAATGGAGGGAGCACACGACCGAACGAACCCTAGCCGGCTAGCCCCCAACCCGCAGCTGCCACAATCCTCCCTCCTCACTTCCTCATCAACACAGGCGCTCGCGCCCCTCCCCTCTCC…
>Wheat_newGene_141	Wheat_newGene_141.1
TCTCGCCCGTCCAGAGAGAGACAGAGAGAGGAGCGACCAGAGAAAATGGTGGATCCGGCGAAAGGTAGAGATACGGCCTCGACGGAGCAAGAGCAGCCCCCCGGACAGCGACCGACATCCTTCTCAGCGGGGGAGAACGGCGGTGCTGCGCAGGCTATGGAGGGAGACGATGTAAAGGCCCCTAGCGTGGATCAGACCGAACCAAAACCAGCAAGCAAAAACACGCCTGGCGCCGAGACAATTGATGGGGAACACACGGACGAGGGGAATGGTACCAAACCAGCGCAAGTCGCCGACGAAGACAACAGCGGCCAAGCAGATGAAGAGGGATGGACAAGACGTCAAAGGAATAAAAATGGGACGCCATTCAGAGCAGCAGCGGAGGGCAATCGAGAGGGC…
>Wheat_newGene_142	Wheat_newGene_142.1
GATGAACACATTAATCCATTACCGGGCGATGAGATGAGCTCACCAATAATTGAAACTGACATTACTTCCTCTGTCCTTCAGAATCATTCCAGCCAATGTCCAGCTAAAGAAATTTCGGTCGATTGCCAAATGGAAGATGAACACATTAATCCATTACCGGGCGATGAGATGAGCTCACCAATAATTGAAACTGACATTACTTCCGCTGTCCTTCAGAATCATTCCAGCCAATGTCCAGCTAAAGAAATTTCTGGCGATTGCCAAATGGAAAATGAACACATTAGTCCACTCGCCACATCAAGTTCTTCTTTGCCTGGACAAGTGCCTGGCCAATATTTAGTTAAAGGAGGAACATCTGTCCTTGATAGAAGGGAAGATCTGCAAGTAGATCAGCTGAAC…
>Wheat_newGene_147	Wheat_newGene_147.1
CCAGAATAGGGTTTAAACACAGAAGAAACTGCAACTTTCCAAGGCTAACCCATCTACTCTATGGGGCTTCTCAAGGATCCCATAGCTCTCTTCCTAGCGGCCATCGTTGTGACCGCCATGGCCATGTCATCATGTCATGGTGCACAAGAGGAGTGCAACCGGATCCTGCCGTGCACAGACAGTGCGTGCTACATCCACTGCCAGAAGCTGGGGTACAAGGACCCCAAGACGCGCTGTGAGCGTAGCCCTCCCACTAAAGGCCAGTTCTACGATACATGCTGCTGTCTAAAATCGGAGATGGACAACAACGGGCTGCCCTCGGAGCGATCGATCTTAACTTGGCCGTCGTAGTGGTTATTGAAATGTTTATCCGAGCGTGTTGATCTTGC
>Wheat_newGene_149	Wheat_newGene_149.1
GCCTCTCCCACCACAAGCAGCGCCTCCCAAAGCCTCCTTCTAGCATGTGGTGCAACCCCAAGGTAACGCCTTAACAGAATGCAGGACAGGAGAAGAGGGAGGGAGATCCACCGTGACCGAATCAGGCCGGGCGGCGACCATGGCACACCTAGATCGGCCAGCTCCGTCGACGTCGAGCTCCTCTGCTCCCGGTGCCAGATCTGCCTTGGGCTCCATCTCCACAGCCACGCACCTACAGCCGCCATGGAAGGTGCTCTGTGTGCTTGCTTCTTCCCTTCCTGGGACGCTGCTGGTCCGACGCCATGGACAATTGTAA
>Wheat_newGene_156	Wheat_newGene_156.1
CGATCCCTTCTGCGGTCATGCGGGCGTCAGGTTGCGCCACTGCCGCGCTGCGCGCTGCTGCTCCGTCCGGCGAGGCGTGGAGGCGGCGACTCCGGCGAGGCTTGGCGTCCGCGAGGTGCTCGATCCCTTCTTCCTGGCGTCCGGCGAGGCGCGGTGGCGGCGACTCCGGCGAGGCTTGGCCTCCGCGAGGTGCTCGATCCCTTCTTCCTGGCGTCCGGCGAGGTGCTGGTTTGCCAGGAGCTGAGCCGCAATACTGAGCAGAGCAGAGAGGAAGGCAAGATGAGTAACCGAAACAAGACATTCAATTCATTTTTTCAAGTTCATTAAGCGATTTTAAGGTTATCGCAATCGCAGATGCCTTTTGCCTTGTCCTAGACGTAAGTTCTCAAATTTTGCATC…
>Wheat_newGene_157	Wheat_newGene_157.1
ACGAGCTAAAAGATAAACACAGAAGAAAGAGTGCAGACAAAGAATTTAGTGTTTGTGCCCTCAGCAGATGGAGAAAACTATACTTTGTTTCCTGACGGTGCTTGTGTTGCTAGGAAATTTCACATATGCAGAGATTTGTGAATCACACCGATTTTGGGTGTTCGGTTGCTCCCAGGGTGAATGTCAGATAGGCTGCGAAATTACATACCCAGGAAAGAACATCAAGAAAGCTTCATGTACTAAAAACTATTGCATATGTGTAGTTTGTAACTAGAACTACACTCTAGTCATGGATATGTATGACATCATGTGAT
>Wheat_newGene_158	Wheat_newGene_158.1
GAGTAGTACGCACTCCCATCTCATCTGACGATCTTGAACAACCTGCGCGCGCAGGAATGGCGAACTACTACATGAAGCCGGCCTTCCAGTTCCTGGTGCTTTTCCTTGTTCTTCTCGGATGCTTCGCGTCTCGCGCTCAGAGTCAAGGGCATGGACCGGACATATTCTCATGTGAGAGGCAGCTGATGCGGCCATGCGACTTGTGTTACTGCTGCTTGTATGGCAACAATAAGGGAGTGTGCTATGCAACTGATGTGGACTGCAGGCTGGCTTGCCCTCCGCCTAAATTCACCCTACCATGAACCTGAACATTTTCTTGTAATGTCTCTCATGTAGTACGTCTGTACTTCTTACCCCATACTCTGAAGAATAACTGGCAGAATCAACTGATGCCATATG…
>Wheat_newGene_159	Wheat_newGene_159.1
TTTAGGGTCTGTGCTGCTGTCTGGGAAACCAAAGCGAGGCCGTGGGAGACCAAGGAAGCTACAGCGAGTTGGGCCGTCCCCCTCAACTGGTGGTGGTGGTGGTGGTGGTCGTATCAAGAGAGGGCCTGGGAGGCCGACAAAGGAGGACCAACAATCACAAGCAGCAGCAGCAAAGCATCCTCCAACTCCAACTGCGTCATCAACCAGTGGCATCGCCAAGATCAAGAGAGGGCCTGGGAGGCCAAGAAAGGAGGAGCAACAATCACAGGCAGCAGCAGCAGCAGCAGCAGCACAGCATCCTCCAACTCCAACTGCGTCGTCAACCGGTGGCATCGCCAAGATCAAGAGAGGGCCTGGGAGGCCAAGAAAGGAGGAGCAACAATCACAAGCAGCAGCAGC…
>Wheat_newGene_160	Wheat_newGene_160.1
GGCTCGCCACCATGAGCTACAGAGGTGGCGGGAGCAGCGAAGGGGCCGAGCGCTGTCGTATGTCGTGCGGCGGCCACACCGCAGGTAGCCACTCACGGCAACTACGCGCACGCACGCACCGGCCGCCGTCGCGCCGCGAGCTTCGCCTGGCTGTGCACTGCCGCAACCACACGTGAGTTCTTCCGACACGCACCGCCCACAGTCGACCTGCGAGCCACACATGCACCGCCGCGAAGCGCTGCTTGATCCCCTCCATGGACTCGTGCTCGCCATCGCAGTCTGTCGCCCTGGCCACGGAGAGGGCCAAGATCCATGGAGCTGCTCGTGGGGTGAGCATATCGTCCTCGTGCTCCTCAATTCTGCTGGGGTATCGTTTGGGCCGGGTGGCAGAGATGGCGA…
>Wheat_newGene_162	Wheat_newGene_162.1
GCATAGCTGAAGAGATTGTAAATGCTGATAAAGAGAAGCTACAAGATATACGGACCACAAAGACATCCCGCTATGAAGAGCGTCCTCCACGGCCTCCAGTGTCTACTCCTACTGATACAGGAGGATCAGTATCAAGCACTTGGTCAACAAAGGGGTTGATGCAGTGCACGGCAGCTACTACCACAGATGAAACTCCAAGCGAGTGCAGAGTAGACAAGAACAAGAGACATGAAGAACCAGAGTGTCCACCACGTATCAAAATGACCGGTGATGTTGCTGAGGATATGATGAACATATTGCTCGGACCCCTGTGGAATAGTGAGCCTGCAGCCTATGAAAATAAACCCGAGGCTGTGGTACCAAGGACCGTGAACGTGAATCTTGCGCCGCAGCGGAAAA…
>Wheat_newGene_165	Wheat_newGene_165.2
GGTCGTTCCTCTTCCCTACCCTCTAGCGACGCCGCCAACGGCAACACGGCACTTGTCCGGCTACAGCGCCACTAGAAGTGGCCTCCGAGGAGCCAGTTGATCCACCTATGAGGTAGAAAGGTTGGACGGTGCCATGCCGCCACCCGCAGATGTCTACCTCCGGCCGACCCCCGCCTCACGAAGCTCATCGTCTTGATCTGCCTGCTCCTAATCCGGATGATATCGTGCCTCTGACCCTTCCAGCCACCTTAATTCCATGTTCCCCATCTATCAGTTTGATGTTGATTTCTTCTCTTCCTTCCCGATCTTGCGTTCTGTATGTTCCCATCTGTTCGTTCTATGGTGAACCTGATCTGCTGGTTTAAGGTGCGAGCGCTTACTCTTCAGTTTCTGGATCCG…
>Wheat_newGene_167	Wheat_newGene_167.1
ACGCCCATGGACTGACACTTGTCACACTCCACAAACGATCCTACCTACAGAGCGGTGGCGCGGGTGGGCACCGGCAATGAAGAGGGCATGCTGCATATCGACGCTCTTCTTTTGACTACATGTTCAACCTCGGCCGACAGTGTCATAAACCGCGTCTTCAACCTCCGTCGTGACCCTTCCTCTCAGACGACAAGCTTGCCACCTTCTCGCTGCTAGACAAAAGTTCACCAGAGAAAAATGATCCCATCACCGGGATCAACACCGCAGGGTCGTTGACTTGGTTGATCTCTTCGATGTAACTGAAATTGGTGGGTCCATGTGGTTGGAGAGCACGTTTCTCTGGGATCTTGATGCTATCGTGCTCATTGTACACGCTCGCGTGAGGGTGCTTGACTCCTT…
>Wheat_newGene_169	Wheat_newGene_169.2
CATGAGGCCTTTTGTCTTCTTAAAAACTACTTGGTTGGAATGATTGACGTGCCATGCCACCGCTGCACTGAGTAGCAGCGACGACGGCTGGTGAGCAGCAACCTGAGGTGCCGGTGTTAAGCGCGGATGGCCAGATCTGTGCGGCGGAGGGCGTGGCCGATGCTGGGATGGAGGTCTTGCTGCCGGCCTCCAAGCAGTCGGGTGAGGATTGGGGTGGAAGCACCTGTGAGGACACCTTGTCCCAGTCAAGCACGAGCTGGCGGCGCATATGTTATCCAGGATCCTGCTCAGGGGTTTAGCCATCGGCGACGAGATCCAAAAGATGGCCACGGCGGCAGTGGTGGCGGCAGTTGCCCCGGGTGGTGATGTAGAGGGGAGGTACCAGTAGCAGGTTGTGGC…
>Wheat_newGene_170	Wheat_newGene_170.1
CCTCTTCTATCTCGCCCGTCCAGAGAGAGATAGAGAGAATAGCTAGCAGAGAAAATGGTGGATCCTGAGAGAGGTAGAGATACGCCCTCGACCGAGCAAGACCGGCGCCCCGGAGAGGGAGCGACATCTATCTCAGTGGGGGAGAACGGCGGTCCTGCGGATTGTATGGAGGTAGACGATATCAAAGCCTCTAGCGTGGATCAGAACGAACCAAACCCAGGAATGGAAAACAAGCCTGGCGCTGAGACAATTGATGTTGAGCACAGGGACGAGGATGATACCCAACCAGCGCAAGTCGTCGAAGAAGACAACAGCGCCCAAGCAGATGAAGATGGATGGATAAGACGTCAGAGGAACAAAAAAGGGAAACCATGCAGAGCAGCAGAGGATGGAAGCCTT…
>Wheat_newGene_174	Wheat_newGene_174.1
AGCCAGGCCACCATTGAGTTTGTCATCGGCGTGCTGAGCCGGAAGGGCACACTTGCCAGGATGCTGGGCATGGTGGAGGAAGAAGGTCGTCTTCTATGGAGCACGCGCAACATCCCCTACCACCTCCTACTCGTGCCCTATTGGGTAGTGAGTGTAGGCAGCTGGTTGTTTGGTTCACAAAGAATTGTGACTACTAAGGAAAAACATTGGTCTCCCTGTTGTAGTATGTCCAGCTTTAGCTGGTCTTAGAGCAGGTTTAATAGCTCTAAGTTACTCCAGCAACAAAGAGATGTTTGAGGCTGCATCTCCTGGACATGATTATTCTTCACTATTACCTCCCATCGGTAGGAGTGAGGCAGATGGGAGATGACCTGATAGAGATGATGTTGAACTAGCAAT…
>Wheat_newGene_175	Wheat_newGene_175.1
GCTTGATGGCACTTTTGATGGTTTCAACCACTTTATTGTCGAGTGAAGCGTCAGGGAGGAAGATAGGAAAGGAAGCTAACATTGGCGTCGAGGGGCACCGTGAACCCTACACTCCATGTACGAATCCTTCATTTTGTAATGATATCTGCAACAGAGATGGTTACGGAGGTGGGACCTGCCGTGATGGTCACTGCGAATGCATTAGATAATTGTAGCAAGAAAATGACCAAGAATAATGTTTGGAAATAAAGATTTACTTGGG
>Wheat_newGene_177	Wheat_newGene_177.1
AGCCACTCCTCTCTCTCGTCTCCTCACTCGCCGCCGCCGCCGGCGCTCTCACCCCACTCGCCGCGCTCGCTCGCCCCGCCCTACCCCAGCCGATCGACCGCACCCCACACCACCGCGGGTCTCGCCTCGCCTCAAGCCATGGGGAAGAGGAAGGATCACTACGAGATCCTGGGCGTGCCCAAGGCGGCCACCGCCGGCGACATCAACGAGGCGTACCACAAGCGGAGCGCGCTCAAGTGGAAGGAGGCGGAGCGGGGGTTCCAGCGCCTCACCACAGCCCACAAGGTTCTCAGTGACCCGCTGAGGCGCCCGCTCTACGACAAGCACCTGCGCGCCGAGGAGAAGCTCATGGGGAAGGCGCCGCCGCCGGCCGCATCCACGGGTGTGGCACTGGAAAGG…
>Wheat_newGene_178	Wheat_newGene_178.1
TGAATTTGTGTTCTTGGAAATGTGTGGCTGCATTTTCTATCTGGATGTCACAAGCAAGACACTGCGTAAAGTGCATGGGGTGACAGTAAAGGATCGACCGTTCAATGATGTCTATCCTTTTATGATGATTTGGCCGCCCAAATTCCCCGCGCCCAAGGATGATCCTGCAAGAAATGCCATGTGAAGGAGGATGATATCAGGAAGTTTTTGGATGGTGAGCGACAAGGGTGAGCAGAGAACTGCATTTCCTTGGCTGCAGTTTCACTGTAACTCATAGTGTATTAGTTGAGATGATGTATAACTGGAGCAGTTCTACATTGGCGCCGGCAATTGGCTGATATTATTAATTGAGCAAATTTGAGTGGGACTACACTCTGGATAAGGTCAATTAAGGATGAT…
>Wheat_newGene_181	Wheat_newGene_181.2
CAGCCCTTCAAGATTCTCAATGGCGGCGTCTCGGCGTTGATGGCAGAGTCGACGACGAGCATCGGCGAGTATAGGTTCAGATCATCCATGAATTGATGGAGTAGGAGGACGAGCAGCAGCAGCAAATCAGCCTGATGATGACGGGGTGCGGAAGGCAATGGTGATCATGCTGATGGCATGAAGAAGGCTGATGACCACAACCTGGACCTTTTGGCATTTAGAGATGGCAAACACAGGCGGCGTGGAGACAACAACCTGGACCACCCACCTCCCTTTCCTTTTTAATTTTGGTTGTGGTGGTTGCATCACCGTCACGGTCGCAAATCAGTATGTAGTGTGCTTGTGGAGTTGGGTCTGGACTGCAGTGTCCATCCAGTAGTTTAGGTGTTGTTGCTGCTA…
>Wheat_newGene_188	Wheat_newGene_188.1
AAAACACCTAATGCCGATTGCTTTGAGCCGTTGTATTACAAGGAGGGGCCAGAGAAGTGCTTCCGGTTGTTTGAAGAATGTGAGTCTGACATCATAGGTTTCCATTTTATGAAGAAACCATCAAGGTGAGTTTGGCACTTATGTTTTATTATTATTGCTGCTCATGTGTGGTTGAAAGTTAGATGCTAGTAATTTCAGCCAAATTTGCAATATCATGTCTGCTGTTTTGCTTTATTTGCAATATTTCATTTTTTGTGACAATGATTCCAGCCAGCTTAAATTTTGCTGGTAAAGCCAACTTCTGTCCTGGGTGTATGTGTAATATAGAAGTAATAACACTCGGCATTAACAAGAAGCAAGCCTGCTAAAACATGAAACCATGTAATCCAAGTGTTCTTC…
>Wheat_newGene_192	Wheat_newGene_192.1
CAAAACTAACCAGAGAAAGAACAGAAAAGAGAGAGTCTACTTGATACTTTGCCCAACACCATCGATTATGGGTGCGAGAAATGCTACCATCTGCTTTGTGCTGATCCTTGTGTTATTCGCGAATCATGGTTCTGCAGAAAAAAAGTGCTGGGGAAATACCTCTGGGAGTCCACTCTGTGTAGGCTTCCTGTGCAAGGCAACATGCTTGATTGGAGGCAAAATGTTTAATGCCATCGTAAAGGAACACAAGTGTAGAGGGCCAGCATTGAACAGCGAATGCTACTGCTATTTCTGCGACAAATAGTTTGTTAGCATGGAACTGAAGATTGCCTCATTATTACAAATGGTCAAAGAAACCAGAGGCAATAGTTCGTGATTTCTTGGTTTAGCATATAAAGG…
>Wheat_newGene_193	Wheat_newGene_193.1
CAGACGCAGCACTCCTAGCAGACAACGATGGCCAGATCTATGAACCCCTTGCACACAACGATCGTGCTCTCGGTGGTGCTTCTTCTCGTCTTCTTGGCTAATCATGGGCAAAGCAGAAACTTGGATCCAGACATGGGAAACGGTAGTAAGGTCATTTTGCCAGGCGATCTGTGCCGAGCTGGATCCTGCGCAGATATGCCGGGGTGTTACTGCTGTATGAGCGACGACATCTGCCGCCCTTCACTCGTCGCGTGCTCGAAAACCTGTGGAAGGTCTTCTTCTACCCGTGTTCTTCGCCGCCCTCCCGTCTAGTCCTAGTTGCGTGCATTTTATGGTTTAATTTAAGT
>Wheat_newGene_196	Wheat_newGene_196.1
AACTTAAGCTGAAGAGCAGAGCTATTTTTCATTTTGTAGAGAAACTTGGAATGTTTTTGTGCTCGGATCTCGTTCGGAAGTACTACATCATGCAATTCCCAAGTAAGTGGCGTCACCCGACGAGCTCCAAGCGCAGAGGAGGCATCTCTGCGGGTTCCCCGAGGAACAACAAGATACATTTGAATTCGTTGCCGATGAGTTATCAATTCTTCGAAATAGACTACGATCCATGGTGGTTGTTGAGGCATGTAAAGCACCCCAACCGTTAGACATTTAATTCCATCACAAATAGTAAGATCCACACAGATAATATCTCCACTCAGTTATTCAGTGAATTGCTCTAAGATTAAATTGTGCCTCACCAATATTTCTATGAGTCTACTATTTATACGCTCATA
>Wheat_newGene_197	Wheat_newGene_197.1
TTTAATTTATTTACTGTCCTGCTGTAATATTGATGTTGGTTGTGTCCTAGAGAACCTTTGAAATCTACATTTGTAGCTATAGTTTGGCAAGAGCAGTTTGATTAGCAGCCTAGAACCACTGATCGCTCATGGTGTGTGAGATGAATTGAATTTGTTGCTTACTCTGGAGGCTCACCGTGGTGTTCGGGCTGCTTGCCATGCCGGCCGGAACGCCCATACACGTGTTCAAGAACCTCCTGTGTGCGGCGACTGCCATGCCGCAATCAAGATGGTCGCCAAGGTGTACAACAGAGAGACGACACGGCCATGCCATGAAGGTTGCAGAGCACAATTGATGCACTTGTTGCCGGAGTTGGCGTCCTTATTTTCTCAAGCAAGCGTAGGTCCAGTGGCATGGGA…
>Wheat_newGene_198	Wheat_newGene_198.1
TGACACTGGATAATGGCATGGCTAATGGCCTATGCGCGGTGCGCCCGTCAGTGCCCGTGCTCCCAGGCCGGTGCGGCCGTTACAGCTGCTTGCTCAAGGCGGCGTGCTGACTGCCTGGTTCGTGACCTTGATTTTTCATAGAGATATAGTAGAATCAGATATAGTGCGAGAAGCCAATGGTATTGCAATGAGATCTCATAATCTCCCTGAGGAAAGGGAGAAGGCATTATCCATTAGTAGATCACTGGTAAATGTTAGAACTGCCGCGTTGAATAATAGCAACAGTGCTGGTGAACGTATAAAGGATCAAATAGTGCAAACACTGACTGAAGCTGGTGGTCAGGTTGATTATGT
>Wheat_newGene_199	Wheat_newGene_199.1
AAAACATTTGACACTTATCGTGGCCAACCATGAAACCGTGTTTCAGAAACTGCATCATAGCACATATTTCAACCATCGTTTCCTGGTTTGTAATATGTACTAGCCTTCTGAAAAAGACTGAGGCTGCACTTGTTCCTGTCAGGTTGTCATGTTACAAAAAGGCCTATCTACAAATAGGTGGACAAGATAAAACATTAAAA
>Wheat_newGene_200	Wheat_newGene_200.1
GTTCATTCTTCTTACCTGCATTTCTCCCTCACTCCGATCAGGCAATGGGACTGTTGACCAGGCTAACAATGAAAATTTTATCTGTAAAATATGGTGATCCCTATAGTGGTATTTCTGAAGCTTCGATGTGCTTGCTTTCCCCCCAACAAGCAGTAATCCAATCACGGGTGCATCAGGTGCTATATCATGTCTATGTGGATTTCCACAATGACACTACCTCCAACTTTCTCATTTCCCCAGCTCTGCATACAAGTTCCAAACTAGGCATGCCAGTCTTGTTATCACTTGTTCAGTCGCGTTCTGGTTTATGCCTTTTCACCTGCATGTAGTGAGGCAGTGTGTGGAATTTAGGTGCTGGTTTGAACAAATTACAATGATGTAGTCCTGCAGACCAGTACA…
>Wheat_newGene_203	Wheat_newGene_203.2
GTCACACCCTTGAAATAGAGGCCAGTTAGGATAATACAAAAGTATTACCCTAAAGATTTCTATGAGCAAGCCACTATTAGAGAATGTGTTCCTCACAATGTCCACTGATGGTATGTACAAATATCTCTTCCAAGTATATGACGAAGGGATTTGATAGGCAGATAAAAAAATGGAGTCTAATGATGGATCATCTGATTCATCAAGTGAAACAATCAATGAAATAGAAAATCATCCAAAATGTCGCTATATGACACCAAATGAGATTGTTTGGCGCTTTCCAGAGAGAATGAAGATTGATTCAGTGTCTAGGTTCCCCGTCATAAAGAAAAGCTTCTCAGTTGACAATGCACAAGTGTTACCTTCTACAAAGGTTGGCTAATTTCTTTTCATTCAAAGAGT…
>Wheat_newGene_205	Wheat_newGene_205.2
GGGCTCGCCTCCTCTCCCTCTCGCCCATTAAGTCGCCGCCGCCGCCGCCCACACCGGCCGCTTCCGGCGACCTCCAGCGTCGCGCAGCATGCCCCCGAGCTCCCCACGGTCCGCGCCTTCCTTCCCTCCGGCTAGATTCTCCGCTCCCGGACTCTACCACACGCTCGCAACCCCACCCCGTGGCTAGGGTTTCGGGCAGGGCTTCGCCGGCGCGTCTCCGGCGACCCCAGATGCAGATGGAGCACGCCGTTAGATTTCCCCATCCACCACGGTCGCCGCCGTCAAGGGCTTCTTCACGGATCTGGGACGCCATGGACATGCAGCTCCTCAAGGACTTTCTATTGAAACATCTTGTCCATCATGTGTAGAACATGATGCACCGTTAAGTCAAGGTTCAGG…
>Wheat_newGene_207	Wheat_newGene_207.1
AAACACCGGTGCTGGAAAGATACGTTCAGAGAAGGACAACATCAAGAGAAAATAAGTAATAGCAAGGCAGTCTTGATGATGGCACTTATCAAGAACAAGGCACGCATTCTATTTTGTGTTGCTCTTTTGTTGACGTGTACCACTTTTCTGTGTGGCCTAGCGGCAGCGGGGAGGGATGTAGGTACCAAGGCTGCATTTGGAATCCAATGTTTTACTTACTCAGTGTGCATGGACTCATATCAGTATGCCGTTGATTACTGCAACAAGGAGTGCAAAATACTTGGTTATGACGGCCAGAAAGGCTACTGCAAGATGGAGAATCATGGCGTGTGTTGTTGTGCCTAAAGTTAAAGACATGTTATATTGTCATTTTGTAGAAAATCATTGCATGTATTTGCT…
>Wheat_newGene_209	Wheat_newGene_209.1
GCCAAGATTGTCGACCCGGATGAGGATGCAGTGGGTGATGGTGAAGCCGGTGTTGTGGCTAACCAGGACGGCGCGGCGGCAGGTGCTGGGCAAGATGGCACGGCAGCAGGAGTGCGTCCTGGTGCTGACCAGGATACCGCGGCTGCAGGTGCTGGGCATGTCGCCGAGAAGACCAGCAAGTAGTACTAGCTCTGTCCTCTTCTCCATGGGCAACATCGGCCTCATGTTCCTCTTCTTCATGGGCAATGTCGGCCTCATGTTCTACATGAAGACACCATCAGGATTAGCTACAGTATGCAGAAGAATTGAACATGTGCATATGGTCAAGATGTACCATGGTTCATGTTCAGATCGAAGTGATGTCCAGCCAGTGGTACTTCTTCATGCAAGGGAGGCTCA…
>Wheat_newGene_214	Wheat_newGene_214.2
GGATGACTTAGGTTTGTGTATGATGGTAGTCTTCATTTTGGTAGGTTTTGGCATGCTTTTGTGAGTTGGGTGATATTTTGGGTGGCGACATATAGTGTGGGCTGAATAAATATGTCATCCCATGCGATGGGGGTGATATTTTGAATGTCCGCGTGTACTGGGATTGGCTTTATTCCGCGGTTTGGTTTATGTCATAGAGATTTACTGAGTTTAATGGTGAAGTTGTGTTTTGGTGCTGATACTTTTGTTGTAGATGGCGATGACTGATCTATAGGCTCTTCTTGTGGGGAACAAGAACCTGACCATCCGTGTGTATGTTTCGCGTCTGTAGCAGCATTGTGGATCCACTGATAACGGTCCTATCAAACACACTGACATGGTCCTTTTGGATGTGCAGGT…
>Wheat_newGene_215	Wheat_newGene_215.1
GTTTTATGTTCCATTACAAGGGTGATCAGCCCAATCCATATATATGTTATGGTCTCCTCTCCTCCCAGTCGGTTGTTGATGCACGTGCGTGCATCGATGAAAGTAGACTGTGGTATATCATAAGAAATCAGGACATGCTTAGATCAGAGCACATGCAGGGTATTACTGATGCGGTAGGTGATGGGTGTGTTGATGGTGATGCTCTTGGGAAGAGGACCATTGTACCTTCCAGTCACATAGGCGGTCGTTGTTACTTCCATGAAAATTTCCATGATGGCCTTGCCGTTTGTCAGGTGCACGGTGCGCCTGACATATTTACCACTTTCACTTGCAATCCCAAGTGGCCTGAGATCACAAGTGCATTGGAACCAGGTCAGACGCCTTCTGATAGGGCGGATA…
>Wheat_newGene_216	Wheat_newGene_216.1
CTTCTAGGTCGCACCAAATTGGAGCAGATAGATCCCTAGGTATCGAAGATGGCGGATCCAGCTGCTCTGCCAATCGTGCCTTGTCCGGATTGCGGCAGGAACGTGGTGACCTACGTTGCTAGGCGCGGGCAGAACGCCTGTCGGTGTTTCTACAAGTGCCGGAATCACAACCCTTCAGCGGGCGGATGCGATTTCTACAGGTGGCAGGAAGGCTATGCAGCGCATCTGGCCAATCTTGAAGGAGGAGAAGCTGCTGTGGGTCAAATCGGTCCGGGTCAGATGCAGGGTGGGCAAGCTGTCGAAGCTCAAGTTGTGCAGGCTGATCACGGCCAGCCGGTGCAGCAAAATGGGCCGCCGGAGGCGTCGCAGGCTGCATCGTTTGCTAGTGCGGTCGCATGA…
>Wheat_newGene_218	Wheat_newGene_218.1
AGTTCCCTTTGTTGTTGTGTTGAATTTTGGGGAAAGGCGGCCAAGCAGCTCGTGGCATCTGTGTCGCGCCTGCTCCGCCGCTACCTTGACTCGCCGACAACGTCGCCCGTTGGGCTGCAGGGGTGCAAGACGACCATGGGGCCCATTGCATGGGTGCTGAGTATGCTTGATTTCCATGTCGGAGACGAAGGCCCTAGAGCTTGGTGGCTTATGTGTGATGTTTTTTTCCTCCCATTGCAACACATCGATTGATTTATTCATGCATCCGTCGATTTACTCTGAATTGTTTTCAGTCGTCAAACATTAACTGGATTGACTCGTGGATATGCATTGTGACAAGTCGTGTGAGATGAAGGTGGTGAACCATCTCAATATGAAGCCAAGTATGGTGGATTTGCC…
>Wheat_newGene_221	Wheat_newGene_221.1
ATAGGAAAAAAAGAATAGTGTACCCCCTCCTCATGGCGCTTCTCAAGAACATCCCAGGGGTTTTGTGCTTGGCAGCCCTTCTTGTGATATCCGCCACCTTCTTATCATGTGATGCATCCTACGGGGTCAAAGATGGAGAAGGTTTTAACAAGTTCTGTGTGGGTTGGGACCAAGGCTGCAAGGACCCGGTGAATGGAATCCCTAGTCAGTGTCAGATTTACTGCAGAGACAACGGTTTTGTCTTAGAGAAAGGCAAATGTGCACCGGACAATGGAAAGCCCAACCGCATGTGCTGCTGCTATAAGTAGACACTTCTGTGTGAATTCGTGAAAGAGTGCAAAACTTTTTCTATATGAGAGATCTCGAAAAATAAATTAATAAAGCATTGTTTGATCTATG…
>Wheat_newGene_223	Wheat_newGene_223.1
ACAACACAATAGTATACATCAACTGTGACAGCATCTCAGTAATACAATTTGTCAAAAACTGTGACAACATCTCGGTGATCAGCATGGAGGCCAAGCTCGTAGTGATCCTTGCGGCCTGCATCTTGCTTTCCTTCAGCAACAAAGGCGATGCCCAGCCGTGCACACCGTCGGATCTCCTCGTCAACCAAACCACCATGCCGGGGGAGGTCGGAGGGCGCCCGCACTACCTGGTGACGGTGGAGAACAGGTGCGTCTGCACGCAGCTCGGCGTGAAGCTGGCGTGCGCGGGGCTCAACTCCACCGTCACCGTCGACCCGGCCGGCGTGGTCGCGCCGGCCGGGGACGACGGCGCGCTCTGCACCCTCAACGGTGGCCAGCCGATGCATGCAAACGAGACGG…
>Wheat_newGene_230	Wheat_newGene_230.1
GGTAGTACATCAGTGTATTTACAGGAAAAAAATTATAGTCGTATATATATAATTTGCATCTATAGTGTACATCAGCTGAAAAGAACATTCTTCTACTCTTTCTTGATGTATGCTATCGTATATTGCTTCTCTACTTGCTCAAAATCAAATTTGCATCTATGAAAAGGTAAGAAATTAAGGCGAGTGAGATGGCAGTAGATTGGCATGTTTACAGAAAAAACAAATAGCCATGCAAGTTCGAAAGAACATATTTTTACTATTTCTTGCTATATGCATATTTCCCGTCTTCTTCCTTCAGAATCAAATGTGCGTCTACTAAAGGATAAGAAATTAAGGCTGCAATCTAAGAATAGAATCAAATGTGCATCTACTAAAGGATAAGAAATTAAGGCTGCAATC…
>Wheat_newGene_231	Wheat_newGene_231.1
GTCAAAGTGAACTTTGAAACACACCGCATATTAGCACAACAATTGAGCATAGAAGTCACTTGTTGGCCTCACCAAATGGCAACCTTCAAGATGAATCTTGGTCCCTTCTTTTTGGTGGCTCTCATGGTACTGGCTACTATTGTGTCCCCATGCCATGCGAACAATGAGATACATGCAGATGCAATACCACTACCTGAAAGTTGCTATCCAATGAAGTTTCCTAAATGCACTAACAAGGCGTGCTACAAGTATTGCATAAACCCTGGAGGCTACTGCAAAGATGTTGATTATTGTTGTTGCCCTATGGAATAAACACCACTCAACCCCCGAGATGAAACTTTTGGGTTGTCGTTTTTAACCTATGAATAAAGAAAGCTTGCT
>Wheat_newGene_232	Wheat_newGene_232.1
CAGGAAGTGCAACTTCTTTAGTCTTTAGAATTAGAATGGATCAGGTGTACTCCAGATGTTTTCAGTTTTAAATAATTATGCACACAAGAGTGCATTGCGAAATAGCAATAAAAAGTTGGATTTTGACTGGTACCGAAAAGGATTAGACCTCCGTAGAAACAATTCGCTGCTGCTGACTCAGACAGAGTTGTGCTGCACCACGTCGATCTCGCCGTCATCGAAGTCGATGATGGACATGCCCGTATCTTGCCGCCTGCATGGCATGTGTAGTGACCGTATGGACATGAAGCTGATCCTATTGCTCAAAGGATACATATCATCTTTATGTGTTTCCTGAACTGGTCGGATTAGCAGTGATGTTTGCATCTCCTCCCTCTTCCTACTCGAACACCACTTTCT…
>Wheat_newGene_233	Wheat_newGene_233.1
CCGAAGGTGAAGTGCAGTGGGAGGCACATCGGTTTGTGCAGAGGGAGGTCTATGGTCAGCTCATTGGAATCTCACAGGCCACCACGGGGAGAGCAATCACGCAGGCACATCAACCTCCCCCGCCAGGTTTCTTACTGTGTGCGTGGATGTGGCATTGGAAGGATAGATGGCAGTACTCGTGTGGATGCAACAACTGACTGTTAGTTTGTTCATTCAGAGACTACCACGAACCAGTTTGATTTGTGCTATAATGCTCTTGCAAATAATTATAGATGTTGGTGAAAACTGCAGATGTTGTGGTGTTCAGGAAGGACCGTAGATACAGCAGCGGTCCATCCGCAACCGCGGCCACGGGTGCCTAATCTAAGGCGACCTCCTGTTTTGACATCGTCCTTGGTA…
>Wheat_newGene_234	Wheat_newGene_234.1
AAAAGAAGAGGTCATTGCTCGCCCGGTTTCTTCCAATATTAGAAGATTCGTCAAGGATCAAATCAAAGTAGAGTGAGCAATTCATCTACAATTCGGAGCAGAAGAAAGGGGATCCATCAATAGAAAAGTTCAGGCTCGCTATGATGTAAACGCGCAGCCAACTTTCAGGTGATGAAATTCAGTTCTAATTTTGTTCTCTTTTGACTGTGTAGTTTTTGTAACTGAACTGCGTCTTCTTGCATGTAATTAAGGCTCACACACCAATGTCCTAGGATGTACTAGACAATCCTATAGGAGTAAATATTTAACTTTCTGATGTAATAAGAATGTCAAAGTTGTTTTGTTATCGCGGTGCTCCGTTTGTTGGTTACATGTATATTAGTCCAATATTCCTACCAT…
>Wheat_newGene_236	Wheat_newGene_236.1
CACCGCTCCCCATTCCATGGTGGCCCCGCCTGCTCTCCCCACTGCCTCATCTACCCACCACGGCCTCGCCCCGTCGGCCGCCGCCTCCTCTCCCCACCCTGGCCTCGGCCCGCCGCCTTCTCTCCCCACCACGACCTCACCTTGCCGGCTTGCCGCTAACCCCGCCGTTCTTCCCTAGATCGACTCTGTCGCCGCCGTCCACATCTTCCAGCGCAGATCAAGATGCGAGCTAGAGGAGCATCCTGGAAACGATGCGGCAGCGGGCATCTAGGAGCGGGCCGAGTTCCAGTTCGTCTACGTGCCCACCGTGATAGTCGACCTCGTGCTTCGCTCCCACACCTGCTCCGAGAAGGCGCTCCCAGCTCGCCTACGTGGTCGGTTGCTCCAGGATGTAGCTTG…
>Wheat_newGene_237	Wheat_newGene_237.1
CTGAGTTTGGAAAGGAAAGGAGCAGTAGTGATACACCAAACTGGGGAAACAGTCAGCCTTGGAGTGCCAATGAAGGCACCAAGCCATGTGATGAAAATCAGACTCCCGCTTGGAATTCCTCAGAGGATAAAAAACTGTCTGGAGGCGAGCAAGGTGATCCTTGGGCGAGCAAGGTGACTGCTAAAGGCCAAGAACAACAAACTGATGCTTGGTCAAGCAAGGCTGCAGGTGCTGAGAACAATGATTGCTGGAATACGAAGGCGAAAGAGTCTTCCTGTAACACTGGGGCAAAATGGGAGGATGCTGCATCAGGTGAAAAACAACAAGATGATCCGTGGTCAAACAAGATCAGTTCTACTACTAAAGGCAAAGAGCAAGAAACTGATCCGTGGGCAAGCA…
>Wheat_newGene_238	Wheat_newGene_238.1
GAATGGAGGAGGCAACACAAATGATGGATCAGGTGGAGGAAGGTCTGAAGATCAGTGGAACAGTAGGGATTCCGATGGTGGCAGAGGAAGGGGCAGAGGTCGCTTTGGTCGAGGTGATCGCTATCAAGGTAACAACTTTGGGTCAGGAGACGGGGATGGTGGCAGTTGGGGCTCTGGCAGGGGAAACAGAGGCCGTGGTGGTGGTTACAGAAACAATGGAAATGACAACAATGAGGGAAGGGCCTCCAGTCAAGACCGCGGTGGTGGCTGGTCTCACTCTTCTGCTTGGAATGCTGATAAAAAGGGAAGCGCTGAAGACGATCAATCTTTCTCAAAGGGCAAGTCCAGCTGGGGGAGTGACAACAACGGTAGCTGGGGAGCTCCAAAACCATCTGGTGG…
>Wheat_newGene_243	Wheat_newGene_243.1
TGATTACTAAATGGCCTATGAAGCTGCTGAATGCCTCGATCTGCTTCTAGTCACCTCGTGAACGCCGTCGCCGCCGGCCGTGTATTGTTCTCATCTCGCGGCCACCCGGCCGGCAGATGTTTCCTCCTGATCTCCGATAATGGTTCCGCACCGAGCTCATGTCTCCGGGCTGGCGCCCCGATCCATCCATGGATATATGTTGGTCTTCTCCGGATGGATGGCCATGTACGCGCTAGCCTTGCTGCCCAACGGCTGGTGAACGCCGCTGCCGCCGGCCGGCCGGCCGTGCCTTGCTTGTTGCCATCTCGCGGCCGGCAGTGTCTGATGTTTCCTTCTGGTGA
>Wheat_newGene_246	Wheat_newGene_246.2
AAAAAAGATAAAAAAAGAGGAAAGAAAAGGCAACAGAGAAATCCATCTAGGTGTCGGCGGCGGAGGCGGTTTGATCTCACCGCCGGCGATCTCCTCCTTCCTCACCACCCGCCCTCTCCATATCTCGCTCCAGTTACAGTACAGGAGTGGTCGATCGGTCGGTGGCCATTTCGTCCGCCAACGCAACCTGTTGTGTTTCTGGAGAATTTTGGATTGACGGCTCTGCCAGACTGCAGATAGGGGATGGTCCCATTCCTAGACCATCATCGATTACTCTCAAGGAGTTTGGTGATCTGTGGGTAGCTGACGCCAAACGTCAGTTCAGTCTCAGGCCCAAGTCGCCGTCCCCTGATGAGCAGCTGAAACGCAGACAAGAGCGTAAGCGCAAGGGCTTGGTCA…
>Wheat_newGene_249	Wheat_newGene_249.1
CATTTTATCATCACTGATCAAACTGATGAGAGCTGCCAGAACATGCAAATGGAAACAAACAGTCGCCTCATTCACCTTCTCAGATTTTTTATGGCCTGTACTGCTTAATTCCTTGGCCCATTCTGCTGAAAAGGGTTTTAAAAATGGCTGCAGAGCACAGATGAACATCTCATTCATTTTCTATTGATTCTTTACAGCAAGCACAGAGTATCCGAAAGTGGAAAATGCGATGAATATTTGTACTGTGTCCGGTTAGACAAGGTTTACGTCTGACAAATTGCTGCACTATGTTGATGCAACCTAATACTTACATGAATAATTGGTATTTTGTTGGCATGCCCATGCCCTATCAGTATACCACAATCTGTGTCGGCATGCTCAGTTGCTCTAGTATGTAAC…
>Wheat_newGene_251	Wheat_newGene_251.1
CTCGTCGGCGGCGCCGCCGCTGGACGACCACGACCTGCTCGCCGAGATCCTCCTCCGCCTCCCCCCGCAGCCCTCCTCCCTCCCCCGCGTCTCCGCCGTCTGCAAATTGTGGCGCAGCCTCGCCTCCGACCCCGGCTTCTCCCGCCGCTTCCGCGCGCACCACCGCCGAAACCCTCCCCTCCTTGTCTGCCTCGTCGATGATTTTTGCCAGGTTCGCTTCCAGCCTATCCTGGAGCGCCCCAATCGCGTCCCGCAATCCAGCTTCCCCGTCCCAATCGCCGCCAGCGGCCGCTTCCGGATCCTCGGATGCCGCCATGGCCTCGTACTCATCTTGCACGACTCACAGAAGCAGCTCCTGGTGTGGGACCCCGTCACCGGTGACCAGCACCGCCTGGACAT…
>Wheat_newGene_252	Wheat_newGene_252.1
CCTACAGTGAAGAAGCAGGATCTCGCGACGTCATCCACCAGGACCTCGCCGCCGCCTCTTCCAATACTTCAGCGACGGTACAGCAAGGTCCAGCCGCCGCCTGCTTCCAGGAATTCGCCGCCTCCTCCAAAGCCTCAGCGACGCTACATCAAGGTCGAGCCGCCGCCTGGTTCCACCGCGGCCTCCAATACCCTCTTCAATCCCTCCGCTTTGAAGGCTTGATCAGCTGAGATGTCATTAACCCGGAGCTCTTCTTCAGCCTCGAGTGGAACCGCTTCTCCTCCCAGCGAACAGGGTTCAGTTTCTGGTGAAGAACATATCTTCAACTGGGATGGATTTGCTGAGTTGGAGACCTGGGAAGACCCCACTCCTAGGCCATCACCCTTTACTCTCAAGGAG…
>Wheat_newGene_254	Wheat_newGene_254.1
TCAACTCAAGAAAAGAGAACACGAAGTATTGGAGGCGGTAAAGCGCCAGCCAATGGATCATAAGCTCCTTTTGATAAGGGAGCCTTTCCAAAATAACCTAGCAGAGCTGTGGTCGCTATTGAACTTTGCTCTGCTTAATGCATTCTCATCTCGTGAGGAATTTGATTCGTGGTTTGATAAATCTGGGAAAGAAGGTGAGGAACAACAAATTGAAGAGGAAAGAAGGGCCCTTCTTTCGAAGCTTCATGCCATTTTGCGCCCATTCCTTCTAAGGGACATGAAGGGGGCTGTCCAAAACAGGGTTCCACAAAACAAAGGTGCCACATGCTACAAGACTAAAGTTGTTCAGAACTCGGATGCAATTAGCATCACATGCTCCGGTGACAACGCGACAAAAGA…
>Wheat_newGene_261	Wheat_newGene_261.1
TAGCCCAAGCTCCCCACGCCATCAACGGCTCCGGTGACCGCCGCCACGGCGACAAAGCCGTACAGTTGCGCGGCTGCCGCTTCCCGTTCCACTCTCCTCACACCGTCAACGGCCCCGGCTCCGGCGACCGACGCCACCACGGCGATGCCGTATGGTTCCGCGGCGTGCAGTGCAGACGTGGGGCGTCCCATCTGTTCTTCGCGGTGGAGGCCTACCGGCGGGGAAGAAGGGCACACTGTCGCGGTGGACGACTCGCGACTGTGGTTGGTGGCGGAGGACAAAATCCACCCCATCTTCTAGACCCTTCACTACCGAGGCATCCAGGGAGTCCAGAGCGTGCTCGACGCAGTCCGAACTACTTCCAGTGGATGAGTATGAGCTGCCCTCTTCGTGGCATGC…
>Wheat_newGene_262	Wheat_newGene_262.1
CGCTGTGAGCTCTCGCGGGGATAGGGTTCGAGCCGCCGCCCCTCGGCCTGGCCGCCGGCGGCGCGCTGCTCCTCCGGCCACCCCTCTTCTCCCTCACCGTACGCCGCTCCTGAGTAGCATGCAGCTCGCCGGACCATGCGCCGCCCCCTGAGCAGCGCCTAGCTCGCTGGACCGATTCGTGCCAGCCCCGCCCACCTGAGCTCCGCCTCTGCAAGTGTCGACTCCCCCTCCAACGCCCTCTGCCCCTCATGGCATCTCTCTCCACTCTTCTCCTCCATCCAAGATTTGGTGGTCCGACTCATATCCTAGTGAGTTTGCGTTTGCACAGTGCATCAGTGTAAATGCTAGTATATACAAGGAAGGACGCGATGGTCAGATCGTCGCCAGCCCCTATCCTGA…
>Wheat_newGene_263	Wheat_newGene_263.1
CAGGGCAGGGTGTGGTGGGAGCAGGCGCCCGTCAGCTACCGGCGCATGGGTGTCAGCGAAGGGCGGCTGCGGTACGTGGAGGTCTCTCAAGGGGAGCCGTTTTCTCTCAGCTCCTTCGTGCTCGACGACGAAGGCAGCGGCTGGACGCTGGAGCACCGGGTGGTGCTCAACAAGCTCTGGGGGAGCACCATGGGACTGCCTTTACAGGAGAGGGGGTCGACACGCATTGTCCTTATTGACCCGCTTAATGCCAATGTCGTTTACCTCACGGCTCACAGGATTGCCGTCGTCGCCGTGGACATGGACAGGCAGGAGGTGATCGGATGTTATCCCTATAGAAACGACCTCTGTATGCCATGTGTCCTTCCACCGTGGCTTCGATCGACCCGAATCCCTTCT…
>Wheat_newGene_264	Wheat_newGene_264.1
CGCTGACCCGTTCAGCGACCGGCCGGAGCTCTCCTTCGTCCAGCTGCCGAGGGGCAGCGTGCTGCCTGAAGGCGCGCACGGCCAAGCGAGGAGCTTGGGTGTCATCGACTGGCATATGCACACGCCCTTCAGGTACCGGCGCATGGGTGTCAGCCAAGGGCGGCTGCGCTACGTCGAGGTCTCTCGGGACGAACCGTTCCTTCTCAGCTCCTTCGTGCTCGACGACGGGGGCAGCGGCTGGATGCAGGAGCACCGGGTGGTGCTCAACAAGCTCTGGGCGAGCCACATGTCCCTACCCTTACAGCAGGGGGCGACGACACGCATTGTCCTCATTGACCCAGTTAATGCCAACGTCGTTTACCTCGCAGTTGACACGCTAGCCGTCGTCGCCGTGGACAT…
>Wheat_newGene_265	Wheat_newGene_265.1
CGAGAACGAGAAAAACTTGCGGTGGGAAAAAAGGTAATCCCATCCCTTTCTCTCCCAACCACCCGACGACGGCCGACTCGCACAGATCGGCTGGGCGAGCGGCGGCCTGACGCCCAGGCGACGGCCGACTCGCACAGATCGGCTGGGCGAGCGGCGGCCTGACGCCTAGGCGACGACGGACTCGCACAGATCGGCCCCCCTGCAGCAGCGGCCCGACGCAACGAGATCCCCTGCGGCGGCCCGACGCGGCGAGATCCCCTGCAGCGGCCTCCTCCTCGTTGGATGCGCCATTGCTGGCTCGTGCGATGCGGGGAGGTGATGTACTCATCGTCAGCAGCGTCAACGCCGGCTCCTCCGAGGCAGCGAGGCGGCGCTGTGGTCGACCCTAGCGCGGCGTAC…
>Wheat_newGene_266	Wheat_newGene_266.1
GCGAGACGACGCGCCATGGAGTTCCTCCTGCAGCCAATCTGCAGATCCACTATTTTTGAGGTCGGAAGAGTCTCGTGCCGGAAGATTTGCCGGTAGATGGGACAAGGCGAATGGTGGTGGAGGTGGCGCTGCAGGAGGGTATGGTTTTGAGCGGGTCTGCTGGGCGTCAGGAGCGGCGGCGATGCGGCCAATGACGAATCTGCAGCGCTGCACCGGCAGCGGCGATGAGCGGCGAAGGTCCGATCTGCAGCGAGGCGCTGAGGGCAGCGGTGAGAAAGGACAGCTCGCCTCCCATGTCTGAGCTGTCAACGTGGAAGATGAATCCCCAGGCTCCTGGTTCGAATAAGAGGGGAAAGCTCGTGTGGAGAGCACAATGTTCTGTCGATGTGAATGCCCAGG…
>Wheat_newGene_267	Wheat_newGene_267.2
CCTCTCGATCCTTCCTGCTCCTCTCTCCTTATACCATACAACCTCGCTGCAAGAAACCAGACCGAGGCCATGTGCTCATCAGCTTCTTCCTCGTACCATGAGGCATGAGAGGAAGCTCCTGCTCATCCCTTCCCGGATTGCGGCGGCAAGGTCGTCACCTTTGTCTCGCGGGCCGGAGCCCGGTTCTATATGTGCGTAAACAAGGATGCTAGACTAGCGGCTTCATGAGATCCACCGACACTTACCTGCCGAAGCTAAGTTGCTATGACCTGCCCCACGTGCACGGATTGCAGCAGCCGCTGTTGTCCGTGCATCCATCGTCGTCTCTCCAACACAGATCTCGTCGGGAGCAGCCTTTCCCCGACGAAACACAGATCAACCACCAAGCTGCACATGTAC…
>Wheat_newGene_269	Wheat_newGene_269.1
TTCAGAAACACGGTAGCCAGGATATGATCATGGCTTTGGTAGGAAATAAGGCTGACCTACATGAAAAACGCACTGTGTCTTCTCAGGAAGCACAGGAGCACGCGGACATGAACAATATGTTTTTCGTTGAGACATCGGCGAAAACGGCTGATAATATAAACCAACTATTCGAGGAAATTGCCAAGAGGCTGCCGAGGCCTACACCGCCATCCTGATTAACATCGGTCTGTGTTTGTAAACAGCCTGGGTGATTGTGTAATGCACAATATGAGTAGAAACGCCTGAACGAACATTTGTGGCTGTTTCAACATGGCAGGTCAAGCCATCTGTATCCCTGCGATCATTGTTTTTGGAAACGTAGCTCATGTAAAGCTTGTCCATTGCTCTAAC
>Wheat_newGene_271	Wheat_newGene_271.1
AAAGCCGCCGCCGCCCTATCGATGCCCCATCGCCGCCCCGTTGCCGCCCCTCGCCGGCACCAAGGCTAGGTCAAGGCCAATTCTGGAGGCAGCAACGAGTTGGTGTGTGATGTGGGCATGGCCAACAATGAATTCTTAGACACTTTTGAGTATGTCATCAAGAGTGTGAAAGGGGAAAATGATGATCTAAAGGGGAAGATTAAATACCCACACAAGGATACTATTCGGCCCGTTCAAGAGACAAATCAGCTTAGGGACGGGAGGGATAAGCTCGTCGAGGATCAGGACAAACAGAAGGAGGAGAGGAGATGCCTCACGGCTGAGAGGATTGACCTGAAGATGGACACAGATCATTTTAGAAAAGAAGGAGAGGGGGATAGAAAGAAGCTTCTCCAGCTG…
>Wheat_newGene_274	Wheat_newGene_274.1
GTTTTTTTGGTCCTCATGATCATGGCAGTCTTTACGAAGAACAGGGTTGTTGCCGTGTGCTTGGGGGCTCTCATGCTCATGGCGACCCTTGATCTCTCCTCGGCAGGTTCAGTCTATGTTGGATGTTTCGAGCCACACCAGAACTGCTTCCCAGATGAGTGCCAGAAGACATGCGAGGACAATGTTCCTGGAAACAATCTGAAAGGTTCCTGCGAGCCGGACCATGGCCCACTAAAACCGTATCCCGCGATTCAGTGTTGTTGCTATAGAGACCCTCCGGTCATGAGTAACATGGGCGCTTAATTGGTCGACGACGGGGATAAGACTATCAGTTCGATCCACCTGTTGTACACAACTAATAAATCAATATCTTTGAGGAAAGTCAGATTAACAAAGTCG…
>Wheat_newGene_275	Wheat_newGene_275.1
ATTTTTTTTTGGACGCCGTGAGCATGGAATGACCTTACTGCTCCATCTCCAACATAACTCCAGCTGCTATTGCCAGTTTGGTCTTCTCTTCTACATTGATCCGTTTAGATCCCAACTAATCAAGAGATATGAGGACAGGGAGGATGAAGGAGCCGCAGTTGTAAGTGCTACGGCGGGCGAGCAGGGATGCAACTGGAGATTGGTCAGAGACTGCAACATATTGTTAGCTTCATGAGGTGTTGACGATGTTCTCTGAACTCTGATCTCTCTCCCATGTTTTCAGACAACAATGATCAGTAGTCCTTGGCACAATTTTACTTCTCTATTTGCAGTCTAAAAGCTTGGGGAAAAAATGGGGGCCATGAATACCCGCATTGCTCTCATATCATGTCCATGAAT…
>Wheat_newGene_276	Wheat_newGene_276.1
CGCTTGATGAAACATCTGCTTTTAACTCCGGAACTCATGCTTCAGCATATGTTCCATTGCGGGATAATCCTACACTTGCACAAGCATTCAATGAACTCTTGGATAATATTTTTTCGCCACAAAAGCATGGTACAGGGACGGTCGGACCACTATGGCCGTGCCACCCTGGGTCAGAGCAGAAAAGAAAAGTGCTGCCCACAGTAGATATCAAAGGAAAGAGACCTGCATCGATGAAGGTGACGACGCTGAGGTTGAACGTTGCTTCTTTGGTTGCAGAGGATGGAATTAATAGTGCTGCAGGGGTGTTGATTAGGAATGGCAGCACGGCACAATTCGTCGGTGCATCATGCTTTAGTCCGATACTACGCAGGGAGCCAGCTCTTCTGCTTGCAGCTGCTT…
>Wheat_newGene_279	Wheat_newGene_279.1
CCGTTTTGTACTCCGGCCCGATCGAGCGTGAGGAAGAAGGGGAGGAACGGCCGTAGGGCTGCGGCGAGGAAAGCGAGAGGGCATGGCGTCGGCGATCCGCTCCGCCGCCGTCTTCCGTTCCTCCTCCGCTCCAGCACGGGGTCTCCTGCGCGCGCGCTTGAGGAGGAGCGGCGCTGCCTGGCCCGGCCCCTCTCCGGAAGCCCTTCTCGCCTCTTCAGCTCAGATTCCGGCGGCCGCGCGTCGTCCTACAAGCATCCCTGCAAGTTAACCTGGGCCGCAAAAAGCATATGGAGAGTCAGCTTGCGTACCTGAGAAGGATGCTCGTGACTGGAGAGAGATGAGGGAAATACTTGAAGCATCGGCGCAGCGCAATGAAAAGTGCAAGCGACAGGACAAGGT…
>Wheat_newGene_283	Wheat_newGene_283.1
CCGGGTTAGTACTTAGTTGGATCTCCTCAAGAAAATGTCAGGTTGTGGTGCAGTGGATTTAGTCTGACCATCAGGTTCTATAATTTTGTGGAGAGCTGTTGTCAGGCATTAGCTTGTCTATCTATAGTTCACTCAGTTGAACATTTGTGTCGAAGTTGGTCACATGTAAGTTTGCAACAGAAATTTGCGGATTATCTACTGACAATCATGATATGGATCATATGCATCTTCTTGCCTTACTCATTTCATTGCAAAGACATAAATTAATACTTTATGACACTTGATCTGAATTTATGGGCTTCAGTGGCTTGTGGACAAAGAGTACTAATTTCGAACAAACTTGGGGAGAAGCTTGTTGGTTTATTACATGAAGCATGTTCGAAGGAACTTGTGATACTT…
>Wheat_newGene_284	Wheat_newGene_284.1
ATCGAATCCCCTCACCCTCAACGAAGCGCTGCACCTCCGGCTTGTGGCGTCAGCCTTCTCTCCCTCCTCACCAGATTTTGTCTTCGCCATCGAGAGGTGTTAAGGGAGGCGCACGCGACGCGACGACGGCGGGGAGAAGCGGCGCATTGGCGGACAGCCGGACATCAGCGCATATGCAGCACATAGCAGCGGCGGCTGTAAGGCCATGGCGGACGAGCAGGTGGTGCGGCTGAGGGCGGGAGAAGAGAGGCTGGGCGGCGCCGGAGGCGGAGCTCGGCCGCAAGCGTGGCACGCACAGGGCAGTGCCGCGCGAGCGCCCTGCAGTCGCATCACCGAGCGGCAACCCCGCCGCCACACTACTGCACGAGGGCAGCGCCACCGCATCGCCGAGCCACAGCC…
>Wheat_newGene_286	Wheat_newGene_286.1
CGAAATTAACGCACTTTCCCATTTTACCCTCACTCGTCGCTCTCCTCCCCTTCGCCTCTCGCCGGCCACCACCTCGACCACCTCGCCGGCCACCACCTCGCTCACCTCGCCGGCCACCACCACGCCGGCCTAGCGGCCACCATCACTTCCCGTCGCCGCCATCATTCTTCCGCCTCTACTCACACCCGTCGTCCACTCGCACCCTGCTCCACTCACACCCCGCGTCCAAGGTCAAAGTTCAGATTTTTGCTCCGACGGCGAGCTTATGGCGATGGAGGAGCTGGATCCGCGTGCGCCTGCTTTGGATCTGGCGACGGAGGTGGTGGATGCGACGTTTGAAGTACACATGGGCGGCGGCCTGCTCCCCGCCGCGGCATGGAGGTCGAGGGGCGGCGCGGC…
>Wheat_newGene_287	Wheat_newGene_287.1
TCTATATAAACAGCAGAAGGAACCAGCAAAGTAGTACAAGTCTACAACCAAAAGGACATAGGAGAAGAGAACACTAAACAATTTCATTATGGCTCTAATCCGGATCAACACTGGTGTTCTGTGCTTGATGGCACTTTTGATGGTTTCTACCACTTTATTGTCGAGTGAAGCGTCAGGGAGGAAGATAGGAAAGGAAGCTAACATTGGCGTCGAGGGGCACCGTGAACCCTACACTCCATGTACGAATCCTTCATTTTGTAACGATATCTGCAACAGAGATGGTTACAAAGGTGGGACCTACCGTGATGGTCACTGCGAATGCATCAGATAATTGTAGCAAGAAAATGACCAAGAATAATGTTTGGAAATAAAGAT
>Wheat_newGene_289	Wheat_newGene_289.1
CACAGCTCGAAAGTTCACAAGTCACAACACCGGCCGTGCTCGTCCCACTCCCCGCCCCAGTCCCCATGGCGCCCAAGGCGGCCGGAGCCCGAGTGCCCCTGGCGGTGACCGTCTTCATGGCGGTCGTGACGACCATGCTGCTGCAGCCCGCGGCGGCTGGCCTGTACGGCGACCGTGACGCGCTCATGGCCCTGCGGAGAGGCCTACAGGACCCTGACGGTGCGCTGTATACCTGGATCCCGGAGGTGAGCCCCTGCAGCAACTGGTCCCACGTCACCTGCAACGGCCAGGCCAACCGCGTCACCGAGATAGTAATCGGCTTTGTGAACCTGACCGGACCTCTGTCGCCGGAGCTGGGCAAGCTGGACCAGCTAACCAAACTGTGGATTTCGTACACCA…
>Wheat_newGene_290	Wheat_newGene_290.1
CTCCTCATGGCGTTCACCATGAACAAGAAAGCGACGCCTATGTGCTTGGTGGCTCTCCTCCTCGTGATGTCCGCCGCTCTCCTCTCGTGCCACGCGGCAGGGAGGGACATAGGCCCAGCAGAGCAATGGGCCAAATACTGCGTCGCCAAGCCGACGTGCAAGACGGCGCCGCAGGCGGCCCTCGACGCNNNNNNNNNNNNNNNNNNNACCCTGCGAGCAAGGCCTACTGCTCGGCCTTGGAAGGCGGCATCTGTTGCTGCCTCAGGTAGTACGTAAAGAAGCTAGCGACGACGGCGGACACGTGTCGTCATCATGTGCTAGCTAGAAAGCCAACCGTGCATCAGCCAGTCAATTCCTTTTTTTTTGTAACGGAGAAATCAAGAATCCATCGGTCGAGCC…
>Wheat_newGene_291	Wheat_newGene_291.1
CACCAACAAAGCCGCCGCGTTCTCCTCTGCGACACGCAACCTTTTCCCCTCCCCCCTATAGACTAGACCAGATCCTTGATATAGAGAAGAACACGCCCCTTCCTCCCAACCACAACTACCTCCATCTCGGCAAGGTTCCTCGTCGATCGGCGGGCTGGGCTTGCGGCGATCTTGGAGCGAGACGCGAGGCGGCTGCATCTTCCGATCTCCCCGTCCGGCGACTCAGATCTGTTACCTATCTGATGGCCCGCGGCGGATCTGGGGGTTCCCGGCGGTCTAGAGTTGACTCTGCGGCGATGAAGGCTTCTTCTCCGACGTGCACGTGTGGATCCCGGCTTCCCCGCTTCGCGCGACGACGGCTCTTGTATTGATAATTATCCGATGATATCTCGATAATTA…
>Wheat_newGene_292	Wheat_newGene_292.1
GCTACCCCTCCTGTTCTGGCTGGTGGGCCCATCCCCTGCAACCGGATCTGCCTGGCGCTCGCTGCTCTTCCAACCTTTCTCTCCTCTCCTCCCCAAGAATTCTCACCTCCGGCCTCACGCTCGCAGCGAGAGAGAGACGAGCGGAGCGGCGGCCATGGCGCGAGAGCTGAGCAAGGAGAACCTGGAGTTGGTCCTCATGCAGGCCATGATGGCCGCCAAGAACGTGCGCACGCAGCGCGACCGCCTCCTGGAGCTCCACTGCCGCCTGGAGCGCCACCGGGCCGCCCCCGCCCCCACCCCTGCCGACGCCGAGGCCAGGCTCGGGCAGATCGCCTCGGACGTCTTCAAGGTCTATTACCTCGGCCTGGATCCCGGCGCCAGGATGCTCTCGGTCTGCCT…
>Wheat_newGene_293	Wheat_newGene_293.1
CGGCGCTCGGTCCCCGAAAAGTACCCCGCCGACTCCCAGGCCTCAGATCCGTTTTGGTCCTCAGCAAAGCAGGCCAAAGACTAATCCGAGCACCTGCCTAATCCTCAAGCCCTCTGGGTCTATCTCCTGAAACCATCCTCATGGAATTGGTTGAGCTGTCCACCACATATTTGGCTGAAGCAATGTTTGAGAAGCTTGGGCTCCCTAAACCAATCTACCATGTGCATTGACTTGAGCAAGGTGATGTAAAGCAGAAATTGAATTCCATTGTACGAAAGAACGTTTCCATGCTTCAGCATGCCGGGCTAAACTGAAAACTCGTGTATGCGAGGATGAGGAGACATCAATGAATCTTGCAGCCGATCTGGCCATTGAATACATGGAAAACAAAGAGAACAA…
>Wheat_newGene_294	Wheat_newGene_294.1
CCCCTTCTTCTCGGTGGAGGCGAACGACGAACCCTAACCGCGCGAGGAATAAGGAATGCCCAGACCCGCAAGGACGGCGACGATGGCGGCGGTTCGGTGCGCGGCGAGGAGCCTCGGTGGCTCACTGCTCCAGCGAACGCAGGCTGCGGTCGCGGAGGAGGGACGCCGGCTCGTGCCAAGCAGGTTCATGCGCTCCCGCCAGCTCTCCACCAAGCATGCTGGCAAGATCCCGGAGGAACTGGAGCCGTCTGAAGTGGACGCTCAGTATAAGCTGGCGAGGGCGAAGCTGGGTGCAACGTTAGATAAGTTGGAGAAGGAACAGGCAGATAAGACTATGTTGCGCTTGAAATCCATCGGACGTGCGGTTGACGGCGTGATCAATGGAGTTGTCAAGTTGGC…
>Wheat_newGene_297	Wheat_newGene_297.1
CGGCGATGACGCCCTGGCGTTCGGCTCCGGGGTCACGGACCTAAACATGGTAGGGCCGTTGGAGCTGGTGGTCTCCAATGGCGTTGGCGAGGGCCTCGCAGAGCTCGAGTTGCTGTCGCCCATTCATTCGTCACCTGCCATAGAGCATAGTGCTCCTTGCTATACGGCGGACCTGGTGAAACTGTGCAAATAATTAACAAACCAAACCCCACCTGGATAGTGCTACAGATTTGCTTAGTGGGCAGGAATAACTGGAGTACTATTTCTTCTTTAAGGGCGTATTTCGGAGGGGAGCATACACATTACCTTGATTGAGTTGAGTTTCGTGTTCTGCATTACTGTTATAAGTTACCAGCAGCAAAGAAAGAGAGTCATGTACTAATAGCTGATAAGGTAGTC…
>Wheat_newGene_300	Wheat_newGene_300.2
CCGTGCGCCCCTTCCCCCGTCCTCCTCCACCTTGCCTGGGCTCCGCCTCCTCCGCCCGCATCCTCCTCTCTCTCTTTTCTGCGCCAACGGCCTCCTCCCTCGTTGCTGGACCCGCCCTGCTTCGCCTCCGCCAGCCTCTTCCTCCTTGCCGTCAACGGCAGCGGTGTGAACGGGAGCAGCGGCCGCGACTAGATGCGATGAGTTGACCGGGCTGGTTCCACGCTGAGGAACGGACCCCCTCGACACCATCCTCTGCGGCGCTACTCTGCTGCATGCGTTCGTCACAGTTTGTGATCTCTTCTGCATTCCGCTTTCCAGGAGTTCTTGCCTTCAACCCTGAGGTGGAATGGCTCTTCCCATACTTGTCTCGCGGAGGTGGGGCTCGAAGAAGTATGGCAT…
>Wheat_newGene_301	Wheat_newGene_301.2
CAAGGCGCCGCCGCCCCCCTCCCCTCCCCCAAACCAGAGCCTCCGCGCACATTGCTCTAGCTAGCCCCCGAGCAGAGAGCGGGGCCGCCCCCACTCCGCATCCCGCGTGCCCCCCGTCGGCGAGCGGCTCCCTTCTCGTCGCCGGTGCCGTGCCCCCCGCCGGCTACACGGGCGCAGAGACTCGCTGCGTGCCCCCGCTCCGCCGTTCGTGCCGCGTGGGTGCCGTGCGCGGCTCGCTGAGGAGTCGTGGTAGCTGAAGGTGCGGGGGAGACACACACGAGGCGGGATCCGAATTGGCCAGGAGAGGTGGCGATCTCCGTCGAGATCGGATCCATGGGCTCCTCCGCTGTCCAGCACGACTCCCTCTCCGCGCCAGGCTTGATTCTTGGTATTATTGAG…
>Wheat_newGene_304	Wheat_newGene_304.1
CGCCCGAACAGCCGACACCCGACACCGAGGGAAGAAGAAGAAGAAGAGGCGGCGGCGGCGGATCGAGTCGGCGGGAAGGATGGCGGCGCTCCTGCAGGCATGGAGGAGGCTGTGCTTCCGGATCGGGACAAGAACGGGTCTTTTCAAGCCAACAGCTGCCCAGAGGGATGCCGAGATCCAGGCGGCCCTGGAAGTGTTTAAGATCAAGGATGTCGATGATATGGCTGTGAAGATCTTCTGGCGTCTCCGAGCAGAAGGTGTTAAAAATGTATCCCGTCATGATGTGACCGAGGTTCTCAAGATGGTGTCTGAGCTGCAGAAGGAGTATGGCATCAAGCAATGATGTCAAGGCAGTATCAAG
>Wheat_newGene_305	Wheat_newGene_305.2
CGTCATTCAAGGGATGGACTTTTCCTTCAGGTTATGGTCTTGTTTCTCTCAAGGAGATGGTGATAGCAAGGGGGGAGCGCAAGATGTTGCTGATGGATTCAACAATGCTTTTGGCAACGATGAAGTTGAACTTGATGACGGACTAGAGAAGAAAGTATGTCAGAGATATGCATGTTAGCCCTTAAGCATATCAGAATACAATCATTCAACGCATAATTAGTCAGTTATATATTCTACTCATGTCCCCAACAAGGCAACAATCGACCAGATTTCTGTAATGCAGCACTTTAGACGTGCATTTGGCTATTCTAGGCCCCCAATAGATGTATATTTCTTTGTATTGCTTTTCATCAATTATGATTAGTAAGGGATCCTACTAATTTATGATTTCATTAGGGA…
>Wheat_newGene_306	Wheat_newGene_306.1
CTCGGACGAAAAGCTTAGATCCAGAGCAGCTGCCACAGCACAATCATCGGGCTCGCGTAGATCCAAAGTACAAAGCAATCCAAGCTCAGCTGCGAAGGAGGAACAGCACACAGATGGCGGCACTTGTCACTCCCGCGGGTTGTCCCACCGTGTCCGAGCTGGTCGTGCAGGGCCGGGACTCGGCCGCCGTCCTCGAGGCCCTGCTCCGGGGCGCGTCGTCCCCCGACAATGCCGGGATCCGGGAGCTCGCCGGGGAGATCCTCCGCTGCTGCGACCGCGCGCTCGCCGCGCTCCACGCCGTCGAAGGCGCCGCGGTCGATGTCTCCGGCGGCAGGAAGCGGAAGTCGGGACCCGGCGGCGCAGACAGCCTGACGAGGCCGAGAAGAAGGATGCGCGCGA…
>Wheat_newGene_314	Wheat_newGene_314.4
TTTTCGTCTGTGGATGCATTGATGGTTTGTATTTCACATTTTGTTTTATTATTATTGTTATATACATTACGGTCTTGTTTCTTGCGGTCATACACATTAACTTTGCAGTCACGTCTTCACATCACATTTGACCTGCAGCAATTGGTTGTGTGTGCAATGTACATGTCTAAATTTTGTTTAGGTGGATGTCACGCATGCTTTAGTTGTATAATCCCTAAGGTTATTGCTTGATTGTCAGCTTCCAGGTATAATGACTTTTCTGTGGTATAACCCTTCATATTATTACCCGCAAAAAAACCCTTCATATTATTAGTTGACCGTTTACATGTTTGAATTACCTTTACCGTCACGCTAAAGCCTAAAAGGTAGTCAGGTAGAGAGTCTCAAGTCACCATTCGA…
>Wheat_newGene_316	Wheat_newGene_316.1
CTTCTCTCACCTCACAGCTCCGGCGTCTGCTAGATCCGCTGCATCCCCTAGTCATCCATCCTCTCGCGACCCATCTCTCCCTCTCATGCAGTACCTCACTCCGCCACCAATACTCGCCGTTTCCGGCGATGTCCGCCACCGCGCAGCACACTCACGAGCTTGTCCCAGACCCCTCCATCCTCCAGTACAGCTAGATCCGTCGCTCCCTGCCTCCGACGCTCGCCCGCGACCCCTAGCTCGTGGCTAGGGTTTTGGCTGTAGCATCGCATCAGTCGTTGGCGCATCTCCGTCGGCAAATCTCCGGCGCACATCTCCAGTGGCACTCCCACGAAGGCCTGGCGCCGCACTCCCACGAAGAAGGGTCTACACGGGTGGAGTGCGTCAAGCCGCTGCTACGGA…
>Wheat_newGene_317	Wheat_newGene_317.1
CCGTCACATGCTCGCGGCTGTGGCTAACAAGAGCCTGCGTGCCTTTATAACGGGCCGGCGTACCTCCGGCCGATCACGCTCGAGGAAAGCCGCGTAATAATGGACCGTGAAGGCTTCCTCGCCGTCCTGGTGGAGCTGACTCTCGTCTTCTTGGCCGTGTTTCTCGGCTGGTTGGCCGTGGAGTTCCTCGTCCAACGCTTTTACTTGGCGAGGAAGGTGGTTCGCTGGATCCGGGGCCGCGGCGATGGCCTGGCGGTGGGAGGGGATGGCCAGGCCCAGGCGGCGGCGGGAGGGGCCGGCGCGGCGGTCTGAAGCTCCAACAACGCTGCTAGCTCCTTCATGGTGCTTACCTCCGGCAGGTGGTGGTCCTCGGCGATTCCGTTGGCGTCCCGTGGAAGA…
>Wheat_newGene_318	Wheat_newGene_318.1
GGCAAATCCAATGAGGATGCAATTTGGGTTGGATGGCAAGTTTACCCAAAACACTATGGCGATTCACATACTCGTTTCTTCACACTTTGGACCGGTGCTTTGACATGGAGTGTCCTGGTTTTGAGCCAGCATGGGGAGCAAGACTAAAACCGGGTGCAGTAATAGATCCATCATCGCATCAAAAGATTACAATCAAAGTGCTTCAGGATAGGAAAACTGGGGACTGGTGGATCCACGCTGGATTTAATGGTTCTACAACAGTTATTGGGCGTTACCCAGCAAAACTATTCGACAAGTTATCCAGAAAAGCGACTAATATTGCAATGGGTGGTGTGGTTGGAGCGGTTGGTAGTACCCCAAGCCCTCCGATGGGTAGTGGATACTTTCCCTCCAGTAAAG…
>Wheat_newGene_321	Wheat_newGene_321.1
AAAACGGCAAGCATTGATACTCCAAGAATCAGCCATGCCTCTATATAAATAGCAGAAGGAACCAACAAAGTAGTACAAGTCCACAACCAAAAGGACATAGGAGAAGAGAACACTAAACAATTTCGTTATGGCTCTAATCCGGATCAACACTGGTGTTCTGTGCTTGATGGCACTTTTGACGGTTTCAACCACTTTATTGTCGAGTGAAGCGTTAGGAAGGAAGATAGGAAAGGAAGCTAACATTGGTGTCGAGGGGCACCGTGAACCCTACACTCCATGTACGGATCCTTCATTTTGTAATGATATCTGCAACAGAGATGGTTATGGAGGTGGGACTTGCCGTGGTGGTCACTGCGAATGCATCATATAATTGTAGCAAGAAAATGACCAAGAATAATG…
>Wheat_newGene_322	Wheat_newGene_322.1
ACCCACAACACCGAGCATCACAAACTAGAGATCAATTCACCGACAGTCCACCGAGATGACTAAGCGGTTGGTTCTTTTTGCGGCGGTAGTCGTCGCCCTTGTGGCTCTCACCGCTGCTGAAGGTGAGGCCTCTGGGCAACTACAGTGTGAGCGCGAGCTCCAGGAGCACTCGCTTAAGGCATGCCGACAGGTCGTAGACCAGCAGCTCCGAGACGTTAGCCCCGAGTGCCAACCCGTCGGCGGCGGCCCGGTCGCGAGACAATATGAGCAGCAAGTCGTGGTGCCGCCCAAGGGTGGATCTTTCTACCCCGGCGAGACCACGCCACCACAGCAACTCCAACAAAGTATACTTTGGGGAATACCTGCACTACTAAGAAGGTATTACCTAAGTGTAACTTC…
>Wheat_newGene_323	Wheat_newGene_323.1
GGGTAGTACCCTGGTTGTCCTTGTCCTGGTTGTTGCCATTGTCCTGGCTGTTGCCCTTGTCCTGACTGCTGCAAAGAAGTTGGGTAGTACCCTGGCTGCCCTTGTCCTGGTTGCTGCCCTTGTCCTGGCTGCTGACCTTGTTGCCCTTGTCCTGGCTGTTGACCTTGTTGCCCTTGTCCTGGTTGCTGCCCTTGTTGCCCTTGTGTTGGTTGTTGCAATTGTCCTGGCTGCTGCCCTTGTCCTATCTGTTGTGGAGAAGTTGGGTAGTACCCTGGTTGCCCTTGTCCTGGCTGCAACGGAGAAGTTGGTTGCTGCCCTTGTCCTGGTTGCTGTCTTTGTTGCTCTTGTGTTGGTTGTTGCAATTGTTCTGGCTGCCATGGAGAAGTTGGATAGTACCCT…
>Wheat_newGene_328	Wheat_newGene_328.1
CACAAGAAGCCAATTACGACATTGAAGTTCTTCAAATGGCCTATTGTTTGGATGCTGCACCCCAACTGGAGACATTGCAATTGAATATGTTCTATATGTCATCCAGTGGTGTGTGCAGTGCTGAGGTGGTGGGTATGCGCCGGCATGATCATCTCAAGACGGTCTTCATGAGTGGATTTCGCTGTTACAAGGCTCAGATTAAGCTGGCGTGTTGTATCTTGGAAAATGCTTCTGTTCTTGAGAAACTGACAATAGAACCAAGGATCACAGGCGTAAGATATCTGGATGATAATACCGACCTGCACAAAATTTTACCGGGGGTCTGTGAGTGGGCGCAACTTACCTCCGAGCGTTTCGATAAGGTGATCAGTGTCTCAGGCGCTCCCCTTCACACAATGG…
>Wheat_newGene_329	Wheat_newGene_329.1
GGGAGTAGTATAGTATCAGTGAAATAATATAAACATGAGAGGATCGCACCCTCAACCCATCTCGTTCAGCACACAACCCATGGGTTAGCCATAGCCTCTCCGGCCGTCCTCTCTTCGCCGGTTCCCACAGGGTTAGAAAGTTTAAGCCTTACCATTCCTCGCCCAATTTTGTTCTAATCAATCACCTTTGCCCAGTTCCATTTCGGAAGCCTTCCATGGAGCCCGTGTTCTTCTCACTGGAGGAGGCGATGCCCGAGCCCGACTCTAACCCCTGCCGGACCGCGTCGCCGCCCCTGGAGGCACACGTGCTCGCCGGAGGACTCGGAGGAGTGGGCGCCGGCAAGGTCGTCGGCGGTGGCGCGACGAACGAGTGCGCGACAGAATGGTGCTTCCACGAGT…
>Wheat_newGene_330	Wheat_newGene_330.1
TGCAGATATTCGAAATGGTACAACTTGAATCAGCATTTCTCAAGGTTGAAGTCTGAACCCACACATCAGAAATACTCTAAAGAAGCAGCAGCATCCAGTCTGGATTGAGTGAGGGAGATCACAAAGAGGTGAGAAGATGGTTCTACAATGCTCGACCAGATAGCACCGACCTGGACAGTGAGGCCATTCATGGAACATTTAGATTATGTCAAGAAGGTTGGTAAACAGGCAGGAACTTATTTGCACCGATGCCATTCCTCGCAAGAAGTTCTAATTAGTATTCACCAGGCTATGAGACCAAGCTACGCCTCCCCTGAGTAAGCATATCAAAGCTTGTCTAGGACATTGAGGCAAGTTCTCTACCCGGTGAAAATGCTAAAAGATCATTTCTGTCGCTAG…
>Wheat_newGene_331	Wheat_newGene_331.1
TCTCCACCTCCACGCCCATGCTTCCCCACATCCCTCCTCTCTTCCACCTCCTTCCCGGATCTCCACCATAATCCCCACCAGCGCCACCCACTCGTCTCCTCCTCTCTTCTACCTTTATCCCCCTTCCTGATCTCTATATCTGCGGCGACGCGGGGGAAGCGGCAGTGACGGAGACGCTCCGGTGGCGGCGCGGGAGCGGCTTATCCGGGCCCTAGTCTGGGGGTTCAGTTCCAAGGCACCGATGGTTTTCTTCGTCTACGATGCCGGGGCGGAGCTGGCGTTCCAGTCCACAACTATTCCAGCCGCCGAACGCTCGGCGATGGGGCGAGGTGGTGGAAGCATTGGTGATGGAAGCTGACCGTGCGGGGTGGTGGAGCAGCGGCCGCTCGCCGGGGCACT…
>Wheat_newGene_333	Wheat_newGene_333.1
TATGCTCTTGGTCCTTGCAGGATACCCAGCATGTGTTTAGGATCCCACACAGGGCGGTTCTTGACATGCTTCGAGCACACCTTGGGCTATCACCAGCTCACATGCATGAGGGAGGGTCGATTTGATTGACTAAATCTGTAGCCAGCCAGAACCAAGGTGAGAGAACCACTCGAGGGTATGTTGTCGCGGTTGCCGAACACCATGGACCACGGATGCCCCTGCAAAGAAGAAGGGGGGACCTAGCGCCAAGAAGGTTGAATACGACCGCGGGGGGGATACGACTGCACCCTGCAGGGGTGCGGGGTGCGGCAAGCCGCACTTTCCATCTAGTAGGAGAAAAAGGAGAACATTGCGTTTGAACCCAGGACCTCCTGATGGGTTGACACTGGGGTCAACCAG…
>Wheat_newGene_334	Wheat_newGene_334.1
AGGCGTTGCCATCGATTATAGGGTGTCGGACCAACGTCCTCGTGTTCGTGCATCTTCGGGAAGAAATGACCCGAGGTGAGTCGCCTCTGGTCCGCCGCACGAAGAGAGCGGGGGGCTAGATCGCAAGGGCAGAGTTGCAGTCCTCCAGGGCCGCGGGAAGAAGAAGATGGTACTCATATACAAGCCTCCCTCTCGTGGTGAACACTCTTCCCTGGAATTGATGGAAGATCTGCCTTGCAGCCTTAGAGGATCCATGCATCGTGTGATGTATGGCCTACAGGCTACCAATGCAACTGATGTAGTCCTGCACAACACAAATAATTTAGTGGTGCTTGGATCTAGGAGTGAACTGGGTCAGGGTTCTGTACTATAGGAGGAAACAAGATGGGGCATGTGTTT…
>Wheat_newGene_338	Wheat_newGene_338.3
GGCTCCTCTCGCGCCGCCCGCCTCCTCTTCTCCTTCCTTTCTCTGGACCGGGTGCGTAGTCGCCGCCGTTTATGTCCGCGCAGCCGACCAGCTTCGCGGTGCCCGGAGCGCCTCCGGAGTTCGTCCCCCCTTCCCTGCTACTCTGCTCTCATTAGGGAAGGTCGGATCCATTCACCCCCTCGCCCGGCATCGCTCGGTGAATAAGACAGACGAAATTGATGTGCGCTTCCTCTCCTCTCGCCCAACGAAGGCGGAAGATGCAAGCGGTGGCTCCTCACCTAGCCGTACGGTGATGGATTCAATGGAGAAGAGGAAGCATGTTCCCTCCATTACCTGGAAGTGAGTATGCAAGATAACTTCAAGCAAAGTGTACAGAGGCTGCAGCTGAAGCTGGATTTT…
>Wheat_newGene_345	Wheat_newGene_345.1
AAATACGTCATCAGCGAAGGAAGCACAGGCAAATTTCACATGGGGTGGAACCATGAGCAAAAAGAAGGGACAGAAGTGGGGAATGAACAACTCAAATAAGAAAAGCGCTGATACCGGCAATCTTGGGAAAATAGTTGGAAGCAATACTGAAGTTAACCACCTTATGGTAGATAGTAGGGATGAGCAAAATGTTTTTTCTGGGGCCAGTAATCAAAAAGTCAACGAGATCAATCCTGATGTGTTAGCAAAGGAAAAATCTGTTGCTGAGGAAGGGAAGTCTACCAGCGAACCTTTGGACTTTGAAGCTCTGTACCCCCTAACACGTCTTCCAGTGGAGGGAGATCTGATTGCTTATCGATTGGTTACGCTGTCTTCCTCGTGGTGTCCGGAGATATCTTC…
>Wheat_newGene_349	Wheat_newGene_349.1
CATCGCTCTCCAAGATCCAGCGTGCTCCCCGATCCATGATACATGATCGGACGGTGCGCTAGGCAAGATCCAGTGCGCGGCCTTCCTCTCCTCGATCCCCAATCCGGCTACAGAGATGGCTGCTCCCACGCCGACCTTCTTCCTCGCCCCTGATGCCGCTACTGTCTCCTCTCCGGTGAGTGCGGAGGAGCCACCGCCGTCGAGGCAGCCGCCGGCTGGAGCCCCGCCTCTTCTCCTCTCCGGTCGTCGTGGAGGTCCGCCGCGTCCAACCTCCTCGACGCCGCCCGGAACCCTAGGCGGCCCATCTGTTCCTCCCATGGCCATGGCCATGGCGAGCCTGCAAGATGTGCAGCAGCAGATCTTCGAGTACAACGGCTCCGCACCCTGCAGCCACCGGTC…
>Wheat_newGene_353	Wheat_newGene_353.1
CTGTGAGGGAGGATTCCGACCGAGAAATCCACCGTTCAGGTCCGTCGCCGGCGGCAAGACAGGAGCTGTATAGCGCCGTCCGTCTCTGATGCGCTTCGCCGCCCGGAGCTGTCACGGCTAGCGCCACCCGTCTCCGGCGCGATTCGCCGCCAGGAGCCACGGGGTTCGAAGGCAGTAAGACAGGAATCGCCGTCGCTCACCTCCGGCATGCTGCGCGGCCTGGAGCCGTTGTCTTGGCTGGAGGCAAGATGGGATCCGTCGCGGCTAGCTCTGCTCGCCTAAGGCGCGCTGCGCCACGCCCGGCCGTGGACTTGGCCGGCAGCAAAACGGGGCCGTCGCGGCTAGTGTCGCTCGCCTCCGGCACACCCAAGGCCAGCCCAAGGTTGTGGCTGACCCGCT…
>Wheat_newGene_354	Wheat_newGene_354.1
CTGTTCTTTCCCCACTCCATGGCGCCCCTCAAATCGCCCCTCCCTCTCCCCACTCAAGAGCTGTGGATCTGAGCCGAAGATTCGTGGATCTGGTTGCCCTTCGAATCCTCAAGGATGGCTTCTCTTATCCATCCATCGTATGATCAATTGCATCGTGGACGGTTCATGGCAGATGAAGGAAGGGTTTTTGATCAGCTTCACTTGAGGTCCGGTTCGGTTCATGACAAGATGAAGTATGACAAGCGATACATGGAGTATATCCGGAAGACCGGGCTTCTCCCTTTGATCTCACCCGTGTCTCGTTCGATGCCGAAGATGAACCCTTGTGCGATCACGACACTCGTTGACTGATGGCGCCCTGAGACACATACTTTTCATTTCTATGCTAGGGAGATGACT…
>Wheat_newGene_355	Wheat_newGene_355.1
GGGCTGTTGGGCTCGTAAAAGACCAGGGCCTGTTAGCAATAAAACAGAGTGCTCCTTCCTCCCCGTGCCCCCGTTCCCCTTTCCATTTCGACCGCCGGCGGCGGCGGTCGGCGGCGGCAGCGAAAGCACAGCTCGTCCCCACCACTTCCATTTCGAGCTAAGCCCCACAGGCCAAGAGATGGCGGCCGTGCTTCGTTCCGCGACTAGAAGGTTGGCCGGCCATCTGCCGGCGCTTGAGAGGGGCCACATCCAGCTCCCAGGGGCTTCCTTCGATCCACTCAAGGGCCACTGCTCAGCCCACTCTGGTTTCACTTCCCACTGCTCACCCCAGACGGCTGCACTACATGGCGGTGCTTTCAGGCCAGCTCGCATCGCACCAAGCAGCAACCCCGTGGGATC…
>Wheat_newGene_357	Wheat_newGene_357.1
GCCTCAGCTCCGGGCTCCCTGCACTGCGCTCTCTATCCCCAACTTGACAGCTCACATTCTCCCCCCGAGGCCGAATCCCCTTTCTCCCGGTGCCTCACCAATTTCGATCGACGGCGCAAGGCGGCCGGCCGGAACCCAGTCGAGTCGAGCTCCTCCCGGCGCGGCCTTCAGCAGTGCGCGGCGCTCCAGCTCGTCTTCACCGTCCAGCCCGAAGAACATACAGGATCTGAAGTATCAACCTCTTTAATATTCCTTCTCCCGGCAGCAGCACACTTCGTCGGTTTTGTCCCGCTCGGCACTCTCCTCCCAGGCTCCCACCTAGTGTTTGCCGGTGGAAAACCAAAGATGAAGCAGAGCAGCCTCGCGTGCGCGGCCATCGGTCTGCTCGTCGCGTTCGGA…
>Wheat_newGene_358	Wheat_newGene_358.2
AAACATTAAGGCTTTGCCTGTAAGCAACTCGAGTGAGAAGGCTAGGTTTAAGGAAAGTGATGCGATGATCCTCAATGCTGCCGCTGATACATATCAAGATGTCCGAAAAGTTCAGCCGAGGAGCGCATCCCGTGGGAATGTTGCTTCTGGCCCTCTCAAGCAGAACAACCTGAAGCAGAACGCATTGCCTACAGCTTCTAGAACAGAAGATCCACATCATATGATTCAGAGGCAGAAGCATAGAAATGGGGAGCAATATGTGGCGAGCACAGGGAAGGATTTTGTTTCTTTGAACAAAAGTGTGAACAGCAGTACATCTTTGAGGTCCAAAGGAAAAGTAATGGATGAAATTCGCCTGCCACGTAGCAATGCGCAGAACAAGAACCTGAGCACAAAAGG…
>Wheat_newGene_359	Wheat_newGene_359.1
ATGGAAGATACCAACTCTGCTATGGATGAAGAATCCAATGCTTTACAAGCCCTTGTGACGGAACTGACAGAGAAACTGGTTGCTGAAAGCAAATATCATTTGAGGCAAGGAACCAAGCAGAAAGCCATAAACAGGTGGGGTTGTTCCAGCAAGTAATGGACGAAGTTTCCGTTGGGATGGTGGCCTGTTGGGCGGACATAATCAATCAATAGGACTGAAGGGGTGCAGCAAGCCTGGGGTGCTGGAAAATGAAGAACCGCCTGACACCGTATCAACAACAACATATGAAGCTCTGTCTATGCTCTGAACTTTATCCTACCCTGGCAGGAGGATGACATCCATCTCTTTATCCTGTCCTGTGGAAGAACCCATATGGTTTTGTAATAGTGTAGTATACTG…
>Wheat_newGene_366	Wheat_newGene_366.1
CCCACCCGGGGCTTTCTTCGCCGTTCACAGCTCCCCTCCATCGACTGGCCGCGACCTCGCTGGAGGCAGAGGATGGGAGGGTGCGGAGCTGGCATCCGCCTCACGAAGATCGAGCGGACCGATCTGCGCGCCGGCGACCTCGCGGGAGGCAGAGGATGGGATGGCGTGCTGCACTCGAGACGAGCGGGCTCGATTAAGGGGACCGGAGGTTGGCGCCGGCGGGCTCGTGGACGGGGATGGAGAGGGCAGGTGCCAATCCGGCGTGACAAGAAAGTTGTTGCGGCGCCGGCCGACCAGCTCCGTCTCCGCGATTCCATGGACGGCGGTGGTGTCGTCGCGGGGCCGGCCTGCCGGGAGGGCGAGTGGCTGCGCGCGTAGGCCGTGGCGATGATGCCGCGG…
>Wheat_newGene_369	Wheat_newGene_369.1
GCTGATGGAGCACGATCCGACCAGTTCAACGGAGGCAGTAGCACGGGGCAGCGGCAGCAGCATGGAGGGCGTCCGCTTGACTGGGAAGGTGATGGAACTGCAAATAGGAGTGGAAGCGGCAACCATGATGCAGGAATTAAAGATAATAACTTATATGATCCTTGGAACCATACATGGCCGTATTCTGGGGGTTTTCATTGTATGTACTGTGGCCTAAAGCACAAAGGTGGAGGTGCAACCCGTGCCAAGGAGCACCTTGGTTGGATTGTAGGTAACGTGAGGAGCTGCCTAAATGTGCCAAGAAATGTGAGAGATGCAACGAGGGAGTGCCGGGATGAATCGAAGAGGAAGAAAAGAGAGAAACAAAATAGCAGGCTGAGAATTGAAAGAAATATTATG…
>Wheat_newGene_370	Wheat_newGene_370.1
GTTGCATCTTCTTCTTGTCAATCAATCAATCAAATCTCAAACACAAGGAAGAAACAAGAGATGATGGAAACCTTTCTTCTTCATCACAAGAAGGCAAAAGCAGGATCCATGGCAGGATCCGGCGACCCTGCCCTCGGATCTACACAACTTCCTTGTTATGGCTGGCCGTCAGTGGCACATCCCTTCTGCCTTTCTGATGTCAAAGTGCATCCCTTCTTCCTTTCTGATGTCAAAGTTTGGACGTCCGTCCGTATTGGTTCAGACAGAAAAGCTTATCGTCAGAGAGAAGCAGCAGGCAGACAGAGAAACAGCCAATTCAGCCCAAGAGTCCGAGCCCGAGCTCACCATCCAGCCCAGGAGAGCCCACCATCTTCAAAAACGGGAGGCCCATCGAATCCC…
>Wheat_newGene_371	Wheat_newGene_371.1
TCTGTGGAGGAGGACCAGCTGTTGCTCTGAGGTCTCTCCCGGTTTGCCGGCCAAGACAATGTCATAAAGTGCCTCAACATCTCATATGGGCTAGCTGAGAAGACCGTGCTTGATGTCGCGTATCGCAACCGGTGGCTGTCAGACTTGGAGAAGAAGAAGAAGAAAGCTGCTAAGGGAGTTCAATTGGGGCAAGAAAAATCTGCAGGAGGAAATGTTACCAAGGCACATGAGCTATTTACCTGGCCTTCTTCACGGCTCGCGGCAGTGTCTTCCTTTGATTCGTTCGTGCAACAAGGAGGGGACGCGCCCTTCTTCATGTCTCGTGCAACAAGGGTGATTGGCGCAGAGTACCGCTGCCCGGTGGGTGTCATGCTCTTCAACCACTTGGAGGTGGAGTTC…
>Wheat_newGene_373	Wheat_newGene_373.1
TGCTATTCCTCCTCCACCACACTAGCCCCTCTACGTCGTCTTCCTTCTCTTCGTTGTCAATGCGGCCGCATCGACCGCTGGTTCCAGATCGAGCGAGGGTTAGGCGAGCCCGGTGGTGGGGTGAAGGGGCAGGGGAAGAGGAGGTGGGCGAGTAGGTGAAGGAGTAGGTCGGCCCTCCTGGAGGCGGCGCCGCCGCCCAGCCAGGGAGGAGGCCAGGCTCGCCTCTGTTTTGCCGTGAGCGGCGGCAGCGCCTATGCCTCCACCGCACCTTCTTTTCCATGCCTCTTCCTTGGCATGACAGGCAGATTTTGCGGAGACCCCATGAATAATAATTCAAGTGGACGGCCGATGTGCCTTGTTGTTTAGCGGCATGATCTATGATGGTCGGCGAAAGTATGT…
>Wheat_newGene_374	Wheat_newGene_374.2
CATAGCCTCCGCCGCCGATGTCTGGCTGAGACGCGCCAAGGAGATCTCGCGACTCCGCCATGTTGGTGAGTACCCCACTTGACGGCTTGCTCCTGCCCCCCGCGCAGATCCTCTCCGCCGCCAACGAGCGCTATTCACCGGCCAGATTCCATCGGGGAGGAGGAGGTTCACCGGCCAGATCCTGATCCTCCTTCTACCACCGCCGCATCGCTGCCCCAATGCTCCACACGATGCGCCGCCACCCGTATCCCAGAAATTTTTCGATCCAATCTTCGTCTCGTTGTCTCGTCTCACAGCATGCCGCCTCCCCTTTTCAAGATGGGGAGCTCGAGCGACCTCAAGCAACTACCACCGCCGCCGTCACGTATGGCCCTGCGAGCTCGTACAGCGTGTGCCTCG…
>Wheat_newGene_376	Wheat_newGene_376.1
CTGCATCCCCGTTAGGATCAGGGGAATGTTCCCTGTTTGAAGATCTGACGAATATGCCTACTCATGTTAATGCAAATCAAGGGGGAGTTGGCCTGCGGTTCTGTTGGTCTTCCCCATCCCAGGCGTTGGGACTTGAGAGGCCGCACATATGAGATCCGAGAGGCACATGGTTGTTTATTCATCGACTACGGTGCCGCTGCATAGGGCGAACGGTTATGGCTGACGCCTCCATCTCTCTAAACGACGCCGACACCATATTCTAAATGACGCTGCCGACGACTCCTCTCAGACCGACCCTGGACGGTACAATCTGGTTATGCAAATCCTCGTGTCTTACTACTGAGGAATATCCGTCTATGAAGGCAAATCATGTTTACTTACTGATGATAGTGTGTTTTG…
>Wheat_newGene_378	Wheat_newGene_378.1
TAGGCATTCATCGCCACTTCATTCTCTACGGCCTCATGGAATACTTGAGAAAAAGCCTCGACAGACAATTCTCGGCGGATGAAGTTTTGCAACTGCTGGACCGCTTCTTCAACCTAGAAATGCTGAAACCGGACGACGATGAGAAGGATAACTTCGGTCAGACGGAAGAATTTGCCTTGCCGGACAATTTCTTCAAGAAGGAAGAATGATGTGCAAGTTAGCTGTTTCTTTGTGTTCTTTTCCCCCTGTAGTCTTTGCCCTAGAAGCCTGGAACAGAACACCCATATATATGCTGATGAGCTGTGTTGGTGCTCACTGACTTGACCTGTGCTGTTGTACAGATTCTGTTCTGCTCGGGTACCCGATGAACTGTTATGAGTCTGCTCATTTAGGTTTGGA…
>Wheat_newGene_381	Wheat_newGene_381.1
CTATGTCGCCGCCACCATCACCATGATCGCCGCTCGTAAGGAGACGGCCGGAGAAGGGTTCTCGGTGGCACCGGAGGGGAGGAAGGAGGTGCGGGAGATTGAGTTCTTCCCGACGGGGGTCAGCAGCCACGGCGGCGGTCCCGACGAGTCCGAGCTGCGCAGGACGCGGCCCTTGTCCTCCTCGCCGCCCGGCGGCGTAGGTGGCTCCCTGGACCTGTCCCTCAGGCTCTAGCTAGGGTTTCGACTTCCGATCAGTATCCGGTCGTAGATCCATGAACGAGTTGTTGGATTGTTTTCAATTAATTAATGCTTGTCATTTCTGGAGCTAATTACAGTCTGCCAAACATGCATGTATCGGAT
>Wheat_newGene_383	Wheat_newGene_383.1
CCCCCTCGTCTCTCTTATCCCCTCCCTCCCTCTCTCTCTCTCTCTCTCTCTCAAGCACACAACAGCAACAACTCCGGCCATGGGAGACCTTCGTCCGGCCGCACCGTGGACGGAGAAGAAGACGAATCTTGGCTCGATCTACCGCCTCACCGATCCAAACTTCATCGGTTTCCTCTGTACTGACTGACCCATGGAATTTTTGCAGATCCATTCTTTGCCCAAGGGGATTACGCATAACCCAGCGTGTCAAGATCCACTCGGGCGCACGCGCGTCTTGGGCCACCTCTCCGTTAGTGGGCC
>Wheat_newGene_384	Wheat_newGene_384.1
CCACCCCTCTCCTCCAACGCCGCCTGCGCCAGGCGAAGGATGCCTCCAATGGCGGGAGAAGGTAACCCTGGTGAGGGAGGAGGAGGTGAGGCGGGAGGAGGAGGAGGTCCGACGGGCCGTGCACCACCGACGCCACCACCGGCCGCTCCAACCTCGACCCATGGACGGT
>Wheat_newGene_385	Wheat_newGene_385.1
ATGACACCATGTTTCCTCCAAGTCAAGAGTTTGAGGTTGAAATGATCTGCACAAAGAGCCTCGCGCGCACCGAGTTCCTCTCCCTATGTGGTCTTGTTGGCTACATCTGTGCCTGCTTCCCTGCTTATTCTGTATATGAAGCTATGAAGTGCCTGCTTCTCTGCAACGCCAGAATTGATCGGGTCATTGATGAAACAGCAAAAGAACAAGGTCACGATGGACACATCCCTTTTTCTGAATCTTTTGCGTATGATACAGCAGCTCGCACAGCACGTCATCCCAGCCCTACTGCACTCGTAGAATTTGCAATGACACTGATGCCACAGGTAGGGAAAACCCTTCAGTCAACACTTGAGATTAAGCAGGTCCTCTCTTCCAGTGATGTTTGTGCGATATCTA…
>Wheat_newGene_396	Wheat_newGene_396.1
CGCATACTCTGTTTCCGGGGAGCAGCGACGGCGTCGGCGCGGGCGGCGCAGCGAGCTGAGCGACGGCGACTCCGTGACCAGATTCGCCATGTCGTCGACGTTCGCCGGTGTATCCGTCCTGGCCGGCGGCGAGCTGTGCCCTTCCACCGAGTCGCCCGTCGTCACCAGCACGGACTGCGGGTACCACCTGCTTGTGGTCCAGGACTACTCGCTGACCAAGCGAGCGACACCCACCGGCATGAGCATCTGCTCTCGCCCTTTCATGGTGGGACGCCATGAGTGGTGCATCGAGTACTATCCTAACGGTCAGAAGAAGAGCTGTGCCGACTTCATTTCTCTATATGTTAACCTTCTCAACGACGACGACGATGCCAAAGAGCGTGTGAAGGCGAAGTTCGA…
>Wheat_newGene_398	Wheat_newGene_398.1
AAACACTGGTGCTGGAAAGATACGTTCAGGGAAGGACGACATCAGGAGAAAATAAGTAATAGCATGGCAGTCTTGATGATGGCACTTATCAAGAACAAGACACACATTCTCTTTTGTGTTGCTCTTTTGTTGATGTGTACCACTTTTCAGTGTGGCCTAGCGGTAGCGGGGAGGGACGTAGGTACCAAGGTTGCATTTGGAATCCAATGTTTCACTTACTCAGTGTGCATGGACTCATATCAGTATACGGTTGATTACCGCAACAAGGAGTGCAAAATACTTGGTTATGACGGCCAGAAAGGCTACTGCAAGAAGGAGAACCGTGGCGTGTGTTGTTGTGCCTAAAGTTAAAGACAAGTTATATTGTCATTTTGTAGAAAATAATTGCATGTATTTGCT…
>Wheat_newGene_399	Wheat_newGene_399.2
CCGCTGTGCCGTAAGATTTGTCCTTCTCGAGGTAAATTTACTGGTCCCACATTACGTTGTAAAATTACCTTGGTATCGAGGTAATTTTATTTGCTAACCGTTTAGGAGATAGCTAAGCTCACATTCCCGTGATTTTCTAATCGGATTAGAACGGTTTCATGTTTTGGAAAAAAAACTCTGTTCTCGACGGCGAAGAGCACGAGGTGAAAGGCGGCGCGGTGACGGGGGCTGCTCGGTGGCAAGTCACCGGCGGTACTCGCCGATAGTCAGGCGGTGAGCGGTTTCGGAGGCGAGCGGCCAGAGTCTTTGGCGGTGCCGGCGGCGAGTGGACGGCAGCCGTGGGGTTCGGCGGCCTGCGTTGTGGCCTCGGTGCAGGGAACCACCGCGGGTGGCCTCGGC…
>Wheat_newGene_403	Wheat_newGene_403.1
CTGGTTGCTGCTCCTTCCTTAGAAAAGCTTGAATTTCATATGTGGCTGCGCTGGGGTCGGGAACGGTATAGAGCCGAGGACGGGAGTCTCCGGAGCCTTCCTTCCCAGCCACACTCCCATCTCAGGTCGGTCGATATCACGGGGTTTTACGGCGAGAAGGACCGGCTGGAGCTTGTGCTCCACATCCTCAGAGATTCCGTTGCGCTGGAGTCGATGAAGGTAGATCCAAGCCCTGTGGTTGCTGCTGATGTTAACCGACTTGGGGGACTGGGGAGCATGCATGTTCCTCATTTTGTGGATGGCTATGAAGTCGCCCTTGAGTTCCTCTGCAGCAGAGACCGTCGCAATGTTGTCCATGGCGCGAGCCCCGATATCATCGAGAGGGCCCGACGTGGGTCT…
>Wheat_newGene_404	Wheat_newGene_404.1
GTGGTCGCTGCCGCTGCTCCATCCGACCTCCCTCATCAGCCGCCGCCGACACTACGGCTCCTCCATCCACCGACTCTGTCTGTGCAAGCGACCAGTTTCCTTCCGCCCCGACCTTCTCCACTGTCTCCCAGTTCATCATCCGTCCCTTGCTGCTCGAGGTGCTCATCTGCCCATGCCGCGAGGAAGCAACGTGAGGAGGAGAGACCTCGTCTCGAGAAGCCGCGGGAGGAGGGGCTCAAGCAGAGAAGAGCAGATGCCAGCCAGGTAGTCGGCTTGGCTCGACGCCTTCCTTCGTGTCCGGGCCGCGGCAGACCCTAGCGCCGTCCTTCAGGTGTCTTCACGGCAGCAGGTCCGCATATCTGCACTACAAGCTGGACCATATAGAATGATCCAATGATA…
>Wheat_newGene_405	Wheat_newGene_405.1
ATAGTTTGTTGCATAGTCGTATTGATTCTGCTGAACTAATACTCTCTTTGTATATCTAGGATTCCTACTAGAACATGTCATTCCAAATTGCGGCAATGATCTTTCTACTCATGAGTAGTCCTTTTTTATACTGAATTTTGATGCATACTCTATGCAGAAAAGAAGGCCTCCTCGGACATTAAGAAGGTAAAACTAGGTAGCAATGGAAGTGCTCCGTTCAAAAACAATAACTTGGCAGAAGCTCTACATATGCAAATGGAGGTTCAGACACAGCTCCATGAACAGCTATAGGTCAAGAGCCATGAATCGGAGCAAGGCATCACACTCTAGCTCTGAGAAGGAAAAGACAGAGATAGATCAGTGTTCTGCTCCGAAGCAAAAACATTTGGCATGTAATAA…
>Wheat_newGene_407	Wheat_newGene_407.1
GAAAAAGAGAAGCGACCGGGCGTCTTCCCTGTGACCCTCGTCCCCTCTTGCCGTCGCCGGCTCCTCTCCTCTCCCCGCGCCTCGTCCGCCTCCTCTCCTCCCTCTTCCCTGTCTCCTCACCCGCACCGCCAACTCCTTCTCTCTCCTTGCCCCAGCCGTCTCTCTCCTCCCGCGCGCCGTCAGCTCCGAATCTGGAGGAAGAGGAGAGATGCTGGATTTGGAGGAAGAGGAGAGATGCGGGATCTGGAGGAGGAAGAGGAGATCCGGGCGTCCCGGCGGTGGCTCGACCAATGCAAGCTGACCTCCTCATCTCCGACGCGGCCTCTAACCACATTCTCGACGACGACGCGTTGCTCATCCCCGCCGGCTTCGATCTCGTTATCACGCGTGCCCATCAAG…
>Wheat_newGene_410	Wheat_newGene_410.1
GGGGCGTGCCCAGCTCCGGCCAGCCAAGCTTCTCTGCCACCGAGGTCGTCACTTCTCTTCCCTCCCTCTGACCCCCATACCACCGCCTGCTAGGGTTTCTCCTTTGATGTCGCCGCCGCCGCCCGTCCGATCTCGGGCCACCAGAGTCCCTCCTCTACTCTGACCGGTGGATTGGGATCCGCCTCCTCTTGACAACTTCGTCCAGAGCTTTGCCCTCCCGTTGCAAAGCTGCCCCTCCCCTCAAAGATTGGAAGCCACCTGAGCTGCCTCTCCCATCGCTTGGGTGTTGCTTCACCAATGACTCCCCGAGATGTCCTTCCTGCCGCCGACCCTGCAGCACCTCCGAAGCCCAACTACCTCTCCTCCCTACATCGAGTACATCTTCGCCACTGACACCGC…
>Wheat_newGene_411	Wheat_newGene_411.1
AGGAACCACAAGCATCTGAGCAATCAATTGGGCAGATGATCCAAAAACTCCGGCTGGACTCGCAGAGTTAGAATTGGAGCTGCTGCTCCAGGAAGGGTGCCTTGCCCTGGCTGACCCAGCGCCCTTGAGAAGGCAATACGGGGGTTCGGTGACAAACCATGCAACATTGTAATCGTGCCAGAACTGGGTACAAGCTTCGACAAGCTCGGGGAGGCCTATGATTTTTATTTGCAGGGTAAAGCAGGGGTGGAAACACACTAGATCATGCAGATGTGTGTACCCTACATTAATAAGACTGCTTCGATCGAAGGACAATGATTGGTACATAGCTGAGCATCGAGAACATCACAACCATTCACTGTCTCCAACATATGGGCAGACAATACACTGGCCTTCCCA…
>Wheat_newGene_413	Wheat_newGene_413.1
GACACGCTGCGTCGTGGGTGTTGGGCGTCTCATCGCAGGCTCGCCACTGCGTTGCTCGACTCGGTAAATGGGAGGAGCACACCAAGCTCGCAAGCTACAGTAGGAAGCAATCAAGCGGGCCAGGAAGCGCTGACTGACGGCCGCTTGGATCCATGGGCTCCCCGCACAAAAATCTTGGATCCATGGACGCCAAGACGCCGCTTCTGCTGCTTGTGACGCTGGCCAAGACGATGGCCGCTCGTCAGCTCCAGGAAGCTACCCAGCTGGCCAGCGCTTGGGCGCTCGTCACCGCCGGACATTTCCCCTTCTCCTACGCCTTGGGCTCCGCCATCTTCTACGCACTCTGCTACCTGCAGCTGCTGTGCCGCGATTCATGCGAGCAGGAGGACGTCACGCACC…
>Wheat_newGene_414	Wheat_newGene_414.1
GGCGGATCGGCTCATCTCCGTGGCTGGAAAGGCTCGATGTTACAATTACAACATGGGGCTTCAAGTGTCTATTACTGTGGAACACCAATATCCGTGCATTTTAGTTACGACTAAGTGCCACACCAATGAATGTGAATGTCTGTTCAGTGTCCATCTTGGTTCTGGTGAATTGATTTGGGGAACTCTTGAAATCTGTTTCTTGTATATTGGCCATGATAACTCTTCACCTGACATTCTGCAATGGCTTCCAGCCAGGGTTTTCTTGTTGCTGCTATTCCTCGTGGATATTCAAGAGGCAACTTGGCACCTAATGTCAACAGCATGCTTATTGGTGACGAGTGAAATGAAAGAAGGCTGCAATGGAATTTGTATTAGGCATCTGTTCTTCAAATGAGGCTC…
>Wheat_newGene_417	Wheat_newGene_417.1
GTGTTTTCCAAATGCAAGCGCGAAGTAACGTCGAGAATCTCGTTGGACAGTTTGCGTCCGGTATGACCAACCTCCTTGGCAACCTTGTATGGGGCTGGACTGCAATGTCGGCTGGTGACAGAGAAGAAGTTGCCAACCAGTTTCGTTCTTTTGTTCGCGGTGGCACTTCTCGTCCAACTGGGTCTAGTGGTAGATATGACCACAACGATTCGCAAGAGGTACCCCCTAGCAATGAAGACTTATCAGTTGACGATAGTGACTTCAACGACGATGAACCGCAAGACGAAGCCCGTAATGATGGCGATAACAGAATGGACGACAACGAGCATGACACGTCGCCTGAGCACAATTGCGGAGGTGCTGAGACATCCATCGTATAGGGTTTGGGCGGTCGTTCTG…
>Wheat_newGene_418	Wheat_newGene_418.1
CCAAGATCAGCTGACGTTGCACCGGCATTGGTATCGATGAGGCAAGGGCTCGAAGGTAGCCCACTACTGTCTGATCTTCCACACCAACCACACCAGCCTAAGGTGAATGCACCAAACTCCATTGTTGATACGTCTGACAAACCTTAGTCAGTAGGTAAAGATTGCACAAGTTTGGCTGCCTCAATTGCTGTTCAAAACAAGGGTCCGGCAGTCACGCAACAAGGACATCAGGCTGGCCCGCATGATCGTGCTGCTCATACGCACACTGTTTCCAAAGCTGCTCCACACGTTGCTGACAAGAAATCAGCTAAACAGGCAGTCGGTACTAGGAAGAGCACTCGGAACAAAGCTGATCAGCCAGGCAACGTGCATCGTCAGGACATAGGGTATGTGTCTGCG…
>Wheat_newGene_420	Wheat_newGene_420.1
CTGCGTGGCAAGAGACGGCGAAGGAAGGATGGGGAACTGCGGGTTGAAGCCGAAGGCGCTGGGCGACGACGACGCTCCCCCGCCTGCCGAGCCGCCGACGGCACCGGCGACCGGCGCGGAACAGGAGGTGGCGCTGCCGGCGGTGGTGGAAGAGGCACCGGCACCCGCGGAGGAAGCTAGCCGGGACGTCGTGGTCGGGCAACAGAGTGAGGAAGGTACGAGCGCAGCAGCTGAAACGGAAGAACAGGAAGAACCAAAGGAAACAGAGGGCGCGGAACCCCCGAAGGAGAAGGAAACGGTGGCGGAGGAGGCCCCCGCCGCCGGCGCCGAACTTCCGGCGTCCACGCGGGCGACCGTCGCCTGATATCAAGTTTTGAAATGAACGTTTTGTTGTAACAT…
>Wheat_newGene_421	Wheat_newGene_421.1
GAAACAGCAGGGTCAACAGCAGCCTAGACAGAATCAACAACAGAGGAACCAAGCTAGTCAACAAGCTAAGCTTATGAAGAGTCTAGGACGAGGAAACAACATGGCGACACCTCAGACTCCTGCAGCCGACGCAACTCCACCCAGTGCTGTCCCTACAGCTTCCAAGAAACAAGTTCCTGACAGAAATCCGATGCAACATGGGCAAGGGTCCTCCGCTGGTAGTAAAGCGTCAACTTCAGTTACACCTCAGCCTGGGAATCAACATAAGCTATATGCCTCGCAGCAGCCTCCAAATATCGGTAACCAAGGCTTGGTGCAGGGTCCTCCTAGTCACACCGTCTTTGCTGCACAACCGCCCCCACTCCATTCCAGGTACCCGGTGACCACGCAGCAGCGTCC…
>Wheat_newGene_424	Wheat_newGene_424.1
CCCTCCCCTGCCTCCTCACCTTGCCTTTGAGTCGGACGCAATGTAAGACAGCCCGCAGCCAAGCTCAAGCTGGAGGCGATGAAATCCCTCTCTTGTGCCAGAATCTAACTGCCACCTCCGTAGATTCTATATGTCCAGTTTTGGTCCTTTATTTGTGCAATGTTCTTTTGCTTCTATATGTATTGTACCATGGTTGTGCTCTGACCAGATCATTCTCGTTTGTTTTGCAGGTTCTATGATCTGTTCCATCTCTGTTCTCCTCGTCAAGGTTAGCTGCTCTATTTCCTAGGGGAGGGGATGCGGCCAATGACAGGGAGAAGGAGCAGGCCGTCGAGGAGTGCAAGCAGAAGCTTTCCGGTGACTGGAAGTCTGAAAATCAAGACAGGGCATATTGTTTTG…
>Wheat_newGene_426	Wheat_newGene_426.1
GTTAATAGTCTCGCTATAATGATTCTTGAAAAGGGTAGTTTCCAATTTACTGCAGCAAAAATCCTGAAATCTCTATGTATTCATCACGCCAATGATGATGCAAGTCACAAAAGGCTAAAGAAAGTCATGAGAGATGTAGTTCCAAAGGTGCTTGAAGAGATAGTTTGTTGGGCATCAGAAGAAACACGTGCAGTAATAGAAGCTGACAAAGTCAGGTCCACGGAACCAGAAACTGACCTTGAAAACCAGTCTGGTGTTCCACAAGATAATGGCCAGGGCAACAGCACGTCTTCCTCTAATCAGCAAGACCACAAGATGACCGAGTATGGGGTGACTTGCATGTTATCCTTTTGTGTCACAGTATGCGACACGTTGATCAGTGCAGATCAGGACTTGACT…
>Wheat_newGene_430	Wheat_newGene_430.1
TCTCAGCTCGGGGCAGGAGGCGACTCGATGACGAGGAGCTGGGGCGCGGCGCTCCTCTCCTGGTGTGGCGCACGAGGGAAGGAGGAGGGGATCGATCCAAGACGGGAGCTGAGGCCGGCGGCGCCCTTCACACAAGCCTCACCGGCGGTTCCCTGTACACAAGCCTCACCAGCGATGCAGCGGGAGAGCTCCGACCCGTCCATAGGTGCGGGGATGCAGATCCGCGTCGCCAGCCTGTACTAGGCCGAGGTTGACGCGCCGGCGCAGGGGTCACCGTCCATCTTCGCCAGGCCTCCAGAGTACTCCAGCAACAGCCACTGGACGACAGATATTTTGCCGGATGACCCACTGTATGAGGATGCCACATCCTTTCTTGCTCACCCAACACACGGCATTCCT…
>Wheat_newGene_431	Wheat_newGene_431.1
CAACCACCATCTCCTATAAGTAGGAGCCATCCAAGCCTAGTCTCAGCAATCCATCAACCAAAGCCTGTGTTCTGCAAGATAGCCTGCCAGCCATGGGAAGCAAGGGCCTCAAGGGTGTGATGGTGTGTTTACTCATACTGGGGTTGGTTCTGGAACAGGTGCAAGTAGAAGGCAAGAGTTGCTGCAAGAGCACCCTAGGAAGAAACTGCTACAACCTTTGCCGCGCCCGTGGTGCTCAGAAGTTATGCGCAAACGTTTGCAGGTGTAAACTCACAAGTGGCCTAAGCTGCCCTAAGGACTTCCCTAAATTGGTCCTTGAGTCCAACTCAGATGAACCAGACACCATGGAGTACTGCAACTTGGGATGTAGGTCTTCCCTATGTGACTACATGGTCAACG…
>Wheat_newGene_435	Wheat_newGene_435.2
GGGGAATGGCCTCCCTCAAGAATCTCGTGAAACTATGCATATGGGTCAAGGAATTTGATAAGGAGGGTCTCCAAGTTCTCATGGGCATGCCTTCTCTGGCCCATCTGGAGCTTGGCATAATAGGAGGGGCCAATGAAAAGCTGATCATCGGTACTGATGGATTCAAACTGCTAAAGGTCTTCTACTTCCACTATTTACGCCCCCGTTTTGCTGTTGAAGTGAAACCAACGGGTGGACTGCGGCTAACATTTGCACCAGGTGCTATGCAAGCACTCCATTATCTCCGTCTTGACTTGAACCCAATGTTTGTGGCGTCCGACTTTTTTGAAGACTTGGGTGTCGAGCATCTTCCAGGCCTTGCACAGCTCGAGGTCGAAATCAGTTGTTTCAGAGCAGCTC…
>Wheat_newGene_437	Wheat_newGene_437.1
AGCCAACATCAAGTTGTGGTACGCGATGTCGATGAGGAGTGGAGAAAAGACTTAAGTTGGACTAGTGACCGTCGCCTTGCAGCAGCGCATATTGTTCGATAGTGTCCCTGCCTTGACATGGCAACTTGATAATCCAGAACTTTTTAACCATGATCCTAGGACCGATATTTGAACCATGGTGAAGGGATGAAACAAAGGAAATGTGGCAGGGAGGATTTCTAAAGGAAATGGCCATGCTTTAACTATGGAAAGAGAAGGGATGCAGATGGAAAAGCACGAAGCCTTGCTTCAGGACAAAGCGGCATGGGGAGCTGCGACACATCTCTTGGGGCTGATCCTTCCGGTTGAGGCCTCGAATGCTGAACGGCGTGGTTCCCAAAGATTGAAGCAAACATGGAT…
>Wheat_newGene_438	Wheat_newGene_438.1
AAGAGATCGACAGAGGGGTGTGTGCTATGGACAAGTACACGATTCGCATCCTTGCACTAGCTCTACTGTCTCTACATCTCGTATGCTCTGCTACTGTTGCTCAATGTCGAACCATGGCTGACACGGATAGCGAGAAGATCAATTTACCAAACAGGCTATGCCATAAGGTAGCTCCGTGTCGATGCGTCAAAGAGTGCTTCTGTTGTTTGCTAGATGAGTGGTGCTACGCGACAATGGATGAGTGCGCGATAAAGTGTAAATGATCCTCTTCTTCAGAAGACATACTGGTGGCGATGATATCCCCTCCTTTACCTGTTCCTTAATTTCGCAGCCTAGTCAAATTGGATTACATGCATATTTACATGTCCCGAG
>Wheat_newGene_440	Wheat_newGene_440.2
TGCCCGAAGCCGCCGAATCTCGCCGCCGGCGCTCCCCAGTCGCCACTGCGCCACTCCCTCCCTCCCTACGTTCCTCCAGACTGCTCCGTGCTGTCTCACGCGCCTCCCTGTATTCTCATCTCCAGGCGCCACCGTCTCGATCGACCGTCGGCGCCGCCGTCTCGATCCACCGCCGGCGCCACCTCTCGATCGACAGCCGGCGCCACCTCTAGATCTACCGTCAGCGCCACCGTCTCGATCGACCGCCTGCGCCACCTCTCGATCGACCGCCGGCGCCATCGTGTCCTACCGCCTCGACCGACTGCCGATCTCAAAGATCAAGTTTTTCCCACGGCCAGACGGAACCTCCTCTTCCTGATACCACACACGGGGAGGGGAGGATGCGCACCCGAGTGATTG…
>Wheat_newGene_442	Wheat_newGene_442.2
CTCGCGCCAGGAGTCCGTCCGTTCGGAGTCCATCTATCTCTCGCACGCTTCCTCTCCTCCCGGCCATGGCGGCGGCAGCGACGTCCTGCTTCGTCCTCGTCCTCGCGCTCTGCCTTCTCGTGTCCATGGCGCTGATGGCGGGGCACTACTACGGCCGGGCGGAGCTGGTCGCCGGCCCGGGCTGCTCGCGGCTCCTGCGGGCGAACCCGCTATTGGTGCAGGACATCACGGTGAGGACTGCGGAGGAGGAAGAAGGGTCGGGGGCGAACGGGCTCGTGCTCTACGGGCTCGCCGAGATACCCGGCCTCGACGACGTGCCCGCGGTGTGGTCGGAGGCTCGCCGCGTCGTGCTGCCGGCCAACTCTCACAAGGAATGGGTCTATTTTCTGAACGAAGGTA…
>Wheat_newGene_444	Wheat_newGene_444.1
GAAGGAACACTTTCGAGCAAGACAACCAATTGCACAAGCAAGACTTTGGCAGACATACTGGTTCGTGTTGACAAAGACCGGAGAAATTGATGCCAGCTAACTTATCTTTGATTCCTTACAATGGACCGACAACTGAGCTGCTGGTGGTACCGGAAGACATGAACTCTCATTTTGGGGAAATTCTGGGACAACCTTGGCATGCTTCGTTTGCTGACGCGCTCTCTGAACCATGCTCTTGGCGCACCAGTTAAATAGAATGGCTGCATTCCATCGGCAATTTAGATGGAACAGTCTAACAAATGCACTGTTACTTGCAAGGCACGATGCTTTATCTTCTCTGCAGAATGTTATTTGCTTCATCGGTTCGCGTTACTCATCTCTGAGATCAAAGGATGTGTT…
>Wheat_newGene_445	Wheat_newGene_445.3
CTCAAGTCGCGTAGGTCCCCAATCCCCACAGCACAAACCCTAGCCTCCCCGAGCCCCGCGGCGCCGCACTCTCTCCTCCTCCTCCTCCTCCGTCCTTCCTCGTCAGCCATCACAGCCATTCCACCTCGCTCCTCTCTGTCCGACGACCATGCCACCGGGAGGAAGCCACCGCGCAAGAGGTCAGGGGCCGCCACCACCGCGAGCTAGTGGACGCCCGTGGCGAGCCTTTGGGCAGGAAGCCGACGGGGAGCACGCAACAAAGCCGCGCCCGCTGCCAGGGTCTTCCCGCTGGAGGTGGAGGAGCAGGGGATCCCGCCAGATCCGAGGCGTGAGGGCGCGGCGGCGACCTGCAGGCAAAGGGCGACGGCTGGGGCGCTCGATTCGGTCCAGTGCCATGAG…
>Wheat_newGene_449	Wheat_newGene_449.1
CGGAAGGAATGAGGAGAAGGAGAGATGGCAGGGAGCAGCCTGTGTGGTTGCTCCGGTGATGGCATCTGGCGGGGTCAGGGGGGTTAACGCCCTTGCCATGGTCGAGGAAGCTGGCTCATGGAGTTCCCGGAGGCCGGCCTTAAGATATGTGCAGCAGCGAGCGAGTGGAAAGATAGCTTGTGCGGTCGGGAGACAATTGATGCCAAGAAAAACAATGTAAGTTAATTAGGTGAGGAGATGAAGAAGAACGAGGAGTTTTGGGGGACAGAGATCAAGTGGCGGCCCTTGAGGAGCGGGGACGGATGCCGCGTCCGTACGCCGGCAGGGAGAGCGTACCCAGGATAATCAGAGATAAGGCAGAGGGTGAGGACGGAAGCCTTGCAGGGAAGAGAAGCAAGC…
>Wheat_newGene_454	Wheat_newGene_454.1
ATTTGGTCACGCCTCTCAACTTGAGGTCTCAAGTCTTCGCCCATCCATCTCGCAGCCTCTCGGTCTGGGAGACATCGGCTGAAAGATTACTGGAGAAATGGAGACGAGCGTGATCGTCGTGTCCGTCGTGGTGGGATTCTTTGGGGTCGGAAGCGCCGTGCTGGGGCTCATCGCCGAGGGCACCAAGCTCGAGCGGAATGACATCTCGATGTCCAGGACCGAGTGCGTGTACC
>Wheat_newGene_460	Wheat_newGene_460.1
AAAAAACGAGTCTCACGCTCGAACGCTCCCATGACGTCCTCCGAACCCGATCCCCACGACGCCAACAGAACCCTCGCGTGGCGAATACCTCATCGGAGGACCTCCGGCCTGGATCGGTGGGAACCGAGGGGCTCCGCCCCGCCAATCCCGGCGGGGGCTTACCTCGACAGCGTCTGCGCGGACCTGCTCGACGTGGGATTGCCGTCGGACATGGGCCATGATCTGCTGGAGGAGGAGAAGACGGAGTCCTGCGTCAAGAATGGCGATTCACATCCGTGTCCAATTGGGCGTGACGACGTCTGTCTAGACGACATGTTCCATGATATCTTCGGGGACTGGCCGCTCACGGGCGATCCAATTCTGTGGGATGACATCCGCTCAGAGAACAGCGACGATTAC…
>Wheat_newGene_461	Wheat_newGene_461.1
TTGCAAACTGCAGATCTCTTACATCTGTTGGACAAGGACAACCACCAATTAGGGCATTCAAATCCCTTACATTCCTAATCATTGACAATTGTGAGAACCTGGCAACCCTTGATGGTCTTCTAACAGAACTATGTTTGCCTGCCATTCGAAAGATTGATGTTAGGAATTGTGGCAAGTTACAGTTCCTTTTTGGTGAAAGGCCTGGGAGTTTTCCTTCCCTTGAAGATCTGTTGCTTCATGATTGCCCTAGTCTCAAATGGCCAAGGGAATTAGTGTTACCATCATCCCTAAAAAAGCTCCACTTAGTTCGATGTGGGGATATTTCCTCCTGGTTTTCAAGCTGCCTACAAAACCTCAAATCTTTGGCTGAACTGGCTTTGATTGGATGTCCAAGTATAA…
>Wheat_newGene_462	Wheat_newGene_462.1
GGAAATTGAAGCTACCTCCTCTTTTCTCCTGCCCATGGCGCTCGTCGGTAGCAATGCACACTCCGCGATTCTTGTCCTCTTCCTGGTTCTCTCGATGATGATGTCCTCCTCGCCACCGTCACACTGCCATGCACTTAGGATATGGTCGTGCGCCAATTCTGCGCACCAGCCCTGCAGTAAGGCGATGTGCATCTATGAGTGCGAAGAGAGGGGAGCTGCAGGACCTATTTATCTTTCCCGCTGCAACCACACCGTCCACCCCGAGCAGTGCTGCTGCAGGAACGTCTAGCCGAACTCGGTGTGACAGCCATGACGGCTAAGCACCGTACATGACTGGCACCTGGTCTAGATTCAATAAACATCTTATGTTTCTCTCAACAAAAA
>Wheat_newGene_463	Wheat_newGene_463.2
GCAGACACTGCGTCCTTGTCCTGCTCGATGACGGTTGCGGCGAACGCCGGTGCTGCTCCTCATTCTCGACCTTCAAGGAGGAGCGCTGGTACAGCAGAAGGACGCCCTGCCCCTGAACAATGGCCATGGCGCCAGGACGTCCTCCTCCTTGATGCGGCTGTCCCCAACGAGCTCTCTTCGCCGGAGGAGGTGGAGCAGCATGTCCAGCACCCTCTTGGCCTCCTATCCTGCAGCACATGGACGAGCTCACTGACAGCTGCGTTCTGACCTCCTAGTGTGATATTGGTTATGGGAGCATTTTCAACAAGAAAGACATGCGTTTTGACAACTTTGGCATGGACGGGTGGATTTGCTGCTTGGATGACCCCTAGTTGGTGTGTGGCTGCCTGATAAGAGTGG…
>Wheat_newGene_466	Wheat_newGene_466.2
GAAAGCTATAAAGACGTTGGCAACAGCATCAAGGCTTGACATTGAAGATTTCCTTCAAAAGAAGGTTTATCTTGAGATAGATGTGAAGGTGAAGGAAAACTGGCGGCAAGATGAACGGCTTTTGAAACGTTACGGCTATGGTGGGGAGATTCAAGCGCTATAAATACAAGCATGGCACATAGCTTATCAGGTCGTGGGAGTAGGAAATAGCCCGGGTTTTTTACTTTTCTTTTCTTCTTCCCCTGTTGAGTTGAGGTATTTAGGTGCTGAAATGCAGGTTGAATTAGATCAGTTATTAGTCAGGAACTCTTACCAAATTTTGATGTAGACATCTGGTGTACTATGGAATAGCTGTTTCTACATCCAAATCATATTTCAGCTCTGTCCCTGTAGATAG
>Wheat_newGene_469	Wheat_newGene_469.2
AGGGCCTCCACCCGACCTATTCTGCCCCAGATCGAACCCTTCCACCAAATCGAACCCTCGCTCCTCCTCGACCGCCGCCGTCGCCGCCCCCACCCCTATGCCGTTGGCCACACCCTCTCTCTTGGCTGATCTGTGCAACCCCATCGGGATCTATGGCGGCAGTGCTTGGATCTCGGCGTCGCCTCCCTCCAGACGCATCTGGTGTGCGAGATCAAAGTCGCCTCCCTCCCTTCGACACCACCACCAGAACTGCTCGACACCGCCGGTCGCCTCCCTCTCTTCTACACGGCGACGAGCATGGGTGGATTCCCCTCATGGCTTCCTCCCCGCGAACGGCGACGCGGTGCCTCCTCTCCACTATGCACGTACAACACGCTCCTTAGATCTGTCCTGGTGGAA…
>Wheat_newGene_470	Wheat_newGene_470.1
CTGCTCTCCCTTTCGACTGCTCTAGAGTCTAGACCCTTCTCCCCCGCCGCTTCCACCACCGGAGCAGCGCAGGTGGCAGCCATGAACGCGATTCGGTCGGCCCTCGCGAGGGCGCTCTCCGCCCCGAAGCCCCGGCCGCCGCTGGCGCGCCACTACGCCGCCGTCGGCGAAACGCAGCCGGAGCGGGTGGCGGCGGAGATGGTCCGCTACGCCCTCGGCGGCGCCGGGCATCAGAGCTCGTCAGAGGACGCGATGCGGATACTGGAGCAGGGGGCGTCGAACCTGCAGGGCGGCGGCGAGGGCGCCGCCGAGGCCGTGAGCTTGCTCATGCTCGCCATGTCCACGCTGCTATACAGGAGTGGAAGACGCGAAGATGCAATGGAAAAGCTCAAAGCAACC…
>Wheat_newGene_471	Wheat_newGene_471.1
CATCTCAAGCTTCAATTTTCTCCACATCACCGGTAGTTGATCTGTGGGCAGAACTACGGGCGGCGGCCTGGAGCGGCAGTACGCGAGCTCTGACTCCATCCCGAGCCAGCCGGCACACCCACTGAGGACGGACCGGAGCAGCCACAACCGGCGTCGCCCGCAGGGCGAGGCCCCATCCTGCAGGGTGAGGCCTCCCGGCCAGGCCCGCAGTAGGTGCCGGTCGGTGCGCCTTGGCAGATGCAGGGGAGGCGTAGGTCGCCGGCCCCAGCTCCCCACCCAGTCTATGGACCGCCGCGTCGTTGCTCTCCAGGAACGCGGCCGCAGATCCTTCTGAGCTGAGGCGCACCGCATGGCCAAGCGGGGCGGTGACAACGCGCTAGTGAGCCAGTGCCGGCTGGA…
>Wheat_newGene_482	Wheat_newGene_482.2
TTTAGTGTTTGTACTATTCCATTATCTGTTTTTTTTCAAAGGTTGATGTACTAACTACATATGTTTTGCTTTCATTTACCTCATCTTTTTCATAGGCTTCCGAAGTATTTCTATTGAAAGCTGGACAATTTCACTGTAGAAATGGTTTTATCTATACACTTCCACTATAACTTATCTTCATGTGTTCAGTGAGAAACCTGGTTCTGAAATTTGACCATGAAATTTTACATAATGCAGCGGAGTCCATTCTTCTTGGCTTTCAACGCTGCCTGTTCTTGCTGTGAACTATTGTTATATTACGCTCTGCAGTCGCTCTGCAGATGGGAGGAAACAATGTAAGATCAGAAGTTTACTACTGTTGCATTGGACTGAAGCTATCGATTGGTGACTGATGGTGTT…
>Wheat_newGene_483	Wheat_newGene_483.1
GTCTCACAAGCTCACCCCCACCCCCCACTGTGCACACCTGACACCTTCCTCCATGCCCCGGCGAGATCCGATGCGCCCCGCCTCCGTCGACCTGGCCCTCGTGCTGGCCCGCCTCCACCGAGCCAACCCTGCGCCGGAGCTCTTCCTTCCCCGGCCTTCTTCCCCGCTGACGCACCCACACCCCGACCGGCAGCAAAGCATCCCACCCGAGCGGACGCGCTCCTTGCCCACAGACTGGCGCCGACGCGGCCCCGCACCCAACTTCTCCCTCCCGTCGTCGTCCTACGTCCCGCCGCGTCGATCCCTCGCCGGGTCGATGCATCCCACGGCTGGGACCTTCGATCCCCGTCGGATCTGGGCCGAAGGTTGCGGCTGCTTCGGCTGGTCCCTGCAAATTCC…
>Wheat_newGene_488	Wheat_newGene_488.1
AAAGGACGGAGATAGCGGCTGTGACGACGCCGAAATCCATGCCGCTGCGGCGGGCAAATTGGGACGCTCGTCGGCGATGTCGCGTCCGGCGTTGCTCTACCTGGCTCTGCTCGTTGAGGATGTGCGGGCCGCCGTCCTTGAAGGCAGACGTTCTGGCCATGGTGATGGGAGCTGCGTGTGCCGTCGCCCCTGATGGCAGGCGCGGTGGTCGGGAAACGGTGGCTGCGTGTGATACGGTGACGGCGGGTCGGGAGACGGCGTCTGCGCGTAAGACGGAGGCTGAGCGGCCTCTGTGTGCTGGAGTTAGCTCCCGCGGCGTGGAGAGGAGCTGCAGCCCGCACATCGCAAAGGGATGGAGGCCTCCTTCTCCCATCCAGTTGCTGATTTCATGTGGGCTAA…
>Wheat_newGene_491	Wheat_newGene_491.1
AAGATGCTGGGCTTGAATCCTTCTGGATGCGGTCGACCAGTTTCCGGTGCGAGCGGAGTTCGCGGACAGCCTGGAACATCCAGATCCGGTGGCTCTTAAGGTGCTCCCGCGACGTGATGCCACCCCTGCTACGCCGGCGGATTCGAATGCTGGCTCCGGGTGCAGGCAGCACGTTGGTTGCGCTAGCCCTGGGAGGACGCAGGGTGAAAATCGCTGTCGACGGCCGGGCTCTCCGACGAGGTCTGCGCAGTCCACCCACAGGGTAAATCCAGAGGCGCCGGGATGGACCAAAAGCAACTGTTACAATGAAGAAAAAGCCATCACTGGTTTGTCACAGCAGGTGGGTGCAGGAGATGATGATGATGCGCTGCTAATATTGGACTTGCCAGGGCAAAGGGT…
>Wheat_newGene_496	Wheat_newGene_496.1
GCGCGCCTAAACTGGAGATATTCGGTATGCTCCTGTCTGAAGTCATACCCGAATTCCAACTTGGAAGTTCAATTATTCAGGAAGGGGTTGCTGTCAGTTTGACAACCAAAATGCACACCATGAGGGTTTTGGCTCTCAGCTCTACTGGCCCTAATCTGGATGCAGTGGTTAACTTCCTCAAGTGCTTCCCTTGCTTGGAGAAGTTGTATGTCATTTTCCGGTTACCTTCAGACGACCCAGGGGAGTATATGAATGCCCGGAAGTATGACCCGCTGGACCCGATTGAATGTCTTGAGCTTCATCTAAAAAAAGTGGTGTTGAAGAATTATGTCGGCAGCAAGAGTTCATATGTTGACTTTGCCAGGTTCTTTGTTCTGAATACAAAAGGGCTAGAGGAAA…
>Wheat_newGene_498	Wheat_newGene_498.2
TTCTCCTCCTCGCCTTCCCATCGGTTGCGCTCAGGTCGTCGCCGTCGATGAATAGGATAGTGCGGGCCGCTTCCTCCTTTTCCTCCGGCCGGATCTAAGGCGTGCGACCGCGGAGGCGAGCCTCTCCGGTGGCAGAGGCAAAGGCGACCACATGGATCGATCCCTGCAGGAGATAGAAGATTGGAGAGAGGGAAAGAAGGAAGGAGAGGAGGGGGACCCAGTGGCGGACAGGAGAGGGTCACCAGCCGGCGCCGGCGAGGTCAAGTGCGACCTAATGGTTGGTGGTGGCTCGATCCACTCCTGGATCTTTATTGTTCCACTTCCCCACTGCCTAACACCGAGCAAGAGGGCTGCCCGAGGAAGAGGGTGAGGACGCAGGGATTGAAGAGGGTGTTCCCG…
>Wheat_newGene_500	Wheat_newGene_500.1
CCACGATCGACGACCACCCGAGACCGGAGAGTCGAGTCCTAAGTCGTCCAAAGTTTTCACACCCCCGACCTCTCCACTCCACCAAAGTCGCAGTGAACTCCTCCGAAATCCCCCTCCTTTTCCTCGCCCTCTACCTGACTACTGACTAGAAATACCACACGCCCCGTCGCCACCCAGCGCGCGCAGCAGACTACCGACCAACCAACCATTCGCACCATTAACCACCAATTCCTCCCGTGACAGGGAGGACGCCGAGAGGCAGCGAAGAAGGAAGGAAGGACGCAAGGTTGAGACAGCAGCCAGCAATGGAGAAGGCGCTCGACAGGCAGAGGATCCTGCTGCGGCACCTGGAGCCCGCGGCCGGCGCCAGCCCGGCCGCCTCCGCCGTCTCCGCGAGCG…
>Wheat_newGene_501	Wheat_newGene_501.1
GCTATTAAAGCAGGGATGTATGATATTGGTATTGCTGCTGGCGTAGAGTCGATGACAGTGAACAAAGTTAATCTTGTCGAGAAAGTGAATCCCAAAGTTGAGCTATTTGCTCAAGCACGTGATTGCCTTCTCCCAATGGGCCTTACCTCCGAGAATGTTGCACAGCGGTTTGGCATAACACGCATGGAGCAAGATCAAGCTGCTGTA
>Wheat_newGene_506	Wheat_newGene_506.1
CTTGAGAGGGCCATACACATACATGTATCGTACACCGCGCTTTGAGCTTGGTCAGACCAAGGATGGGAAACTCTGTATCGTGCATGTGCAGGAATTCACGCTTTCTGTTTGGCTCTGGACACCCGACGATGACGGCGTCGAGAGATTTATGCTGCACAAGATGTTTCAGTTGCACACAATTGTTAAGGAGATCACTAAGCGTTCAGTCCTGGACAATGTTGACGCTGGAGGGCATATGAACGTTACTGATGGATTTGTGTACCTGTCTGTTGTCTATGACAAGGGTAAGCAATCTTCTAAGTGGTTCCTATCCTTCTGCCTGGAAACAGCAGAGGTGAAGTTGCTCTTTGAGAAAACATGCAGTATTTACTGCCCTGTTGATCCATACATCATGGCCTG…
>Wheat_newGene_507	Wheat_newGene_507.1
CGAGCCGTGCGCCCCTGCGCTGCGTGCTCTCCCTTGCGCGCCCTGGCCTTGTCTCGTAGCCGGGGCGCGCAACAAACCTCTGTGGACGCACGCGCACGCGCGGCGTGCCAGGGCACGGAGCTGGGCCTTTATCAACCCCACCTCGCCGTGCCATTGCCATCCGCCAGCGAGCGAGCGAGAGAGAGAGAGACAGTGTGTTTGTGTGAGAGTGAGGGATCGAGCGAGGTAGTGGTGGCTAGGCGGCCATGGCTGGATTGCGTGAGATGGCGATATTCTACTCACAAGAGCGCAGCTTCTTCCACAGGCTGGTGCGCGACCTCGGGCAGGAGAAGGAGCATATGAGGTGGGTGATCGCGCTCTGGCTCTGGTTCGAGGCCGATGGGAACGACAAGTTCATGC…
>Wheat_newGene_511	Wheat_newGene_511.1
AAGATGAACACCGAGCAAAACAAGACTTTGGCAGATTTTCTTGTTCGCTCAGACATCCCATAGGAAGGACGAAGGTTTCTCAGAACTACAGATGCTGCTCTATAATCAATTAGGAAGTTTTTTTTTTGTGGGGTAATCAATTAGGAAGCTGATGGCGGTAGCTTACAGAACTCTCATTTTGGGGGAAATCTGGAGATGTCTTGGTCTGATGGAGTTTCGTGATCAACTTACTGTATCCCGTTTTTAGGGCAAATCGTGGAGATTTTCTAGGTGATAGATTCACAGCAGAGCATTCCAGCAAATTTGCAAAATTAATCAGCATGTAACATCCATCACCGAACGTTGTGTATGCTGCGTTTAGTAGCTAGATGATACATTCTT
>Wheat_newGene_512	Wheat_newGene_512.1
CTTCATTATATGAAGTCGCTGGCTCTGTCCCCTTGCCAAGGAGGTGTTCTGCAGGATTTAGTGATTGCTTGCTCTCAACTTATGTCTTTCTATCGGTCTAAGGGATACGGTGAAATTGCATCATTTCAATCTGGCAGTGCATGGGCAGAGGATAGCATCGACACAACTGTTACCAATGAAGTGCAGCCTAGTGTGAAGCCCAAAAGAGGTAGGGGAAGACCTCGTAAGCGAAAGCCTGACGATGACATAGAGTTGACAGAGGGAAGGCCCATTGTGAAGCCTCAGAATGAACCGATAGTTCATAACAACATTGGTGAAACAGAGTGTGGTGAAGTTGACATCTCTGTGAAGAAGCCGGCAAAAAGAAGGCGTGTGCAGAGGCGCCATGGTGTGGACACC…
>Wheat_newGene_516	Wheat_newGene_516.1
GTCGCGAATTGGCGTCGGAGCCGTCGCTCGGGTCGTCAGCGTATTCCTGATCCGTGGATCAGTCTCCGGTAACGACGTCACTGGGTTGGAGTAAATGCGATATGGGTAGCTGGGTGTAGCTTGCTCCTACCTCTCCCCGCTGCCGCTCTGGTTCTATCGAGGGCGGCTCGGCGGCGAAACCTAGGGTTGCTAACTCTCTCGTCCAGCGCGCATGGAGTTCTTGATGCAGCCATTCAACAGTAGAACTCATAAGCCACAGGCATCTGAAAACTCCATAGAGCAGATTGATCCAAAGACCCCTGGCTGGACACGAAGACAGACGGCAAAAAGACCAGAAATAACCTTTTAAGGTAGCTTCCAGCCTGACAACCACCCCGACCGCAGGCATGGTTGGGCTAC…
>Wheat_newGene_518	Wheat_newGene_518.1
CGGCGATGGTGAGGGCGACAAGGATGGAGTTCCTGATGCAGCCTCTGCACGGGTATGCAATCCTATCTATTTGGCTTCGTTGTTGCGGATTTCAGTCTGGAAATGTGTTGATTCCGAGGGGATTTGCGTGTGCTTGGAGCGGATCGACTTTCCTTGAAGAGGTTGGGGAGAGTTTGGTGCCGGCACCGGTGGCGGCGGATGGGGTCGATGCGGAGATGGTGGTGGAGCATCCACTGGCGGCGCAGGGGACGGGTGGACAGCAGGCGCCGGCTGAGGAGCAGCCCGCAGGTACAGGGTAGGCGCAGATCTTGATGGAGACTGAGGCAGCGCAGGAGAGGAGGGACGTGTCACCACCAAGCTCGGAGCTATCTATAGGGAAGATGAACCCACGAGCTCCTG…
>Wheat_newGene_520	Wheat_newGene_520.1
AGTAGTACAAGTCTAAACCAAACGGACATAGGAGAAGAGAACACTAAACAATTTCATTATGGCTCTAATCCGGATCAACACTGGTGTTCTGTGCTTGATGGCACTTTTGATGGTTTCAACCACTTTATTGTCGAGTGAAGCATCAGGGAGGAAGATAGGCAAGGAAGCTAACATTGGCGTCGAGGGGCACCGTGAACCCTAgtgTCCATGTACGGATCCTTCATTTTGTAATGATATCTGCAACAGAGATGCTT
>Wheat_newGene_521	Wheat_newGene_521.1
TCACAATCCGGGTAGAGGTGGCTGAGCTTGGACCGGCGACACCTCCGTTGGCGCAAATCAATCCAGGAGAGAACGAGGTAGCTGCAGCAAATCAAGGTGGTCAGATGCAGCCGGCGGACGGCACGGTGGGGCAGCAGAACGGGGCACCGGATGGATCGCAGATGCCGTCCGCGGCTAGTGGCGTTGTTGGATCTCAGCTCCGCGCGGGGCGCAGCTCCTCTGACGTACGGCGCACTCGCTGACGTGTGGACCCGGACCCACGCGTCAGTGGCCCAACGTCAGGTGGCCGTACGTCAGGGGATCCGGCTCCCTCCGCGCGGGGGATGTTGGTCGGCGTCAGGCATCCTTCACTCTCGATGCTGCATCTATCAATCTGGTGGTGTCTGTTGGGAATATGGC…
>Wheat_newGene_523	Wheat_newGene_523.1
TACAGAGACGAGATTCTCCACCTATGACACATAGTCAAAGAGCGACAAGATCACCATTGGTAAGGTCACCGGTGGCGAGCACGTGGAGATCTTCCCTTGGTCTTCTAGCAAGAGTTGCATCCTCAAAAAGGGGCAGGTCTCCCTCAACGAGGATTGCAAGTTCCCCATTGGAGGAGAGGGCAAATTCGTCCGCGAGATCACCATCTATCTTAGGATCCCCTTCTCCAGTGACTACTCCATTTGGAGGCTCAAAAATTAATCATCCACATGTCTGCAAGACAAGAAGGCTAACTTCTGCTGTTTGGAGGGATTTCAAACCAATGTACTTTCTGGTTCAAGTTATTCTACCTCAAATTTGTACTTTCATCAAATCTGGAATGTGAGGTTATTGCTGCGGAA…
>Wheat_newGene_525	Wheat_newGene_525.1
GCCGCATCCTCCCTCCCGAACTCGCGCCTCCCCCGCGCCCAGCTCCTCCCGCCTCGCCGCCTCCTCCTCTCCCCTCCCGCGCGCCTCTCTCCTCCCACCCACATCACCGCCGCCGCCACCCACCGCCTCGAACCGCGCCGTCGGCGGCCAGATCCGCCGCAACAGAGCCCCCACACCCTCCCCAACTATGATGAGAAGCAGCGGAGGGAGGACGGGGAGCACGACAGCAGGCGGCGGAGGGGAGCAGCAGCAGCAGGCCTCGCCGGGGCGCCCCTCGCCTCTTTGTCGCCCGCAGGGGGCGCCTGGTTCAGGGCCGCCCTCGCCTGCTGCAGCTACGTCCTGCTGGCGCTCCTCGCCCTCGCGCTCCTCCTCCTTCTCTCCGTTGGGTACCTCGGCCAG…
>Wheat_newGene_532	Wheat_newGene_532.1
ATTGAAAAGTGCTGCTGAAAACTTCCCAGGTACTCCTTCGATACTCAGGAGAAGAAAAAGGGATAAACCAACACCTTCTCAAGATACTGATTTTAAGATTGATGCAAACAGTGATTGTTTTGACACCCCCAAAGCGAACTGCACTACATATAGCCCACATTCATTTAAAACTGCACCATTTTTGTCCTTGGGTCGCCTTGATGACCAGCAGTTGCCTTCTGTCTTGGGGAAGTTTGATGTTTCCCCCACATATCGATTAAGGTCAAAGCGAATGGCTGTGCTGAAAACCGTTGAGAAGCATCTAGATTTTTCGGCTGATGCAATGGATACTTGTGACATGGTTGGAACTCTGAAATCTTCTTGCCGGAACACGGAGAGCATCAATGCCAGCTCAGACAT…
>Wheat_newGene_534	Wheat_newGene_534.2
TGGATTAAGTGGGAGTGAAGATGTTCTTTCTATCTATATCTGGTTCTATTATTGGCAAATTTGTGCCTTCGAGATTGCTGCGAGTGTTTGTGTTCCCGAGCTGAAAATTTAGATTATTACCATGTTTGGTCTCCTAAATATAAATCATGATTCTTTGCATCTCAATTGCAGACCAGCAGACCTTTCCGTCCTCATATTCCCCGGATTCGTTTTCTGCGATCGAGCGCCCGAGCGGTTGCATCTCGACGGCAGTTCCCTTTACAACCGAGTTAGCTTTATACTATGAGCAGTGAGCAAGTCATGTATAAAGCAAAAACAAAGTATTAGTCTGCTATCAAATGGTACATTTATTTGAACTCTAAGGGCAGGTTCAGGGTCTCATGAAGAGGGCATGTGTTT…
>Wheat_newGene_535	Wheat_newGene_535.2
CACCTTCTCCCTCCCCCTGCGCACACCTTCCTCCACGGCCGGCCAGATCTGCTGCATTCACCTCCATTGACCCGGCCCTCGCGTTGGCCCGTCTCCATCGAGCCAAATCCTACGCCGGAGCTCCTCCTTCCTCGGCCTTCTTCTCCGCCAAACCGGCAGCGAAGCACCCCGCCAGAGCAGACGCGTTCCCCAGCCCCGGACCGGCGGCGACGCGACCCCGCACCCTGCTTCTCCCTCTCGGCATCATCCTGCACCCTGCAGCGTCGATCCCTCGCCAGGTCTTGACATCCCGTGACTGGGAGTTCGATTCCTGTTGGATCCAGGCCCTTCGCGTCCAACAACGACAACAAAAGAAGGCAGCAGCTGCTCCCGCAGATTCCAACCGGAGACGGCCCCCTC…
>Wheat_newGene_539	Wheat_newGene_539.1
CATTACGACTGCTCTGCGGCACCATCAGCAGAGAGCATAGTCCGCGGCGGCGGAAGAGAACAGCAATGGGCTGGAGTTCCTAACAGATCCTGTCGACAGGTTCCCTGGCCGGATCTTGAAACCAACGATTTAACTCCGGCCGGTGAGGCAGGTACTTGCCTCACACAGTCGGCTGCTGAATCAAGCATGGGAGAAAGAAGACCCTCAAGGCCCCGGTTGGACTAGAAGGATTCGTATTGGGCGAGCCCCTATTGAGCGCACACCATGCGCTGGAAGAGAATGTGCCCTTGAAAAAACAGAGGATACGTGCCTCAAAAGAAAAGGAGAGAACCGAAATGCTCGATCTGCGGGGTGGGAGGTCATTAGAAGAACACCTGCAACAATCCTAAGATTGTGGTA…
>Wheat_newGene_540	Wheat_newGene_540.1
CAGGAGACTATTCAAAAGGCCAGGAAGGATACCAGTAAGAAGGTTCTAGAACAAAGCACAATGCAGATCTTCGTCAAGTTCATGAATGGCGAGACCATCATTCTCAAAGAGGTCGCAAGATCAGATACGATCTACAACTTGAAGTCCAAGATTGAAGACAAGGAAGGCATCCCTGCAGGCCACCAGAGACTCATATTTGAGAATGAGCAGCTGGTGGGCGGCCGCACCCTCAAGGACTACAACATCAAGGAGAGGTCCACCCTTGACCTTGTCTTCCAAGGGATGCATATCTTTGTCGAGACGCCTGGTGTGATGACCAAGACGCTCGAGGTTGAGAGTGCAGATACGATATACAGCGTGAAGGCGAAGCTGTTCGATGAGACCGGATATGTCCCAGGA…
>Wheat_newGene_541	Wheat_newGene_541.2
ACAAAATGGAAGTATGTGCTATATCTTTGTATGTATGTCTTCTTTTCTCTTATCCTCAAAGGCTTTTTGTTTCTATTTTTTCCATACAAGACCAAACGCTTCTCTTCTTTGTTTGAAGGAAATTAAGGAAACATGTCACGTTCATTGTCGCCTGGTTTATGGTAACTGGTGTTGCCCCCTCCCTTGGAATCTCTCAGATCTATGGCATAGCCAGTTCTCCATCCCGCAGTTTTCGCATGTTGCAACGCACTGGCTCTTTTGTAGGACCATCGTCGACATAGACAAGTTCTGCTTCAAGGAAGAGACATAGAAGAAGGCTCGACAAGAGGAAGGAAGCAGCATCCATGTAAAGGAATTTCTGCAATGTAATTCTGTGAATTGCAGGTGTGGTTTAGCAAC…
>Wheat_newGene_546	Wheat_newGene_546.1
GGACAGCATCAGGAAGTTACTGGATGTAGATTTTGGGTGGTTTTTACCTGGGCATGGCTACCGAATCCGGTATGCAGATGTATATGCCAAGAATTCAGCTATTGAGGCTCTCCTTGCAGACTACACAAACTAAGGAGCATCTTATGATCACAAATTTCAAATATATGGATTCCAGAATAAAGGGACGAGGTGGATATGCAGTCCCAGAGAAATCCTGATCGACGCTACTGCTTTGACTTTCTTGTCCAAACGCCATGTACCTTATT
>Wheat_newGene_551	Wheat_newGene_551.1
CCAACGCCGGGGGCTACGGCCACGCATCGCCATCGCCGGGACGAGCGTCGGCCGCCGAGACGGCCGTCCACGTCGTTGTTGCCGTCGTCCTCGCCCCGACAGATCGCCTCTCCGGCGCGGACTCCTCCTTCGACCACAACGCCGGCAAGTGGAACGGCATCTTCTAGCAATTGGATGCGCACGGGAGGGTGTAGCAGGAGATCAGCACGCGGCTGTCCGCCAGCACATACGGGGAGGGTGACCTCATCATCCTCATGCAATCGCTGTATATCAAGCAGGCTTCGTCCGGGATAACATTTGCAGACGAAGATGATCCGGAGCCAGAGTGGGCGGAGTACAAGATCAAAAAACCAACATGTTCACCGTAGGGATTAATGGCTCGGATGAATGCACCAAAAA…
>Wheat_newGene_558	Wheat_newGene_558.1
GAAATGTTCAACCGAGACCCCAACCCGGGGTATTTTTCTTCTATGATTTCTCACCTATAAAGGTGATATTCACAGAGGAAAATAGATCCTTCCTCCACTACCTGACAAACCTGTGTGCTATAGTTGGAGGGATCTTCACTGTCGCGGGCATCATCGACTCGTTCATATACCATGGACAGAAGGCACTTAAGAAGAAAATGGAGATAGGCAAGTACAGATGAAACCTAGGCAATATTTTCCAAGTTGTGTGGCTTGTAAGGAGGTGGATCCAGCATATGCGCGCCAAAAGACGACGAGACCCCAAAGGGTTACAAGGCAATCGAAAGTGATGATGCTGCACATTAGTTGATGAAAACTTGTAAAAAAGGAAGACAGAATAGGCTGGGTCTTGGGGGCAAG…
>Wheat_newGene_559	Wheat_newGene_559.1
CAAGTGCCCCGTCAGAGTGCAGCCGCACAGCGCTGCCTGCTGTTGAGGACCCCGGAGCCTAGACAGTTAGCTTGGCAACTTCCAGCCCCCCACCACCTTTCTTGACAGCCACGACACCCATCTTTTCGTCTATGCCTCATTGGATGCACTTCCATTTGTGCTACCAAACTTTTTCACGAAAAGTGTAGTACCAGTTGGTGTGATATCATGTCCTTAGAAACGCCCCCGATGGAATGACCACGACCATGTTGTTGCCTGGAGTCTTTTTTCATGATGATGTCGCTATTCGTCATCCCACAATTTATGCGGTGGAGCGTCAACGACCTCAGCGTGTTGCAGGAGAAGACCATGAATATCGGCAAGAAAGATGTTGATCCAGGAAGGTGCAACACTGTGATG…
>Wheat_newGene_560	Wheat_newGene_560.1
CATTTCATCTCGTCTTCCTCCCCGATCCCCTCTCTCCGCTGGATTCCCCTCCGTCCATCCCAGCGGCGCTCGCCACGTGCCGGGACACGCGTGGAGGGGCCTCCCCTTCTCCCTCCCTCCTGCTGCCCTCAGATCACGGCCGCAGCAGAAGCGATGGCCGCCGCCGTCTTCCGGCCTCCTCCGCGCGAGGCGAGGAGGTGGAGGAGAATACCGCACGAACAACCGGAGCGGCCGGTGCCACCGCGACCCCGGCGACGGATATCGACACGGAGGGACGTCCCCCGCGACCCCGCCGCATCCTAGACTCCGGGTTCCTGCCCCCGGCCACCTCCATGTCCCTCGCCGGCTTCAGATCGGCCCCGAAGAAGCAACGGGCCTGCGATTCATTCCCATCGTCCC…
>Wheat_newGene_561	Wheat_newGene_561.1
CCACTTTGAAGATCCGCATGGTGCTGCAATTCGTCCAAGGAGTAGGGAAGCTTGGATCCAGCAAAAAAACTTAATTAGTAATTAGGCAATGGAGTGAAGGAAGGGTGATCTCATCCCAACGCCCAAACCTTGTTCGATTCCATCTATGGCCGATTCGTACGCCCATCCACAGGCAAGTAACTCTCTTCTCTTCCTTGATGAATTCGTCCTCTGTTCTCCTCCTTGATGAATTCATCCGAGAGCACCCAAATAATTTTGCTTTATCTGTGATCTCTCATCAAGGAAAAAACTGCTCTGTATATGTGTTTCACATCACAACGCTTACGAGATTAAGAAATATAGGAAGCTATGAAGAATGGGCCAGTTACAGTATTCAGATATCATATATAGCTGCCACTT…
>Wheat_newGene_562	Wheat_newGene_562.1
CAAAGATGGAACAGGGTGCAGCACAAGGAAAGTGGCTGAGTATGGATGCGCCCCTTACCTCATGAAAAGTGGACCTCAAGATGTATTCTAGCCACTAAAACCTTCACTGGAAACAGAGCTTTACTATTAATTGTTGAACGAGGCCACGAGCAATGCAGCCTCTACCATTACATGTTCGCCTGTGATTTTCAAACTGATGAATTTGGAGTAGAGACACTATTGATGTACACATACCAATCACCAGGTTGGCATCACACTGGAAGATCTTCTGGTCAACACGTAGTTGTACAAGTCAACTAGGATGTCTACATGGTGATTCTTCTGTTCAGTGACAACACGATCAAGTGGGGTGAGGCTTGTCTGTGGTCTTTCAAGCAGTACAAGTTTGATGACTCTTCT…
>Wheat_newGene_563	Wheat_newGene_563.4
CGCCGGTGAGCGCAATGCATGAGTTTCCAGAAGCGTCCTCTCCTACAAGGTTCTCAATCTGTTGCATCTCTGTTCTCCTCGTCAAGATCTGGGGTGTGGCTGCAGGGGAGGGGAGGCGGCCAATGACAGGGAGAAGCAGCAGGCCGTCGAGGAGTGCAAGCAGAAGGGGAAGCTTCTGGACGGGATTTAGACAAGGAAACAGAGACCCGTGCGAAATCGAGCATCCTGGTAGTGCCTCGACCAAAGCGGGTCGACGGATAGCACCGGTGAGCACGGAGCATGGTGCAGCGAGTTGGATAGGCAGCAAGAGAGGTGACCACGGGTGTGGCTTGGGGAGCTCCGCACACATGAAGTGATGATGAGTGCATCCGACCCCACCATGCTGCTGGTCCTGGAGAA…
>Wheat_newGene_565	Wheat_newGene_565.1
CCACTCCACTCTTCTCTGCCTGATTAGCGATTATTTTAGCCCACGCACCGGCACCAACACCACTTGCCCCATCGCCGCCAAGCTCCACTGCTCCGCTCCTCCCCTCCGCCTCCCTCCCAAGCCTCTCGTCTCCGACGGATCAAGGAAGGAGGCCAGGAGCAGCAGCAAGATCAGCAGCTCGATTGGGCAGGCAAGGGGCGGATGGAGTTCGTGCTCATCATATCCCTGCCGCTCCTCATCCTGATCCTCATCATCGCCGTCGTCCTCTGCATCGTCTGCCGCTAGCCACATGCCGACGCCAAAGCGCTCGTCTCTGCTCGGTCTGCTGTGACTGTGGTCGCACCATATGTTGTGTTAATCAATCCAATATTACATCATGACTCGGCATAGAAAAGAAAA…
>Wheat_newGene_566	Wheat_newGene_566.2
CTTCGCTCTGCCTGCCTCATCCTCGTGCTTAAGCTTCTCGCCATCAGCTGGGAGAGATATCTTGAGCAGAGCAGCAGGAGGAGCCACAGCTTCAGCCTTCAGGTCGCGCGTCAGAGCACCAGCAGCCGGCAAGATGCAGATGGTACTGATAATCTCGCTGCCCCTCGTGGCGCTGGTGGTGATCATCGCCATCATCCTTTGCATCGTCTGCCGTTAACCAGCCAGCCAGCTCGCCTCGCCGGATGTTGCGTATCATGTAGCCTCGTAGTAGTAGTGTTGTTGCTGCGTCTGTCTCATACTGTCATCGTGTATTTTGTCTGCAGCTCTTGCTCGGTGTGATCGCTATCCCCTTTTCTCCTACTAGCTTCTCGACATGAAATGTACTATTGAGTATTGATT…
>Wheat_newGene_567	Wheat_newGene_567.1
AGTTCCCTTTGTTGTTGTGTTGAATTTTGGGGAAAGGCGGCCAAGCAGCTCGTGGCATCTGTGTCGCGCCTGCTCCGCCGCTACCTTGACTCGCCGACAACGTCGCCCGTTGGGCTGCAGGGGTGCAAGACGACCATGGGGCCCATTGCATGGGTGCTGAGTATGCTTGATTTCCATGTCGGAGACGAAGGCCCTAGAGCTTGGTGGCTTGTGTGTGATGTTTTTTTCCTCCCATTGCAACACATCGATTGATTTATTCATGCATCCATCGATTTACTCTGAATTGTTTTCAGTCGTCAAACATTAACTGGATTGACTCGTGGATACGCATTGTGACAAGTCGTGTGAGATGAAGGTGGTGAACCATCTCAATATGAAGCCAAGTATGGTGGATTTGCC…
>Wheat_newGene_568	Wheat_newGene_568.3
GAAAAAAACCACCAGAAACACACACGAGAACGGGCTCTCCTCTCCCTCGCCTCCCGATCCCAACCGCCAGGCGCTCGATCTGGTGCCGCGCCGGCCATCCGGGCGCGGTGTCGATGGATCTGGCGGCGGGTGCGGCGTCTTGCTCCGGTGGCGACGGTGTCCTGCTGATGCTAAGAGACCAGAGCATGAGGGAGATAGGAAGAAATGAGGATAAGGGGCACAAGGTGAGGGAGGCGGTCGCGCCGGCGGCGGCTCCGGTGACCGGCCGGAGGGCAGGGAGAGGAGCTCCTGTTGAGGCGGCGGGGCTTGGTGGATGCTGGTTCCTCCGGATCGACCCCCTACTCAGATCTGCACGCCCCTGATGATTGGAGGTGTGCTTTTCACATGTTCGTTGAGTTG…
>Wheat_newGene_571	Wheat_newGene_571.1
GGGCACACGAGAAGGGAGCAGGCAAGTCTCGTCCGTACAAATAGAAGCCCTCCTCCCGATTTCCTAAAAAACAGCCCTCCCATATCCCTAACCTCATCCCCACCATCCCACCCATCGCCTGCAATGGATCCGCCGCCGCCCTGATCCCGACCATCCGCCGCCGCTCCCTGCCCCATCCACCACCGGTGCTCACCGCTTTCACCCTCTGTTGCATCCCAGCACCTCCATAGCCACCGTGGACCATCTCTCTCCTTGGTCCTCTCTCTTGGATCAGCATGCGGCGACAGATGCTTTCAGTCGCGTGGTGGTGATGCGGCTGGTCGGGGAACGAGGGTGAGGCGGGCTGTGTCCCATTCCTTGATCTTCCTCCACCTCCAATTCCTCCTCTCCCACCGAACG…
>Wheat_newGene_572	Wheat_newGene_572.1
GTCAGAGTAATTAGGCTATGGGACGCCATTAACCTCAATAACAATGAACTAATTAGCCTTGACATGATACTGCTTGATGAACAGGCCATTGATCCAAGAAGGTTTAGTCTACATGATAGCAAATTTCAAGGTTACATCTGCCATGAATTTCCGTCCAGTTGAAGACGACAAGATTATTAACTTCTTGCACACAACAAAAATTCAAGATATTAAGGGACTTAAAATATCAAAATAGCAGAACAAAGTTTCATGTTTTGTAGTGTTGAAGTTCTTTCCACAAGAGATGGCCAGAGGATGTACTTATCCGATGTCATTGGGGTAGCAAGTTATATAGGGAATATTGAAGAGACGGAGACAACTCATGGGATTTCCAAGATTCGAGATATTGTACTTAGAATT…
>Wheat_newGene_573	Wheat_newGene_573.1
AAAAAATGAGACCGCATAATCTCTTTCTCAATCCCATCTCTCTCTCTCGAACTCCCAGGTCTCTCCGCATCTCCCCATGATGACCAGATCCATGTCTCTCAAATTGGATCAAGGAATTTGGGCATGGATCCCTCTCTCAATTACGTCTCTCTCTTTCTCACAAACTCTCAGATTTCTTCTCTCCTCACCTCAAATTGCAGCAAGGACTCTTTTATCCTCACCTCAAATTGCATCAAGGACTCTTCTATCCTCACCTCAAATTGCAGCAAGGACGTTGGGGCGTGGATCTCCTACGCTCAACGAGGTCAAATTCTTTTGTTTTCAATTGAAA
>Wheat_newGene_575	Wheat_newGene_575.1
CGCGGGACCAACAGTGCATTTCTGGGAATCAATAGACCGTGATGTCTGTCTCTTCCAGAACGTTGAAGTACTTGGTTTGTTTGACTTTACTGGCTCCGTTGCGGAGCTAGGCTTCTTGAAATTTTTACTTGAAGGTGCACCAGTGTTAAGAAAATTGGGAATAATCGACAAGGGATTGGACAGAAATGTCCTAAAATATCTCCTGAAGCTGAGAAGAACATCAAAGGATGCAGAACTATTGATTCTTTGAGGCTTGTTTCCCCCATTAGAAAAAGGTCAACTTCACCACCCTAGTGTTTTATCCCTACTCTGTTTCCATGGAGAGGATCAAGTCCAATCTCTGAAGGAACAAGTCGAGACAATTGGAAGGAACGGTGTCAAGCTTGTGTTGGGAACCTC…
>Wheat_newGene_576	Wheat_newGene_576.1
CGGATCTTGAAGGCACAGATTTCAGCCCGGATGGCGAGGAAGATACTATTCTCACACAATCGGCTGCTGAATCAAGCATGGGGGATGTTGGCGATCCGGTGCCTGCTCTCCAATTAGCCATCGACAGTACGTGCGATGCACTAATCTTACTAACGACAAATTCGCAATGCTCAGCTAAAGAAGAAGGCGATGAAGCGACCGGATGGGCAAAAAGAGTTCGAGTCGGGCAAGCTCCTATTGAACGTCCGCCTTGTGCGGGGAGGGTTTCCGCTCTTGAAAAAAGTCTCAGAGGATATGCAGAGAAGAAAACTGAGACAGTGGTGGTACCAGCTGTTGGAAACAGCTTTGATTCATTGGGAGAAGCATACGACTACTGCAATCTATATTCTTGGGAAATAT…
>Wheat_newGene_577	Wheat_newGene_577.1
CATGGATCTTGATGCATGTGGTGGGTTTTGGAGAACCAACTTGAGATGCAGGAGGTGGGTTCTTGAGCTGTGCTCTGCTCGAGCAGGAGGGGTTTGCTCCTTTGCTCCTAGGGCGACCAAGAGGTCTTGCCCTGAGCTGAAGCACGTCCATGCCGACCCACCACGACAGGTGTCGTCCTTCCATGGACGAGGAGGACAACGACCTGAACCTCGACGGCGATGTTGTCAACCCCGCACAAGTCCTGATGAGGCCATGATGCTTACCTTGCTGGAGCGCATCAACCCCGACCATGGCACCACATTCACACTCTTGAGGTAGCCGTGTTGCAACTACATCAACGCTATCTTCTCGGACTAGATAAGTCTGCGGTCTATCCCATTATCTTCTTTTGTTACTTG…
>Wheat_newGene_581	Wheat_newGene_581.1
GCAAGTGCTGAATACTGACCCGTTTGGCCAACTATGGCTGTCCTTGCGGCTGGATGACCACCTGCTATCACAGCTAACAGGTCGTGGTCCGGCGCCTCCGCCATTCACTCCATTCCCCACTGAGGAGTACATATCTGATGAAAACCATGTATTCAGTGGAAGCACGGAAACTTGATCCTGTGCCGTTGGATGAGGATTGTGCGATTTGAGATGAAAAGATGGACGAAATGCAGAAAGAACCTCGTAATCTTCCTGTACCTCGGTACAACATCCTTATGGAAGATGAGCCATCGGTGCCTCTTCCTATCCCGATTCAATTTTTCCCCATCAACAGCTAGGGTTAGGAGATGGTCGCCTCGGCCAGCACGACGCCCTCGTTCTGCGCAGGGCCGGCGGCCG…
>Wheat_newGene_582	Wheat_newGene_582.1
ATTCGGCTTACCCAACCCTGGGCATTGACGGTGGCAACATTGTTTACCTGATGTCTAAGGTTGTTTATAATGATGAGAATGCATGGATGATTGGTGTTGACCTTGAAATTAAGGCAGTGGAAGTACTCGTACCAGTCTCTTCTGAGAGAGTCTGTTTATTCAAGCCAGACTTCCTCCCCTGTACATTCTCCAAATATCTTGATGCAACTCCAAGGTCATGTGCAGAGGAAGTCATCCCTACTGCAAATGTGGTTCAGAAATCTCTACTTAATGATCATGTTTCATCAGGCAATTTTTCTCTAAATAAGCTGTCACCGCTGCAGGATACACGGCAGTGCTATGGGGGTTCGACTGAATATGCTGGTCCATACGCAGGCTACCGCAACTATCAGCAGCATT…
>Wheat_newGene_584	Wheat_newGene_584.1
ttatTGTACAGATTGATGCTACGGCTATACTGCAGCGCAGGTGGGCAGGGGCACCTTCGGCGGCGTAGATGGGCCTTGCTCGCGCGACGGTTGATGAGGTTGAGTGCCATTGGTGGCTGGGGCCTAGGGTTGGCTGCTGCCGCGAGCGACGGGGGACGGAGGAAGAAGGAAAGGGGGTAATTAGCGTAAGGTTTACAAAGGACTTTTTTTGTAAAAATGCCAATGAACTATGCTGGCGACATTATTTTTCGGACGGATGGAGTACTACTTTGCTTGCAAAACTAGGAGATGACTATTCATATCTTATTTTGATCAGATATTGTTGTGTAAATTGCTAGTTGTG
>Wheat_newGene_586	Wheat_newGene_586.1
ATCAAACTTCAAACGTCATAATTAAAGATACATTGCCCAATGCAAGTACCTTTTTCTAGGAGGTTTAAGAACTTGTATAAGCACATGTAGTCTCTGCAATGCAAAATTCCAACCCTATAGGTTTTCCACTGGGAGAACAAGTTTCTAGATACCACAATAAGAATACTCATTTTCTTGTTCTCTGTTTTTCATTGCAATTTTTTGTTGTGCAATATGAGTTGATATGAATCAAACATCCCAAGTATTATTGTTGACTAATTTTTAAATTACCTCCCTTCCAAGCAGCCCTTGAACAATGAACAAGGAAATTTCGGAGTCCTTGTTTCACTGCCTCCGAGGACGTGGGAGCCACCACCACCGTTGCTTACTTCCACAACTAAAAGTCCTAGATATCAGACT…
>Wheat_newGene_591	Wheat_newGene_591.1
CTTGGCCTTTGCTGACGAGGTTTTATGCTGGCTGTATGGCACTGTCAAAGAAAATGAAGACTATGTTCTGCAATTTGCACACCCGTTCCATCGATTGGAACTATTAAAAGCCCAGTCTCCATGCCCCGAGGCAATAACTCTGCATGTGGAACAGCTCACCGGTGCAACAAACTAGATCTGTTCCCTAGCAAAGCTTTGGCGCTGATGTTTCGCTAAACGGACAGCTTTGAGGGACCTTATGTAACAGCGTCGCGTCTTAGAATGGTTCGAGCTATAGTTCGAGGGGCTGATGCGGATGCATAAGAGACTGACGGTGTCATGCTATATGTTCGGTCGGTAACTGGAGGCAGTACGGTCACGGTTTGCTCTTTGAGTGTCCAAAGAGATTTTGAAGCCATC…
>Wheat_newGene_592	Wheat_newGene_592.1
TCTCATCCTACAACCGGGACAACTATCAGCAGCATCTTGTGTCTACTAAGCCAAGATGAGGGTAACCCTTATGCTACTCCTGACCCTCACGTTTCTCGTGCTACCATCAGATGCTGAAACAACTTGTAGTTCCAGGGATTGGCCCCCGGGGGGTACAGCGTGTGATAGAAGCGAGTGTGAGGACAAATGTAAAAACTATTATGATGACTATTACAAGCATTCTACTTGTGTAGGTCTCTGTAGTTGGACTTCCATCTGTACAGACAATGGGTGCCATTGCTCAATTTGTGATGATCACAGCCATCCATTCGGGCACTGAATAAACTGATCCTAACTATGTATGCTGAAATGGTTTCCTCGT
>Wheat_newGene_593	Wheat_newGene_593.1
GGTGTACTTCATCACAGCCTTCCGTTTTCGAAAACATCAGTCAATCCTTCGTTAAGTGAGCATAATGGACATCAATGACCCAACCATGCCCATAATGGCCATACAGTACAACAAGGCATCCTCGTTGGTCTATGTTGCAAATGGGCTGCAGCACTTTCCATGCTTTCAAGCCGAAGGACTTCACTCCGAGGGCATACTCTACAAGCAATACAAATTCAGAGAGACACGAGGAAATCAAGTCAAAATCAACCGATTGTCTTAGACCCTTTTGCACATGGACATTTGAGAGCACTCTACTCTTTAGTCTGTTGGAACAAAGTTATGATGTTTCCGTTTCACACAAGAAATCAATTGCAAGAAGATCATGACAGCAGCTTGTCATGTAAGGCGTTTCAAGCC…
>Wheat_newGene_595	Wheat_newGene_595.1
GCTAGCCGTGGATGCGGGTCAAGCCGACTCGGGCGGCGGCGCATCTTCGGGAGAGGAGAGGGGAAAAGAAGGAGAGTCCTGGGGGCGGCTGAGGAGGTGCTCGCCGGCGAGCGGGCTCCGACGGCCGCCTGGCGCGCGGGGTTGGATGGGGGCGTTTCCCGGCAGTCGCGGCCGTCCTCGCGACACCAACTAGCCGAAAGCATCGCCGCTCCCCGCCGCCCGCCGACGCGACGTCGCCTGCCCCTCCTACCCACGCGACAATGTCGCTCCTCGGCTCCTCCCCGCGCGACACCGCCTTCCCCAAGAGCGCCCACCCCGTCGTCCTCCTACTCCTCAGTGCCTCCTTCTCGCCCGCCCGCAACGCCTTGCCTTGCAGCGTGGCCTGACACACGCACGGCC…
>Wheat_newGene_596	Wheat_newGene_596.1
ATGCAAACATCCATGTCCGTCTACGATGGCTCGACGGACTACCTCCAACTGGCCCACTGGCTTGGCTTTCCTCTCAGCGCGATGACAGCCGTTCGGCGGTGGTTGTCGCCCCCTTCCTTGTTTTTTGCTGGGAAGGAAGGAGGTTGATACACGCCACATGTACCAAGCTCTTATCCAGCAGTCCTATGCATGTGTAACCGCGGCAGTGGTGGCCGCCTCGTCCTTGGTTCAGGAAGAAGCTGAAGCAGGCAGCTGTGCTTGATGCAGCAGGACGGCCGCCTCGGCCTCGCATGGCTTGGAGCGACGACGAGCTCCGGTGACCTTCCGAAGGCAATGGCGACTACAATGGGTACGGCTTTGGCGATGGCTTTGACGACACCAACTAGCAGCCCCTGCTCT…
>Wheat_newGene_598	Wheat_newGene_598.1
TGTGGGGCCTGGCTAACCGATGCATCGTGCGTGCCTCACCTCCATCTGCAGTTGGAGAGAGAGAGATGGATTGGTGCCTACGATGCGCTGGTCGACGCGGCGGCCACCGCAGTCCGCGAGCTCGGGTGTACGGTGGCGCTCACGGACCTCCACCGCTGCCTCGATGCCTTCAGCGAGTCCTGCGACCGAGCCAAGGGCCTCGTCCAGGCGGCCGCCGCTGGCCTCGGCCCCGCCGCCACCCGCCACGACGAGCTGTGCCGCGCCGTGCGCGCGGTCGACAAGGATCTCCGAGCCGCCGAGGAGAACGAGATGGAAGAGGAGAAGCATCGCCCTCCGACCACGCCGCTGGTGGCCTAGGACAAATAGCCCAATCGATCTACCTCTTCTCCTGTTGAAGTG…
>Wheat_newGene_602	Wheat_newGene_602.1
TCTGGGAAGGAGGGCCACGGCATGGAAGCTGATTGCCCTGTGCCCTGGTACACAAGGACGCTGGTGGCGCTTGGGATCAAGTCCCATGGCGACCCTTCTGGTCCATTGAGGCATGCTTTCACATTGAGCCAACATTCTTCTGGTGCATTGAAGCAGGGAACTGTTGATCCGTTGTTGGGGGTTGTTGTCACCTCTGAGGGGTACCTCTCAAGGTCTGAATTTGAAAGGATAAACAACTACCTTGAATGTGTTCTTAATGAAGTGAAATCTGCATTAGGTTCTTCTGCTGAGGATGTCGAGGATGAATACGGGTGCCAAGATACTGTCCCACCAGTTACTCAGGAGTCTTCCAGTGGCCCAGGCTTGAAGACCATATCGGCAATTGTTCTAGGTGCTGCG…
>Wheat_newGene_603	Wheat_newGene_603.1
TTGCTGCCGTTATTGATGAGATTGGCAGTGCCGTCGTATGGGTCGATCAGTGCACACCATGCTGCCACGTTGTCGACGTGATGGTAGTGCCGTCTTATCCATCGATGCTATGTGACTTGCTTGACCAATGGCTTTGCACCTTGATCCAGATTGTTTTCATGCAAAGCCTGTCATGTTTGCCTCCTAATGACCACATCCACTAAGTCAGTTCTCTCTCTCTACTACTGCAAGTAACTAACTGTGATGATCTTCTCCAGGTTTTTTGGCTGGATACTGAGATGGCACCATTGTGCTGCTGAAGTTAAACCCTGTTTATTGGGACGTACAAGCGGGCGGCAAGCACACATGGCGGCAGGAGACAAGCCATATTTTACCAATGACTGCTGCTAGGATTGATGT…
>Wheat_newGene_605	Wheat_newGene_605.3
GCCCACGATCCACTTCAGGAGACGCCGTCGATCCCGTTGAGGACCTGCTGCCCATCATGTCGAGGATCCGAAGATGATCCCCTTCAGGAGCCTTGCCGATCCTTCTCCACACGCCACCGCCTCCCTTGCGAAGACGCCTTGCCATGGATATCAATCGGCGCCACGACGACCGTGGCCTCCCCACCCGCCGACGTTCCAGATCCGGCCATCGTTGACCCCCTCCACATCAGTGATTGGTCAAGGTAGGGGTGTGTGGCTCTATCCATCTTCCCGCGTGTACGGTGTCCATGTATCCCGGGCAAGGGTGCTTGTGAGATCGGGAGGCGATCAAAAGGAGGAAGAGGAGATCCATGGTTGGGGATACATTCAACGACCTAGGCATCATCCTCCCTGACGTCG…
>Wheat_newGene_608	Wheat_newGene_608.1
AGAAGGCGGCTGCAACTCATTCGGCTGAGATCCTGCAGGTCAAAGAGGAGCTCTACCGCATGATGTCCGAAAACAGGGACAAGATAGGAAATCAGAAGGGCCTGATCAAGCACCTCTCATCCCATGTGGAGCCTAAACCCGAGGACCCTGTCTGGCGCTTCTATCGCAGGGCAAAATGGTACCATTTAGTCATGATGTATAGCCCAGCATTCCTTTATGGCTACATGTCTATGTTGGATGTGCCTGATGGGAAGAAGGAGATGACACCAGCTGAGAAGGATGATTTTAACAAGAGGATGGCCGCGTTGATGCCCAATGTGGAACTTTGAGGGCAGCTAGTTGCATAGTGACTAACCCCAGCACTTTATGTAGTTGCCATCTTGCCATTGCTCTGTTTGG…
>Wheat_newGene_611	Wheat_newGene_611.1
CGCCCATGGCTATGGTGTTCATGGTCTTATTTGTCCATCAGATCTATCTAAATCACCAAAGTCTGTCTGGATCTTTCATGTATGTCGGCCATGCCCAGGCGGCGGCGCGCGCGAGACCGACCGGCGAGCGACCGCGACTCCACGCAGAGAAAGCCATTGGAGTGCGACCATGGCGCTACGTGCGGCTGTGACGGGTCTCCTGCAGCCGGCCGCTGTCCCTGTATGTGACGGCTTCATCTGCCTTGTCCCCATGCTGTCCGCCGGATTTGCAGAGGACCTTTACCTGGCCAGTCGTTTTGGGGGGTCCAAGGCAACACGCGAGTTTGAAATCCCACGCCCGTTTGCCCTTGGGGACGTCCTGCGCGAAACCGGCAAGGGTGCTGGGTTCCTCACTGTTGA…
>Wheat_newGene_614	Wheat_newGene_614.1
AGTATACAACCAAAAGGACATAGGAGAAGAGAACACTAAACAATTTTGTTATGGCTCTAATCCGGATCAACACTGGTGTTCTGTGCTTGATGGCACTTTTGATGGTTTCAACCACTTTATTGTCGAGTGAAGCGTCAGGGAGGAAGATAGGAAAGGAAGCTAACATTGGCGTCGAGGGGCACCGTGAACCCTACACTCCATGTATGAATCCTTGA
>Wheat_newGene_623	Wheat_newGene_623.1
CTGTCCTCTCCTTCTGCCGTACGAGAAGGCAATAGCCCCGGCGCTAGGGTTCCTCCGCCGCCGCACTCCATTCCTCTGGCCTCCTCTCCCGGCAGTAGTCGCCGACCTCCCCCCTTCCCTTGCAGCCGCCGCCGTCGTAGTACCACGCCGTTGATAAATAGACTTGACGAAGCCCCTGCCGCCGGCTCCATGGAGCACACCGCCCACCGGTAGCTGCGATGGAGCGCCGGTGGACGCCATGATTGTGCGCGCCGTCGCCGCCTTCGTCGTCCCTTCTCCTTCCTGTTTCTAAGCTCGCCCTGGAGACGCGCTTCCTCGAGCTGCCGTAGCAGCCGCAAAAGCACCTCCTCTGCCATTGATGGAACGACACGGTGGCGGGACGACCGCGGCAAGATGTGC…
>Wheat_newGene_625	Wheat_newGene_625.1
GGATGCCTAGAGTTCCCAAATGGATTTGTGGTCTCCAATGCCTCTGCCGGCTAGAGCTGAATGTTGACACGTGCACTGACGAGTTGCACGCTCTTGGAAAGCTGCCCTCTCCCGTGCACCTCAGTTTACAGCTGTGGAGCATCCCTGAAGATAGCACTGTCATTTTCTCTGCGGGATCATTTCCAGTTCTAGAGTTATGTGAATGTAAATCAAAGTATGATGTTACTGCCTACCTGGCCTTTGGGGCAGGGGCTATGCCCAAACTAAGTTGGCTTGGACTACAGTTCGACAAGAGTAACTGGGGCGGCGCTACACCAGTTGGCTTGGAGCACCTGTTGGAGCCTCAAGACTATCATTGTATACATCACCTGCGGCCCCGAAGAAGTGAAGGATGAAGCA…
>Wheat_newGene_628	Wheat_newGene_628.1
CTCGGTCAAGTTTGCCGAGTCCCTTAAAGCTTGCTATGCAGATAGGCCGTACTACGGCCCTCCGGATTTCTTGTGCCAATACTGTGGTGCCTCCTTATGGTTTGCTGAGTGTTCAAAGTCTAGGTCATCCTGGACACAACGTAAGATGGTTTATAATCGCTATTGTAAAGGCGCTAAGGTATATATTCCTCCCTTTAAGAATCCCCCGGCCTATCTTCGTGAGCTCCTTCGATTCGATGGTACTTCTCGTGCTAAAAATTCATCCAGACTATACGTGAGTACAACTGTATGTTCGCTTTCACTTCGATTGGTGCTACTATTGAACGCTCGTTTGGTGGCAGTCGTGGACCTAAGATTTTTAAGATCAGTGGTCAAGTGTCTCATCGTATTGGTTCGTTG…
>Wheat_newGene_629	Wheat_newGene_629.1
TCCAAGGGGATGCTTCTGATGGACAGGGCACGTCAGAAGAGAAGCTCTCCAATGGTGTCGATAAGCCGGAGATTCCTGAGCATGAACTAGACATCCTGGGCAAAGTGGTCCAAGGGGATATTTCTGATGGCCAGGGCACGTCAGAAGAGCAGCTCTCCAATGGTGTCTGTGAACTGGAGATTCCTGCGAATGAAGTAGCAGAAAGAGTGGAAAATGTCCTCGAAGAGAGCCCGGTGGATGAGAGTTCAGCAGATCAAGAGGCAAAGGATGATCGGAGCAACGTTGAATCTACCGGCAACTTGGACGTTACAGAGAAGCAGGACATGCCGGATCATGAGTCTGAAGTGGAGCTTTATGAGACTGTGCCCAGTGTTGCATGCGAAGAGGATTTCGTTGAGG…
>Wheat_newGene_633	Wheat_newGene_633.1
CTCGCTCAAGAAGGCGGACCGAGCGGCGGCGGCATATTGTCCGTAGATGAAGAAGGCGGACACGAGCATCTTGTCCGCGGATGGCAGACGTGTTTCTTGCCGCCGCTGCTGCTCCTCTCCCTCGCCTCCTCTGCGACGCTTCCTCCTCTTCTCTTCTCCCGCTCCAGTCATGGCGGTGGCGGCCGGGCCAGGCAGGGCGGCGGCGGCCGGGAACGGAGAAGCGGCCGGGCTGGGAGAGCGTCCTCGTCGCCTTCAACCTCCCCACGCGAGGATGACATTAGTCTGCAATTGTACTCAATGAACGATAGCAGTTTTGTTTGCAAATAGGTTCAGAAATTTGGTTTCCTGCACACATCATATCAAGAGGAAAAAGTAGGGACGGTGAAGCCTTGGGTTACA…
>Wheat_newGene_635	Wheat_newGene_635.1
GGAGTGGTTCCTTCAGGGTCAATCTAATGCTCATACACAGTAGGGAAACACCAATTCATCCCATGTTAGTTCAGGCGATGGCCCTATGGACCATGAGGTCGGGCATGACAATATTGAAGGCAACAAACGATGGTGAGAACATTGTTGGTGACGATGACAATCGTGGCTTCAATCTTGACGGTGCCTCTGGAGGAGGATCTCACTAGTCTACTTCCATGTCAACTAATGGTCTTTCTTGTATTTTGGATGTGTGTAGTAGTACCATATGCCACTAGCGAAACTTAGTTGCTTACCTTTTGTTGCATTCACTTGTGTGAAGTGATATGTAAGTGATGTTTTCCTGTAGTAGTCCCCATGTATTTTTCTACCAGTGTGTTGCCTTGTGCACTGTGATGCAAC…
>Wheat_newGene_636	Wheat_newGene_636.2
AGAAGACAAAACACATAATCAGATCAAAATCTTACTCGCAAGTTAGTTTTGAGAAGAGAAACTTGGAAACTGGAGAAGAGCCAGATTGTATTGCTCTATGGGAACTCACCCACACAAACGATGGAACATGGTCTAACATAGATTCCTAGAAAGTTTACGACAAAGCACTTCAAGAGGTTAAAAACAAAGAAACTGAAACTGAAGGTCCACTTTCAAGTGAGCAGAAAAACAATATTTTCTAGACCGCTTGCAAAGACACTCTGGAATGCAAGTCATCGCAGCCTCGTGGGTACGGATACGTGGCCAAAACTTCAACTGGTTCTGAAAGGTTCCGTATCCAGATTGAAGAGCAAGCTCGTGCTACAGCAGCCACCCAGGAGCGAAACTCTCAGCTCAGCC…
>Wheat_newGene_640	Wheat_newGene_640.2
TGCCCGCGGCCATGCTCGAGGGCACCACCCCGGCGAGGGCGCCGACTCCGGTGGCCGCGGCCATGCTCGAGGGCACCATCCCGGCGAGGGCGCTCGCGGCGCTGACTCCGGTGGCCGCGCCCATGCCCGAGGGTACACCAGCGAGGGCGGGACGGGCGCTTACTCCGGTGGCCGCGGCCATGCCCCAGGACACACCGGCGAGGGATTCTCTTGGGCCAGGCCGTGGGAAGCACCAGGCCCGAGTCCTGGTCAACCTCTTCGATGGTTCAGCAGGCTGGCTGTGGCCATCGGGTTCAGGCCCGACCCCAACAAAAGGCGGGGCTACACCCCAACGCCAACTCAAATCGTGCCTGTTGACCTCTCACCGACCCAGATTGAAAGGGCTGAGCTGTATCAATT…
>Wheat_newGene_641	Wheat_newGene_641.2
CAGCGGAGCTTGCCGCCATCCATGGCCTCCCCCACGCCCTCCTACTCTCGCCCCTCCCCTTCCCTTCCCGCAGCACGCGGAACACTCTCCTTCCTCGACCCCCTTCCTTACCGAGAACATGCACCGCCACCTCGTTCTCCCCGATCCAAATCGACGATGCTGGCCCTCACACCTCGCCGGCCCCGCTCGCCCAGACTACCCCTCCTCAGCCTCCCGTCCCCGGCGGCGCCCTCCTCTCTGCGCCCTCGCGTCCTCTCCCCTGCCCCGGCCCGCGCGAGGGTTGGCCTTGCTGACGCGTAGGGCTCGGACGGCAAGGGCGAGGGGGACGCTGGTGGGGCGGGAGGCCTCGTTGGGGAGGACTCGGTCGTGTTCCGGCTGGCCTACCAGTGGGTGGCGTCC…
>Wheat_newGene_643	Wheat_newGene_643.1
GTCAATGTGTGCTTGGAAGCGTCTCAACCATTATGTTGAATCAGTTGAGCCTGCTATCGGCCACTATGTTTGTGAGCTGAATAAGACTTTTGCCAAGCTTGGGCAGAGAATGTACTTTTCTGTTGTGTTTACGAAGAAGCATCTAGCGGATTTCATCGCTACTCCTGTTGATGGGGTAAAGATTCAGCTATCATCTGGACGTTGTGTAAGGCGTGTTCGCCTTATTAATGGTGTGGACAACAGGGCTACCATAACACGGAACTGGGGTAACTTTGCAGAGAAAGCAAAGCTGACAAAAGGGGATATCTGTGTTTTCTCCCTTCGAGTTCGCAAGGGGAAACCAGAATTCACCGTTCACAAGATCTAAAAGGTGGCTACAACGCAGCGTTTAAGGAGGAG…
>Wheat_newGene_644	Wheat_newGene_644.2
CCGGATCGATAAGGACCGATTCCTCCTCCCGAGCCGCTCGCGCGGGCGGCTCCGGACGCGCTAACCCTAGCTAGCCCCGCGAGTGCCTCCCTCCCCGAGCTCCCTTGGCCGTCGACGCCGGCGGCGATGGCAGCGCGCTCCGACGGGCCTCCCACGCGCGGGCGAGTGGCGTCATGTGGGCGACGCGGTGGTCTCTCCGGTGTGGAGGTGTGCGATGAGGTGCGTACAGGGAGGCGGAGCACGGTCGCGGGATTTTGGAGGAGGTGCTGGTGTGCGGCGGTTCTCCTGAGAGCGCCCGGCGGTTGTCGGAGGGGGCGGCGCGCCCGGTCATGGAGGCAGCGAATCTCGGCCAGGTGGGCTGCAAAAGCGGCGGTCGGGAGCTGCTGCAGTAGACGGGGC…
>Wheat_newGene_647	Wheat_newGene_647.1
TTGGCTTCCATCTTCTGTTACTATTCCTCGTCCAAGCCAGGTGGAAGAATACTTCAGTTATGTGTATGGCGATGATGACATGGAAATCAACAAATTTGCACAAGAGCCCGAAGATGGGCAGTGCCACCAGCAATATTTGGGAGAATTCATATTAAACAAAAATGGGAGGTGTGCCCCACAAGGTCCTCGCAAGAGGAGGATATTTCCTTCGGAAAGTAGAGGCAAGAAATTGCACAGTCGAAAAAACAATGAACACTGGACACTTGAAGAAGTGAAGAAGCTGATTAGGGGTGTTAGGAGATATGGTGAACGGCGATGGACTAAGGTGAAGCGTCATTACTTCTCATCATCAGTTCGAAAGCCAACACATCTCAAGGTATGTATGCTAAGGGAATATAA…
>Wheat_newGene_655	Wheat_newGene_655.1
GGCCACCTCCATCGTCGACGTCTTCGCCGCCCGACCGTCGCCGGCTCTAGGGCTGCCTGGGCTGAGACTCACCAGGGCCAAGGGGCTGAGGTGCAGGTGCAGTGTCAGCAAGAAGGCGTCTTCGGCTCTGGCTCCGATGGTGGCCAAGGGCGCGCCGCTGCTCGCTAAGGCGAGCTGCATGGCGTCAACAGCCCCGATGCTGGCCTTGGCTCTGGCGCTGGTGGACGAAGGGATGTCAGGTGAGCGCGCCGGGCAGAGCAACGACCTGCTGGGGTGGACTCTGCTGCTTGCCTTGGGCCTCGTCTTGTGCTTCTACGCCGTCTACTCCACCACCTTCGACGACGACGACGACCACTCAGGTGCCGGCGGCATCACGCTCTGAACTCTGAAGTCTCAGCA…
>Wheat_newGene_657	Wheat_newGene_657.1
TTCATTTCCGTCCCCTGCGCTCGTGGGATCTGCGGCGGCGGCGGCGTTCCACGTTTCCTCTGCTGTGCAAGTTCATACCCACTAGATGGGGAAGGCAAAGCGTGCATCTATATTTATCAGGCTCGTCTCAGCAGCCGGAACTGGATTTTTCTACGTGAAGCGCAAGAATCCTCGGCGGATCACAGAGAAGCTTGAGTTCAGGAAGTATGATCCGCGTGTAAACAAGCATGTTCTATTTACGGAAGCCAAGATGAAGTGAGACGCTGCAACCTTTCTTTCTTACCATAAGACCTCTACCGTTCATTTTGGTCGAAGACGATGATGCTACCTTTATTTTAGCGGGCTCTAGATAATTTAGTTTCATGTAAACAACTCTAATGAGCACGTTTTGATCTCGTC…
>Wheat_newGene_662	Wheat_newGene_662.1
CTCGGGAGATGTGTTTCTTAATGGCTGTCTGCATTTTCTCACCATGGATGATGATATAGCCGTGGTGGACACCGAGGGGAAAACATGGAGGAAGATACCTGTCCCTGAACTTGGCACTGTTGGTCTCATTCAGAAGTCTCAGGGTTATTTGCATTTTGTCAATTTTCTGGAAACTGATGATGGTATGGTTCAACTGGTGGTTTATGTTCTTGAGAACTACCGCAGTCAAGAATGGATATTGAAGCGTAGCACTGACGCTTCATATATATTTGGAGAGAGAGATATTGATCTTATACAAGGCTTTCAGTGGGTTGCAATGCATCCACACTGTAATATGATCTTCTTAACTGTGGGGTGGGATAATACTTTGGTATCTTATGATATGGATCATCACCAAGT…
>Wheat_newGene_663	Wheat_newGene_663.1
GAGGTTGCTAGGCCGGCGGCGCCGCCACCGGCCACCGGCCACCGCTCGCTACCTCCCTCGCGGGCGCGGCAGATCCTGCTGCCAGATCGCCGTTCCCGCTTCATCTCTTACGCGGTGAGGCACCGCCGGCGTACCTTGACCATCTGGCGCGTCGCAAGGTTACCGCCGCCGTGCCGTGCCGTACCGATCTGCCGCGGCGGAAGGTCTCACTCTTCTGCTCGAGATGCGGACGGTGGCTAGCCTGACCGACGACCTCCTCGTGGAGATCCTCTCCCGTCTCCCCGTAAAGTCGCTCCGCCGCTGCATGTGCGTGTCCAGGACCTGGCGGGGCATCATCTCGCACCCGCACAACCGCAGGCAGCTGCCGCAGACCCTAGAGGGCTTCTTCTACGTGCCCGA…
>Wheat_newGene_664	Wheat_newGene_664.1
GCGGCACCCCCGATCCGCCTAGTATGTGGGCGGCACCCCCACCCCCTCCCGGCGGCGCAGGTTCTACACCGGCAGTCACTGCGCGCAAATAATGGAGGATGGTGGCATGGAGTTCCTCTTGGATGCGGTTGATAGATCCCCCCTGCGAGAGGAGTTTGCCGACAGCCATGAACAGCCAGATCCGGTGCCTCTGGTCCTGCTGGCAAGCATCGGTTCGGGAGCAGTCGTGCTGGCGGACACAAAGGCTGGCTCCGGATGTGGTCCGCAAAACGCCGGTGAAGGCAATGACACGGCAAGGGCTGGGATCCGATGAAGGCCGGACTCGTCGCCGACGAGGTCCGCGCAGTCCACCGACAGGATGAATCCACAGGCCCCTGGGTGGACCTGGTGGACTCGGTC…
>Wheat_newGene_665	Wheat_newGene_665.1
ATACTGCACGATATGTCTGACTCCTTTCAGTGGGCATTCAATTAATTTGAGGCATCCTTTCCTAGGATCTTACCTTGATATTCCTCTATTTTCTCCTATTCGTCCCATGCTTTTTTAAGAACTGAAATAAATATAACCAGTGCTACAAATGTTTGTTGAGGAAAAGTCCTTGCAGAAAAGAAGAACCGGAAGCAGGTTATCTATCTTCACGAGCAAGTCGGCGTCTGTAAACCTTCACCAGAGCCATTCCAGCTCTTTCAGAGCCACAAGGCAAGGAAGTTGAGGAACCAAGACCCCAACGGCGCGGAGCAGTTTGCCGTCGAGAGGACTAGGGCTGCCATCAGGGACCTCTAGACCAAGCTCAACATCTCCCTCGTGCCTCCATCAACACCGTGTCTT…
>Wheat_newGene_670	Wheat_newGene_670.1
GCAGGTTCTCTTCTCTGACATAAACGCTTACGAGGTGGACCTGGGAACAGAAGAGAAGCACTGCTTCTGCCGGGAGTCGGATCTCTTGGCTGTCGTCGCATGAGCCTACTCTTAAATTCTAGTGTGGTGCACACATGCTCCAAATGCCTTATCTCAGTTGCGCAAGCTTTTGCTAGCTTGAACTCTTTCTTTTGATGATCATGGGTTGAGTGATTGATGAGTTTTAGATACAGGTGCTTCATTTGTTGCCAAAAGACCGGGGGCACGGTGATTTAATTTTACTCATACCCACGTGCATTTTCCCTCTAGTAATGGTACCCTGAAACCCTGACCTTAATGCA
>Wheat_newGene_674	Wheat_newGene_674.2
CCTCGAGCCCAACATGGAGGTCGTCCCGCTCCACCCCTGCCCCTGGCGCCGCCGCGACCCGGACCTCGTCGCCGCCGATTTCTTTGACGTCCGCCACGGCGACGCCCTCTCCTCCGGGTGGAAGATCAATTCCGAGACTCCTAGCTCCGGCGGCTACCTCATCCTCGACAACTGGAGCGAGGGCGCTCAGCGGGTAGCCGCCTACAGCCCGCTGACGCAGGTCCTAGATCTGTTCCTCGATCTGCCGCCGGTGGGAAAGATCTACCTTGAATTCTACACGCTCCTCCCCGAAGACGGCCGGAGGCCGTCCCGCGTGGTCTGTGTGCGTGTAGACGGCCAACGGGCGGAGCGCGCCGCCGTCTTCTCATCGGACACCATGGAGTGGCAAATTTTCCCAGA…
>Wheat_newGene_684	Wheat_newGene_684.1
ATCCAACACGAGGAAGCATCCAGGACTACATACGAGATGGGCAAGACACTGTTGCTCCTGCCCGTCCTGCTCGTCGCTTCCCTGGGCATGTCGACGACGGTGGTGCGGAGCGAGCTGGCGTGCGGCAGCCTGAGGGAGCAGTGCATGGCCATGTGCATCCTAGCAAGCTGGTGCATGCACTGTTGCCAGGCCCGCGGATACGCCCACGGCCGCTGCAGGGTCCTCCACGGCGAGACCACCTGCTACTGCTGCAAGGACGTGCCCCCCTCCCCCTCCCCGGCTCCCGGCCCGCAGAAGAGCTCCGCCGCCGGCGACCTCACTTTCTTGACCGACTGAGGAATATGCGGCGACATCCTCACTCTCTTTATGCATCAAGCGTGAGTTGGGCCAACTCCTGAA…
>Wheat_newGene_689	Wheat_newGene_689.1
CCAGTTCTTCCCCAAATCGAATCCTCGAGAGCCCTCCTCCTCCACCGCCGCCGCCGCCGCCGACACTCCCTCTGCCCTCGACCGCGCCCTCCACCACCGACCCTCTGCCCTCGAACGCGCCCTCCACATCGACCCCCTCCGCTGACCTGTGCGACCCCCACCCATATCGATGACGCCGCTGCGTAGAGGTCAACCTCGCCTCCCTCCCACGCCTCTGGTTTCGCTCCCTTCGGCACCGCCACAAGGGCTGGTCGACGGGGCCGGTGCGTCGAGGTCGACATCGCCTACCCCCCACCACGTCTTCCGTGCTCAGATCTGTCATGGAGGAAACGCGATGCAGGTGCTACCAGTGAAAGGATTGGGGATTGGTTCTAGCAGTTGTAGGTTTGTTTGGAATTC…
>Wheat_newGene_690	Wheat_newGene_690.1
CACCAAAAGCAATTAATGGGCAGGTTTGTTCAATGTTGAAATCATCTAGAAAATTTAACTCTTTATTTTGCATTTTGTTGTTTCTTAATTAGGCAAACTGTCCTTCAGCAATGGGAGCTTGCACTTAATATGGGATACTCCTAATCCAAATGAGCACACTATTATAGCGAGGACCATCTCAGGATTAGATGACTTCACACAAGTAATCGGCCAGTACAGAGGAATTGTTCCACAAATTCGTTTGGTTCGCTGGTTAGTGTATAGTCAATTTTCTGTAGTACTCAAATAAAACATGCTAACAATCATTTTGTATAGACTAATGAGTTTATTTTAAGGAGCGCCAGGCCATCTTTCTCGTGTCAGCGATCATCTCCCTGTGCCTTCCCATAGTGATGCTTA…
>Wheat_newGene_696	Wheat_newGene_696.1
AGAACTACAGCTATGACATTGTAGAAATAAAATCAGACTTTGCTGTGGGCATTGGCACATTCGTCACTCCCTTAGTAAAGGTTAAAGGTTTTGTTAGCCTGTTTGTGCGGTCGGACAAGAAAGAACCATATTTGATTCCTGGTGGTGACACACTAAGGTTTTCACACAACATCCCTTTTCATAGGTTGTCAGAAGTTGATAAGCCACATATCCCTAATGGCGCCCTTGAGCTGGATCCTGCATCTATGCCTTCTAACATGGAAGAAGCATCTTCGTCTGCAGACCTTAACAGGAGTAGCACTCAAGAAGGTAATATTGGAGGCAATGTTTCGTCTACCAGAGACTCTTTTAAGTGTGAAATGCCTGCTGGTAAGACCAAAGAGGGTCTGGATAGCACTG…
>Wheat_newGene_699	Wheat_newGene_699.1
CTGCCTCGCCTAGCTGCCACTCTCTTCTAGAGTGATTGTGCCCCACCATGCGCAAGGTATTCACCAAGAACCAGAAGGTGCTCTTTGGACACCATGGGATGCTAAGGGCTGCAAGAAATAAAATAGTATGTTGCATTTTGCCTACAGGTAAGGAAACTTGTACCTTATTTCTGCAAAGATGTGCTCTATTTTTTTTATTCCATGAGTATTTGCATTCCCTATAGAAGCTGACTGGTTAAGATAAAAGTTGAAGAATGCATACGATAGTCGATTGGAAACATATATCTAGTAGTTCATTTTTTCATGCGCACAATGGGATAAATTGATGTAACACAAGACTTTACAACTTAGTGCTGTTGTTATTAGAATCAGGAGACTTGCTTTGTTACCGTACTTAGA…
>Wheat_newGene_703	Wheat_newGene_703.2
AAAAAAATCCTCACGACGTCTCTGCCCTCTCGCGACCACGCCTGCAGTTATGGCCACCACCCCACACCTCGCCCCACCTCTTTCCCAGATCCTCCCCGCCAGCCACCACCCTCGACCTGTGCCTCCGTCGCCGGACCGCCGCGCCCCCGCTCCAGGCGCTCGGGCCGCCCCGTCCACGCGCTGCCCGGGCCGCCGCGCCCTCCCTGCCTTTCCTCACGCTTCCTCCCCCCGCCGCCGCCGCTCCCTCTTCCGCGGGTCGCCGTGCTCCCTCTCTGTAGCCACGGCCACTCGCTCCACCAGACGCTCGATGCCCATGTGGCGCTGCTGTCGCACGCAGCGACAAAGGGTTCCACGGCGGAGACATGGAAGAAGGATGACGGGGGTGGGGCCATTGCCATA…
>Wheat_newGene_709	Wheat_newGene_709.2
CGTGCGTCTCCTCTTCCTTCCCTCACGTCGCCGCCGGCCCATATCGAAGACAGAGAGAAAGAGCAGGGCACTCACGCAACCCTTTCTCACTGCCGGCTCGTCTCCCCTCCCACCTCAGCGCCGCTGCCTCTGTCTGCTCCGCCTCACTCTCCTCCGTCCCTCAGCGCGCCACGCCATCTCCACAGGGTCCAGCCTCCACCGAAGCCGATCTCTCCGCTGAGCACGCCCCGCACCGCCGTTGCTGTCGTGGGCTCCTCGGCACCGCTGCAGACGGGGAGGCGGCCTGTGGGAGGGCCCTAAATGTGGCCGACGACTCCATCCCCGCTCGCATGTGGCGGCGGCCAGCCCAGCTCCGCCTCTTCCGACCCATCTTCTTGGGCATCATTGGTAGTGAAGGAG…
>Wheat_newGene_720	Wheat_newGene_720.1
TATATGTGGTGGCTATCATTGGTACAAGCATGTGTGCATTAGACCAGAAAAGGGGTTTCAAACTCACAGAGCATATTGAAGGTGGTACAAATCATTGCAGAGTGAATTACAAGTAGCTATATGTTGATTGGAATTTACTGAAGCTTTGCATATTCAAATTTTTAAGTCGAATGAGACATGCATTGCACGTGCAAGCTTACTAGTGACTGCAAAAGCAAGGTTTAGAGCCTGTTTGGTTAGAGGCCTCGTGAGTGTGCGTGAGAAAATAAGGTGCCTGGGTAACGCCCGTGATGAAGCAAAAAATTGTTTGGCCAGACTCGCGTGCCACCCGCGTGTTTATCTATTGTCTTTGCCAGACTGATGTGAGTTGACTGTTTAAAATATTTTCACAGAACAAAT…
>Wheat_newGene_726	Wheat_newGene_726.2
GGCAGCAGCAACCTACAAGCAAAGGGCGACGGCGGCGGCGCTTGATTCAATCTGCAGGAGAGAGTGAAGATGAGAAGGAGAAGAAGGAGAGGAGGGAGAAAGAGAGAGGAAATAGGAGAGGGAGGCGGCGTCTAATGGGAGAGGGTCAGTGCGGTGGTGCGGCGTGCGGTGGCCTCAGCGGGTGGGTGACGCCAGACAGCTCCTGTGCCTTAATCCTCTCCTTGCCGGCACAACAAGAGTAGGCGCAAGGATGCCGAGGTAGTTCAGTATGTGGTCTGATATTTCAAGACTGGAAGCCAAGATCAAAATAATGGATGTCCAATATTTGCAGCAAAAGATCAAGAGTTGGCCACTTTGACCCGAACGGAGCCCAAAAACACTGCCGGCTTCTGAAATGTA…
>Wheat_newGene_734	Wheat_newGene_734.1
TACATAACAGAGCACCGGGCGAGCCACAATCATTCGATGTCGCTTACAATGGGAGAGAAAGTGCATTGGCCGTCTCATAAACACATAGATGTGTATACCAAGGATTTGATAAGATAGTTGAGGGAGAACAACATCAACCTTGGCAAGGTATACAACATAATTGGAATCTTCTTTGGTTCAGTTGAGAAGGTGCCCTTCACGAAAAGGACACTCAGGAACATTTGTGGGAAGATTAGTCGTGAACAGGCTGAAGATGAATTACGGAAGACACTGCAGGTGTTTGCCGACATCTGGTCGAGTGACCCTGGTTTCTCCTATGTGGTGCTCGCCGAGAAAGACAGCAAGGTGAAGAATCTCATGTGGGCTAATGGGAGCAGACGGATGCAGTACAGGTTCTTT…
>Wheat_newGene_735	Wheat_newGene_735.1
GCAAAGAAGGGCCGAACGAGGGGAGGCGCTTCTACAAGCGCCCGATCGACAGTGGCCCAGACAAGTGCGGCTGGTTCAGGTGGGAAGATGTTTACGCCGGAATCATTCGGCGGAGGGAAGCTCGCCTGAGGTATGGAGACCCATACGGTGTCCAAGGTTCGAGCCAAGGCATGGCTGGACATGCTACGCAGACGCAGCCGGAGCAGGCACCCGAGATCGTCAGGCAGCCGCGGACTGAGCAAGCACAGGCCAGGGGAGGCCGCGACTGGCTCGTTATCTGCCTCATGGTGATCAACATGATCTTCACCCTGACCATCCTTTCACGGGTGTGATGAGCTACTATCAAGCACGCTATCCGTTCTAATCGTAGACATATGTTTTCCAATTATCCACTGTAAT…
>Wheat_newGene_736	Wheat_newGene_736.1
AAGCAAACGGGTTCAGCCCTGCAAGTCGAGGATTCAAGCAAGAAGAGGAGGCAGCAAGGATTCAAGCAAGAACAGGAGGCAGTGCGCACCTCATCACATCGGTGTCGTTGGCCGGCATGGAAAGCAATGTAGACCTAGAGGCGTCTGATTTACAGGTCACAGATAACTGGGAGTTCGCATCCGCCGTAGGCCCAGGCGTAGTTACATCTAGGATTTCAGTCCAAAAGCTGTGCAACATATTCTCCCAGTTTGGACAGTTCAAGAGGAAGTTGATAGCAGAGATTGGTTTGAAGGCGTGCTGTCACTCAGGTCCCTGCCGAAGCTGAACCTGAAATTCAGTTCGTTCCTCATGGAGAGGGTGGATGCAGACACATGCGTAATCACCATAGATGAAGGGCG…
>Wheat_newGene_742	Wheat_newGene_742.1
GCCAACCATGTCGCGCCACCTCACCTCTCAGCCGCCTTCCAGCCAACCCCAGCGCGCCACGCGTTCCCCCCTGTGCCCCACTTCACCGTGGCCCGCGGAGCCCGCCGCTGGCCCGCGCCGGGCCAGATCTGGGCCTGTACGAACCCGTCCCCGAACCTATGCGCCGCCGCCTTCATTTCAGATCGGGAGAGCCCCGATCCCCTCTTCCTCACGCCCCGCCGTCCGCCGCCGGCGACCAAGACCGCCGAGCACGCCGGCCTCGTCGCCGACCCCAGGAGAGATCCCCGTCGCCGGAGTTGCCCATTCCACCGCCGTCGAGGTCGTTGCCGGCCTCCTCGCCCTGAACTGTCGCCGGATCTGGAAACCCCGCCCTCGGATCCATCCATCCTCGTCG
>Wheat_newGene_743	Wheat_newGene_743.1
AGGACCGGGCCGTCGAGCCCTACAGAGACTCGGTGGGGAATCAGACGGTGGAGGACCAAAGATTGCTTGGCACCTCGTCTTCGCCGCCAGGCTCTCAGGGCACTCTGCCTGGTCACCAGAATGGGCCTGCCGAGCAGACGCTGCACGACGCCGTGATGAAGCAAAAGTACCTGGACAGCGACCAGCCCGGTCGAGTGTCCAGAAAGCCATCGGGGGAGCACATCGCTGCTGAGGCTGGCGTGCGGTCTCACTTCTCTACCCCGTCGTCTCGATCCCTCTCACCCACTAGGAACCGCAGGGAAGGAGACTACGATTCTAGGCTCAGTTTAGCTGGCCAAGGCATGGAGATGAGCTCAAACATCATCTGGAAGCAGGATCTTCTTGTTAAGGTCAAAGAAC…
>Wheat_newGene_744	Wheat_newGene_744.1
TTTTGGTGTAAGTAGCTCTAAAATATTAATTAGACTGGTGAATCTGACGGTTATAGTGCTCCATTCAATTATGATTCACTATCGCCGCTATATCAGATGGAAGGTTTACAGTTTGGAGATTGGAGCATCCAAGATATTATATCATATTGTTCATGAAAAGTTATGCAATAAGAAGTTAAGAACCACCCGATAATATGGAATCGCTGTATGCCTTTTTACAGCAACTAGCAAGGAGCAAAATAATATTTTTGATGTTGCTTTGACTAATTAAGTGAGGTCCTAACTTAAGTTGGCTAATTTCTTTCATACCCATTATATGATTGGCATGTCCTATTTCTCTCTTGGTTTCTTCTTCTTTCTTTTGTTGCTTCTTTGGAATTTTGTTGGTGTATTTTGGCT…
>Wheat_newGene_746	Wheat_newGene_746.1
CACCATCATATTTAAGTAATGACATTGAAATTGAGCATGCAAAAGCAGGGCACCATCAGACAAGACGGGAGGAGGTAGAAGATGCAGCAGCAGGAGGAGGTCTACTGCTCCTGCCTCGGCAACTACAGGAGTTGGTCATCTCTGGTTGCAGAGAGCTGCGGTTACTCTCCGATTCACTTGTCAAGGACAGCACACACGGAGGAGGGCTCCAGAGTCTTTGCTCCCTCCAATCGTTGCGCATATATGATTGCCCCAGGTTCCTCTCGTCCTATTCATCCTCCGCCGCATCTTGTTTCCCCTTCCCGACCTCCCTGCAACAACTCATGCTGGAGGGCGTGGAGAGCATGGAGACGCTGGCTCCCCTCTCAAATCTCATCTCTCTCACCGCTTTATTCGTGC…
>Wheat_newGene_753	Wheat_newGene_753.1
GGGTTCGCTGTCTGAGCCGCTTCCGGCTCATTCTAGAGGCCTCTCGCCGCCGTCGAAGACAAATACGCAGGAGAGGTCACCGGGGCCGCTTTAGCGTGGTGCCGCGCGGGTTCTGTCGCTTTTGCTTCACCGTTGGCCTAGCTGCGGATGGACACTGAGGGAATGGAATTCCTACTGGATGTGGTCGACAGGTTCCCAGTGCGGGAGGAGTATGCAGATAATGTTGACCATCCGGATCCAGTCTTGCTCATGTACCTTCTGGATAAGGGGGCTGCGAGTCCGGAGATTGGTCAGGCAGACGTTGATTCTGGGGTAGCTGAGATGGTGTGCGGAGGTGTGCTAACTGACGCTGAAGTAGGTGCCCCCCGTAGACGTGATGAATCTCCGACGAGGTCTGCC…
>Wheat_newGene_761	Wheat_newGene_761.1
TCATTGCCAGAGACAGCATTGACTACAAGTGCATTTATCTCTTTCACCGCAATAGAGATGATTGCCAACGTGTCAACAAGGATGGAATGATGATTTTCACTGGCCCAAGTCGAGGTCTAGTGCTGGTTTAGATATAGATCTTAAAATCAGGGAAGATGGAGTGCTTCCAGATAGGCCATTCAGCAAGGGTCTAATAAGTATTGATGGCCGAGTACTGTCTAGAGAGGAAGATGTGGTGGTTAGAAGTGAAATTCTTGAAAGCTGGCTCAGCACTAGGAAGTGAGGTTCACAACTGTTCTGAACGCAGTTGACTGCACCATTGTAATCAAGCTTCTTGAGGGCCGTTTGAAAGGAAATATAATAGTTGGCATCTCGGATAAAGCTCACAATCTGGACACT…
>Wheat_newGene_762	Wheat_newGene_762.1
TTGGTGTTTCAGGATCGTTTGGACAAGTTTACAGAGGAGAATGACATGGAACAAACCCTGTACAACTAGATCTTGCACTGTCGCCCTTGGATATTGGGAAGTCTGAAGAAGCCTGTGGTTTAGGGTTCTTGCGAATCATGCTGGTCGTTCAGCGCGTCTGGGCATTGGAGTGGGCCAACTACCTGACGACAGGCAAGATGGAGATGCTCTCTGAGCAGCAGTTGCTGCGACCATGAGTTGAGTAAGAGCCAGCAACCTCAAGGAACAATAACCATTCAAGATTAATGCACATTTGGTTTGCCGTGGCCTGGGCGTCATAAAAAACGGCAAGGACGTCACTGAGGCTGCCTTGGATGCTCTTGCCAACCAGTTGAAGGAGTAGCTGAAGCTGCAGGACAT…
>Wheat_newGene_767	Wheat_newGene_767.1
CCCTAATCGAGTTAGCTTCCTACTGCGCCGCCGCCGTTCATGAGAAAACCAGATCGGATAAGCAGAGTGAGTTAGCTCTGCGAGGCGCGCGGCGGCGGCGGGAGCGCCACCTTGAGGCGCGTGGCAGCGGCAGCACGGCCTGAGGCGCACGGCGGCGCGGCGCAAGCACAGCCGGATGTGCTCGTCTACAGCAGCATCACCCTGAGGCGGACGGCGGCTATGACACCACTGCTGATGTGCGCGGCCGAGGCCTCCTTACGTGAATTTTCAGAGGCCATCACAGTGGAGGAAGTAGTCGGATGACGAACTGTAGCAGCGTAGCAGGTCACTCTGGTACCTCGCCGGAGGAAAGTCAGGCCTTCACGTCAACGTCCAGCGCACTCCTGATTGGATTTGGAG…
>Wheat_newGene_785	Wheat_newGene_785.1
GGGATAGAGACTAGAGATGCCCTAAGTTTGGGCCGCCGCCGGCGGTTCCTCCCGCCGAACCCTACTCCGCTCTGGATCCTCCCCAACACCATCCCGCCGCCCCTCCCGCCGGCGCGATCAGACCAATCCATGGTCGGTTAGATTCCGCGTGAGGTTTTCGCCGGGGGTCGTCTTGGATTCCGCGTCGGTTCCGAGTCGATCGAGGAGCCCTTTCCATATCCAACACGCGGCAACTCGATCGATCGAGTTCGCGTCCCCCAAGAACTCGGCGCCCCGTCTCGCCGAGATTATATATAGGCCCGCGAGCTCCACGAAGATCCCCCGTCATTGCGGCGGCGTCCAATCCAAATCCAAAGAGAACTCATGAGAGGGGATCGATCGGCCATGAGGGTCACCCGA…
>Wheat_newGene_789	Wheat_newGene_789.1
GCACGAGGGAAGATGCTGCCCACGGGGGCTGAGGCACAGCACCCAGCTTCCTACTGGGTTCAGTCATCTTCCCCTTCCAACTCCGAATCACAGTCAGGGAATACTTCTTCGGATGGTGGCCTGGTCCAGCTTGAAGCAAAGTCACCAAGAAATGGTGCATGGTTCGATGTTGCTGCCATCCTGTCCTCCAGATTTTCTGAAACTGGGGACCAGGAAATACAAGTTTGGTTTTCTGGATTTGGGGCTGAGGAGGAAGAATGGATTAATGTTTGTAAATCTGTGAGACTGCGTTCTCTCCCATGTATAGCCACAGAATGTGTTGGTGTGCTTCCTGGGGATCTTATTCTTTGTTATCAGGTA
>Wheat_newGene_791	Wheat_newGene_791.1
CGCACCACCGCCTCCGATTCGCAGCCGGGGATGGAAGATGTCGTTGCTGACCTTCACAGAAGATGCAAGCCCTAATCATGGAGATCCGGGGTGGACCAAGAAGCAGGGTCGAACTCTTTGAGTTGGGTGTTAGGTCGTTGGTAGCAGGCCATCCATGTCTTGGCGGCATTGAGAACAAAAAAATGGTTGCTGGAGGGAGGCTGATTGTGATGGATCTGAGCAGAGGAGACACACCGGCCATGGTCCATGAGAAGTATGTATCGGAGTATATCCGTATAAGCATATTGGGGGAGAAATAGCTATTTGCAACCTTTTTAGTTGCTCATGTTTTTGGATTTGTACCAATGTGAGAAGGAAACTCAGATGGCTGGGTGTAACTTCTATAGAAATCGAGTTGCA…
>Wheat_newGene_792	Wheat_newGene_792.1
TGGATGCAGAAGACCTAAAGGAGTATGGTAAGGCAAACGGAAAGATGTTTAGCAATGAAATGAGAGCAGCATTTAAGAGGGTCCTTGAGCAAAAGAAACAACCACAACAACCACAACCACAACCACAACCCAAGAGAAAAAAGAGGAGGACCGCGTTGAGTCCAATATTGGGTGCAGTGTTGAAGTTCCACAAGGACGATGGACGATGATACCAATTACCAACCCTCCAGGAGGACTGCGTTGAAGGGTCTTTGTTACCCCCAATGGTTCTATAGGTCGGTACTGAAAAGTGCTTGACTAAATTATCCTCTATGGCTATTTATGTATCGTAATAATAAATAAGTATGTGTCTGGAGTTGTAGTGTTCTTCGTGTTGACCAAGTGTGGTTTGGATGTCAT…
>Wheat_newGene_795	Wheat_newGene_795.1
CCCCTTTCCTCTACAAGCGAGCAGCTGGTGGCGGCGGCGCTAGTCTCGGCCACCTGCGGCCAAGGAAAAATGGAGGATGCTGGTCTCGAGTTTCTGCTCGTTGCCGTGGACAGGTTCCCGCTGAGGGAGGAGTTCGGGGACAACATTAAACACCCAGATCCGGTTCCTCTGGTCTTGTTGCCCACAAGAGAAGCCAACCGTAGCAATCCTGAAGACTCAGATGCCTTGTTTAGTTGAGGTCAATGGGTCAGCGACGAAGGACCTGAAAAGGCACGAGGTGGAGGCCGCCGTCTTCCAAATTCATCTCCAACTAGGTCGGCACAGTCAAGTAACAGAGTCAACCCAG
>Wheat_newGene_797	Wheat_newGene_797.1
CTCTCCCCGCGGCGGAGTCCTGCCCTGTCCTGACCCTCGCTCCCCGCGCCACACAATCCTCGCGCCTCGCGTTGTTTGGTTTGAAATCCAAACTGGACTTTGAGCGATCGAGCGAGAGAGAGAGAAGGAGGCTGCGAGAACGAAGTATCCCTGATTCTCTGCGACCGCACAATGGGACTAGCCGAGCTCATCATCGCCATGAAGAAGCGTCGCCAGCAAATCCAGGCCGGCAGTAGTAAGCCGGCAAAACCCACACCAGGGTATATCGATCCCTTCAGGGTCTAAAAGGACAAGGTCATCCTGTGAACAAGACGACTATTCTCAAGGCACCAAAACAATGCGATTTTCAGGGCCAGCCCTTCCAGAGGATATCTGGTGTCATATACATGCCCTACTACC…
>Wheat_newGene_800	Wheat_newGene_800.1
CGGCGCCTTCCCTCTTTGCCGCCGCCTCCTCCTCTCCTCTTCCCTCTTTCTCCCATGCTAACTCTCGCCGCCGCCGCCTCCCCCATCCCAGATTCTTCTCCTCCGCCGCGCCATGGCGCTCCCTATGATCGATGTGCCATCGGGTTCCGCTGTTCTTTGAACTCCGTTGGGTGCCGGGGTGGTGGTCTTAGGAGGAGGGGAGGAGGAAGAAGAAGAGGACCAGGAGAGCCCCGCAGGTGCAGGGGAGGCCGTTCGCGGTGGAGAGGCTGGTGGCGCACAAGGCATGGACGTGCCTGCCGAGTGCCCAGCCCGCTGACGGCGATGGGTCTGGATAAGTTCGGTGTGCTTTTAGGTTGATTTGATTCACTCATTTATTGGATTGTGAGAAAGAAGCTACAA…
>Wheat_newGene_802	Wheat_newGene_802.1
TTTCCTCATCTTAGAACGGCGGTGGCGAAGAAGCACATGAGCACACCGGCGTCGACGCCAAAAAGGTCGACGGGAAGGTGGCACAGGAGGGGCTTAGCGAGAAGGTTGGCCGGAGAACCGGAGCAGTTGCGCCCCGTCCCCTCCTCCCCCTTTCTCGGAGCTGGAGCTATGCCGTCGGCGGCGGCGGCGGCGTTGAGGGTGCCTGGTTTCGTCGTCGTCGAGGTACATACATGGTCCTCTTGCGAGCGCGATTTTCCTCCCCTGCCGTCACCGCCAGCTGCTCTCCCCCGTCGTCCGATCCCATGGGCGCGCCCTGGTCTAGGCGTGTCGACGGCGATGCTGCGTCTGTCGTGTCGCCGGAGTACCTGCGGCGCCGCGGAGAGGCCCGACAACCGCAGC…
>Wheat_newGene_805	Wheat_newGene_805.1
AAGAAATAATGCAAGATGAGTCATTTTGTTCATTACGATAAATCTACGAAGTGGAAGAAAATGAGCATGCCACTAATATTTCGATCTTTTGAGGGCCAAGATCTCAAGCATGAAGTTCATTTACTATAAAGCTGGGCTAGGTTTCCCCACTTATTGCCGCAACTTCACATTGGACATCACAAGGATGGGTGAAGCCACGAATCCTGATTGAAGACCGGAAGATGATGATGATAACAAGAGCTCGATGGAGGTATGCAGTCCTATTGAAGATGGCCAAGTTCAGATCCAAAGGCGATGTATTCCATCCAGTGCCTGTGGCCGGGGATCGCATCCAGCCTGTGCGATCTGTGTGGAGAACGCACCCTGCGGCCAACAAAATCCTGTTATATAGGCAATGGA…
>Wheat_newGene_807	Wheat_newGene_807.1
AGGGGGGTTTACTCTCCCTCAACGTAAGCGTCGATGCAATGGATATTGATTTTGGCTTGGGTGCAAATTGAGTACAGACGACTTTCTAGTTTAGGCATCATTTCGAAATTGTTTGGTGTCCATGAATTTCCCGATGAGCTTGGCCTGCACCATGCTGCCTCATGTAGGATTTTGGCGCTCGTGATCTTCCTTGCTTAGGTGACTTGTCCCAATCCTTCTTCCCCTCCCATCTGATC
>Wheat_newGene_808	Wheat_newGene_808.1
AGCAAAACCTATATTCAGCTTAGACTAGTTAAGTCATTCACCAGGAATTGCTGCGATGAATATGCAATCAGGCCCATCCCTTAAACACTCATATGATGTAACATGGAAGGTACAAGGGAAATGGTGGCCATTTTCTTCGCAAAAGCAAAATGCTGCTCATCTGGTTTGCCTGACGTCTTCAGTGTTTGCAGTTACTCCGGAAATCCTATTATGCTGCACTCTCGCAGCAGACATAAAGATGGGGACAAAAAAAAGATAAAAGGAAACAAAAAGGAACAGAAGTTATATTTGAAATACTCTTCATCCGGTCACATTTATTTAAGTGGGAGGAGTGC
>Wheat_newGene_810	Wheat_newGene_810.1
TCAGTCCAATCCAGTAGCCACCGGCCGGCCGATGGCGACGACGGCTGCGGCGTACGGCTGCTCGGCGGCGGCGGCGCTGCCGTTCCCGGGGAGCCCCTTCACCCGTAGCTCACCCCCGTCACGAGTTCACGTCGCCTCCTCCAATCCCATGCCCGGGACGCCCGCTCCCAGGAGCCTGAGGGTTTCATGTCGTCGTAGGCGACTGTATGTGTGTGCCTGCTCCGGCGAGGTTGGTCCGGACAACGCCTCGGCAGCGT
>Wheat_newGene_819	Wheat_newGene_819.1
CTTCCTCTTCTCCATCCAACCCAGCCAGAAGCTTGATCTGGCCGTTCGCCCCAGTCGCCGGTCCCGTGGGTCAGCAGCCTCGCCTCCACCTGATTCAGTCGCGTCCTCCTTCCCAAGGCTTTCTCCGATCTGCCAACCCACCACCCCACCACGCCTCGCTCTCTCTGCCCCCTCCTTCCCCATGCAGCGCCGATGGGGCAGGGCCTCCGCGGCCGCCGGCGCCCTCTGCGACTCCTCTTCTCCATGATTCGCCCGCTATTACTCCTCTCCTCCACGATTCGTGGTGATGTTGGGGTGGCATCTTCTTCGAGCGGGAGGTGTGCCTCGTCCTCGCACATGCTCGGCCGCGCCATCGGAGCCCCCCGCAGTGTAGAGGCAGTGCTCCGCCACCCGATGCTG…
>Wheat_newGene_821	Wheat_newGene_821.1
GTAATGCTGTTGGATCCTCCCATGGGTGAAGGCGGGCAACATCCTGCTAAGAAAAAGGACCTGAGGCCTGCACTTGATTGGTCCATCATTAAAGGTTGGACTGTACCTGTTTCGGTGGCAAAAGGGAAATACTGGCAAGCTGCTCGTCTGGTTCATCCTAAATCTGATATAGAAGACAGCATCACAGATGAAGATGAAGCCCCGGGATCTCCAACCGTCAAAAGACCCTCATCGGACACAAGCAGCATATCTAAGCTAAGCAATCGGAGCGACACCATCCTGGCGTCCACCGAAAAGTTGGGGCAGGCACATGAATCATCAGACCCCAGTCGACGGAGTACCCGCAGTTCCAGTAAGCGACAGATATCTCCTGCCACTGTCAAAGGAGCTGCTATGGCA…
>Wheat_newGene_824	Wheat_newGene_824.1
CGACGACCATTAAGCCGTCTGTGGTCGTGCATGGGCACTAGAACCGGGCCAGGTGACCGCCGCTTCTCGCCATGGACGGCATGGAGTTCTTCTTCGAGGATTCTGGAGCTGGGCTCGTGCCGCGCTTGGACGGCGGTGACTTCCTACGAGATTTAGTTGCCGGCGTGGACCTGCCTGGTGGCGGCACCAGTGGGAGTGCTGACGCTGACAAGGTCTTGACTTCTTCTCTGCCGATGGGGCTAGTTGGAGGACTGAAGGATTACAAAGGGCGCGAGGATACAGGTGAAACAATGCTCACTGGGAGGGGGCGCGGCTCGTCTGATCTTAGCGGCGAAGGTGTGGGCGACTCCTGCGAGATAGGCGATACAGAAGTTGCATCTGGCGCCAAGGATAACGATA…
>Wheat_newGene_834	Wheat_newGene_834.1
CATCATACTGGTGATGGCTCAAAATCAAGTTTGAATACGATTCAAGTTGGATGGCATATTCACCCAGAACGCTATGGCGACACTCGTACTCACTTGTTTGCCTATTGGACGAGGGATGGATATGAAACAACCGGGTGCTTCAACAGGGATTGCCCTGGTTTCATAACAGCAAAAGGTGCTACAGTGAGTCTAGGTGCAATCATAGATCCAGTTTCCGATCTCAATGGTGGGAGCCTACAAAATGTCACTCTAAAATTGTTGAAGGAGAAGACAAGTGGAGATTGGTGGGTGTACTACGGCTTCAATAGTGTCCCTACTGCTGTGGGCTACTACCCAAGCTCATTGTTCACAAACCTAGCAAAAATTGCAAACACGGTCTCGTTTGGTGCCTATGTGAGC…
>Wheat_newGene_836	Wheat_newGene_836.1
ATCGCCGTACTCGGCGACGACATCCTACAGGAGGTCTTCATCCTCCTCCCAACCCCCGCCGACCTCCTCCGCGCGGCCCTCGCCTGCCAGCCTTTCCTCCGGGTCGCCCGCAGCGAAGCCTTCCTCCGCCGCTTCCGCCACCGCCACCCCTCAACCTGCCCGGTCATCCTCGGATGCCTCCTCTACCGCCCCGGCAAGCGCCGCGGGGCCAGCGCCCCTTACCTTCTGCCCGCCGACCTCCTCCGCGCCACGCACCGCACCATCAAGGGAGGAGACTTCGCCCTCTCCTTCCTCCCCCGCCGCGGCCGGCCGGATGGCCCCGGCACCCCGTGGCGGCTCCTGGACTGCCGCAACGGCAGCCTCCTGTTGCGTAACGGGGCTTCCGGAGATCTCGCGGTC…
>Wheat_newGene_837	Wheat_newGene_837.1
CCACCCTCCTCCTTGTCCTATCTCGCCCTTCCATCCTCCTCACCACATCCACGCCATACCCCTTTTGCCGCCGCCGCTGCCAGATCTGGAGCGGCTGCAGAAGCGCTGGTTGATGGTGCGACTTTACCCGCGGCCATGGTGAATTCAGCGAAGCCACCGACCGAGCCTCCCTTGTCAGATCCCGCGATCGAAGGTGGCGTTGGGGATGGGAGGGGCACTCCTGCAGAGGCTGTGACGGCTTCATTAGGTGTCCACCATGGCACGCCGTCGTCGCTCCCATCGACACTCAAGACGTGTGGGAGCCAAGGATTGCTGCGGTCCACTCCCGTCAACCGTGTCGGCGAAGCAGTCGCCCCGACCATGGGCACCTCCTCGCAAGATCTGGACGAGGTCAACCAG…
>Wheat_newGene_840	Wheat_newGene_840.1
CCTCTCCACCCACATGGGTCCAAGTTCTAGGGCTTGTATAAGTGCACATGGCTTGTGGCCCTCGTCACAAATTGTAAAGCTAGTATGTCTTTAGGCATCAAACAACAACTCGATATGCAATGATTGAGTAAGCTACTATATATGGCTTTGAGCTGGAATAATGTTTCAGATTGTACATCAATGGTTATACAATTCATACATGTTATGGCAATCTAATATATATAATTTTTCTCCATGTAATATTTCTTTTTCTCTCAATATAATTTGCTAAGGATAAATACTTACTTTCACATTTTCTTAGAGATACATCCTTCCAGGTAGGTCGGCAACGCAACAATGGAAGAAGGGAAAGACAAGAATAACACCACTGAGAAGGGGCTGTTCTCAAACATGATGCAT…
>Wheat_newGene_841	Wheat_newGene_841.1
CGGCGCCAGCCATGGCGTCGCGTCGCTCCCGTGACGGTAAGCGCCTCTCCCCACAGCCCATCCCCATCCCTAACCCTAACCCCAACCCCAGCCCGAATCCTAACCCCGCCCCCTCCCGCCCCAGCCCGCGACCCGGTGCTGGACATGGTCTTCCAGGCGGCCTCCGGCGACAACCTCCCCCTCTTCAAGGCGCTGGTCACGGTGCTGGACATGGGCAGGGGCCGCCCCAAGGAGGCGATTGAGGCGTTGAGGGTGCAAGAGGCTGGGAAGCTCCAAGGTTTCAGCGCGCTGCACGTCGCCGCCACTAGAGGGAGCCTGCGGGTGTGCAGGTACCTCGTCGAGGAGCTGCTGATAGATGTGGATCTGGTCGACAAGGAAGGTAGAACACCTCTGTTGTTT…
>Wheat_newGene_843	Wheat_newGene_843.1
GAAAGGAGTGTTTTGTGCCAAGATAGCGAGCACGCAAAGCAGTGAGTGCGAACCATATGTTAAAGAATTATGTCCCTCCAGGATGTCCAATGCTTATGTTTCTTTAGAAGTATATGAGGCTACTCTTTGACAGTGAAGCGGAAGAGAACTATGAAGAGAAGCGAACAAGAATTGGGAGGCATTTGTTAAGAGCAAACTTGGCAGTTGAAAGACATGCTGGAAAGATATATACAAGGGCCATGTTTGAGGAATTTGGGCATATATTGTATGAGTGTCGAGTTAACCAAGTGGAAGAAATTGAGAAACATAAGCTGTATGTTGCAATTCACATTGAGGCTGACAAAAGAGAGAAGTGGTGCAGGGTGTCATATGAGGTAAAAGTTGCTAGACGGAGGTCAC…
>Wheat_newGene_847	Wheat_newGene_847.2
ATCAAATCGGCGGCTCGAGCGGCGGCGGCGGCTCGAGCTTGCAGGGGCTGGGGGCAGATCCGGAGGCGGGGGTCGCCGGTGACGACGAGGAAGGCGGAGCACGGGCGGATCCATGGCATCCGCGGCTCCTGGGCACAAAGGAGACAGGGAGGCCAGGGAGAGAAGAAGGAAGAAAGGAGGGGTTGTGCGGCGACCTAGCAAGGAGCTCGCCGGAGCTGGGCGAAGGCGGACTGGCGCGGGAGACGGAGGGGTCCGGCGCGGCGGCGCGAAGTCCTTGCAGGTGGAGACAGGCGTCGAAGCAGAGGACGAGAGGATCCCCTGATCCATCCCCTCCTACCCATCCAGCCCTTTCTCGATGGCCCGCGTGCGACGAGCCCCTACGCGGGGTAAGAAGGAGGA…
>Wheat_newGene_849	Wheat_newGene_849.1
CAGGAAAGCTCTACCCCGAGAGCCAAGCAGAGGCCATAGAACTCAGATGGGCAGACTGGTTCTTCCAGCGGATTGTAGAACACTCAAAGCTGTGCAAGGAGATTATGGCCCTGGGAGATGATGATGAGACTCCTTTCCCCCCATCTCCCATGAAAGTGTTCCCTGAGGCAACAGCTTTATGCATCCTTGGGGCCAAATCCTGCCACCACCGTGTTTACAGGACCCATGACACTTCTACCACCCCATCAACTCTTGGATATCGTGAACCAAGTCATATGCTACAATTTTTCTCCATGCGTCTATCAAGCTTTGAAGCCTCGTATTCCATTAGTGTGTACGGAATATTCGCCATTCGGGATTACTTGGACCGGCGACGGAACTATGTCTTTAACCGTCCCA…
>Wheat_newGene_850	Wheat_newGene_850.1
GTGATGGTGACACCCAGAGCTAGAAGGCCACGAGGAGTTCAATATGAGATGTGTGGGACTTGATAAAGCTTGGAGATTATGTTAGTGCAAGGGACGATGTCGATCCCTCTAGGATAGGGATTGCTGGTTAATCACTCGGAGGAATGCATGCATGCTTTGCTGCTTTTGTGGATACACGGTACAATGTTGTTCTTCCAATAATTGGTGTTCAGGGATTTCAATGGGCAGTAGATAATGACATGTGGCAAGCTAGAGTTGATAGCATTAAGCATTTATTTGAAGAAGCAAGAATTGATTCAGGGAAGAGTGAAATAGATGCAGAGGTTGTGAAAAAGGTTTGGGACAAGATAGCACCTTCTATGGCTTAACAGTTTGATGCTCCCTACTCAGTTCCTCTGA…
>Wheat_newGene_852	Wheat_newGene_852.1
GAATTCATCAGGGAGTACCATGAGTACGCTGGGGATGTTGTCAGTACACATGATGTATTCCTTGTCATTAGGAATGATGACGGGGACACACCGTTGCACCTTGCAGTTAAATCTGGCAATTCCGTCCTTGTCAATATGCTTATCGGACGTACTAAAGTGATGAACCTGGAACTTACGCCACAGTATGCAAAGGAGCGCTGGAGATCGTGCTGAACAGATATGAGGAGCTTGTAGAGTTGTCAGACTTATTAGGGAACAATGCCCTGCATTACGCGGCGGAGAAGAATAATGCACGCATTGTATCCATATTACTCAACAAGAATCACGCTCTAGCCTACAAACAGAATAATGAGAAGCATACTCCTCTCCACATAGCTGCTTACTATGGCTCCACAGAGG…
>Wheat_newGene_855	Wheat_newGene_855.2
CCGTATCTTCTCCCCCCTCCCCCACACTCCTCACCACTACATCTCAAATCCCTCATGGCGAGCTCCTGGACGGCGACCAAAGCGAGGGTGACGACGAGGGGATGCTGGGTCGGCATGGCTCCCCATGGCCGCCGAGGGGACGAGCAGGCGGAGGTCCTCGACTACCTCAAAGATGACGAGGAGGTCGGGGTTGAGGGGACGTCCTCAACGCGCCCGTAGAGGAGAGCCTCGTCGGAGGCAGGATGGGAGGCCCATGGTGGCTAAGGCTGGAGTGGGCGGATCTGAGCTCGGCTGATGAAGCACGCCGCCATCGGGGGAGACGAGGAACAGGGAGACGACGAGCCCAGCATCGGCAAGCTCAACGGAGGAGCCGCGTCGAGGAAGGCAAGGTGGGAAAGG…
>Wheat_newGene_857	Wheat_newGene_857.1
GGGAGATGGCGCTCGGGGAGGCGGCGGCGCGCTCGGGCGCCGCATCAGGCGGCGGAAGCGAGGTGGGGAGGCGGCGTTGCGCTCCAGGGATGCAACAGAGAGGCGTCGAGGCGGCGGTGCCCTCGAGCGCCGCATTAGGCGGCGACATCGAGGCGGGGAGGCGGCGCTGCGCTCCGAGGATGCAGCAGCGAGGCGTCGAGGAGCCGCTGTGCTCGGGTGCCGCATCAGGCGGCGGCAGCGAGGCAGGAGGCGCACGGGGAGATGAAGGAGGAGAAAATGGAGAGTCGGCCGGGGCACGGACCACAGCGGCGCAAGCTTGCAGGGGGCGATGGCCATAGCAGGGAGGCGGCGCTACGCTCGGGCACCGCATGCCTCCTCTGTATCTCCTTTCTTTCTTCC…
>Wheat_newGene_860	Wheat_newGene_860.2
GGGAGATCCGCCCAGAAAATGACCCGGAAAAGTTCCAAAGCTGGCGCGCGGCGAGGAGATGGATGGGATGGGGAAATGAAGAGGGAGCGGCCGAGAAGGAGACGGCCGCGCCGCCGCCGCCGCGAGGCCATGGCTGCCGGAGCGGTGGCGGCTCCGGCTCCGGCTCCAGGCGTCCCGGCGCACCCGGATCCCGCGCGAGGTTGGTGGCGACGATTTTTTTAGGCGGTTCTTCTTCTCCGGCTCTGTTGGCTGTTTCAGTGTGCTTCTACTGCCACGGCCTGCCGCCCCTTGTTTCGCGGCGGATCTGTCTCGATCCGTTGAAGCTGGCACGCACAACGGAAGCAAGGTGGAGAGAACATACAGGGTGCCGCTCGAGGGGGCGTGCACGCATCGGCGTCC…
>Wheat_newGene_861	Wheat_newGene_861.1
GGCCTGGGGACGCCGATTCAGAGGTGGGAGGAGGGGTCGCAAGTGAAGAGAGGGAGGTGAGGAAGAGAAGAAGGAAGAAAGGAGGGGAGGGCAGGAGCTCGCCGGAGACGGGCGACGGCGGACGGACGGCCGCGGGAGACGGAGGGATCCAGAGCCGCCCGTTCGGGCGACACCAATCAGGCCACGGGTGGAGTACGAACGAGGACTTGACCACTAGACACACAAAAATGACAACCAGTAGGCGCTTTCGGACACCCGACAGATTGACAGCGCAGAAGCAAAGATATCCAATGCGAGGCCATGATGCCCAGCAGAGACGTAGCAACAAAGCTTGATGGAAAAGCTCGACAGAATAACATGGTTACAACTAACAGTCTGACGGCCTAAATCAAAGGGAGT…
>Wheat_newGene_862	Wheat_newGene_862.1
CCAACGCCCAGCACACCGCCCCTTCAGCGCCCAGCGCGGCCGCCACCTGAAACCCCCCATCCCACCTCCACCCCGTATCGATCTGCCGCTTCCTCGACGTGGCTCCGTGCCGCTTCCTCGATCTGCCTCGCCGCCAGTTCCTCGATCTGCCTCGCCGCCGTTTGGATCGTTGCGGCGACGGCTTTGTCGGTCTTCAGCTCCGGCACCTACATCTTAAAGGAGCACGATCTCGTCGCTGGTTTCATCGGTTCTGGGACCCAAATTGCTGAGGGGACTTCCACAACTTGTATTGCTTGATTTCCCTGTCTGAGACTACAATCTTGTCCTAGGTGAGGGAAACGAGGGATCTTACGGGCGAATCTTTTCCAAGACTGAACCAGCAGGGGACTAGAACTGAAC…
>Wheat_newGene_863	Wheat_newGene_863.1
CCCACGCAGGCGGCGCCGGCAGGAGAGAAACAAGGTGCCGAGACAGAGCAAGTGATCCCACCCGCCGCCGCCGCCATCGCCATGCAGGCCCCGCTCCGTCCGGCCCACCCCGTGCCGGGCTTCGCCGACTCCCGCCTCCCCTCTACCAACGACGGCCAGGGCCGCCTCTTCTACCCCGGCTGCATCCCCCTCTCCTTCTCCCCGAGCCCCAGGCCGTCGCCGCTCGCCACCCCCTTCACCCCGAGCCCCAGATCGCCCACCTCCTCCTCCTCCTCCTCCGGCACCCTCCTCGACGACGCCGGTGGCGACGATGCGGTCGCGACGGAGCACCGCGCCGTGCTCCACTACAAGACGGCGCGCAACGACCACCACGACCGCTGCGTCGCCCTCCTCACCGAC…
>Wheat_newGene_864	Wheat_newGene_864.3
CACACTCCGGTCCCCTCATCCCGCACGAACCCTAGAAGAGAGATAGGAAGATGAGAGGGAGAGAAAGGGGAGAGGAGAGGAGAGGGAGGTCCGGCAGCGGATGGGAGAAGGTGACCGGCCAGCGTCGGCCTACACCGGCGAGGCGTCGGCCTGCGCCCCGCCTCCTCGCTGCTCTGTTTACTCCACCGATTTCTCTCCGGCTGCCGGCCTCCCAGCCCCCCCACCTCGCAATGGCATTTCCTAAGGATCAGCGCGAGCAAGGCCAACAGGCGGAAGGAGCGGATCGTGGCCTCGCACGCTGGCTCGTCATCTGCTTTGGCACCTTTCGGATCCGCGCTGCTGCGTGCGATGGTTCTAAATCAGTGCAGGACGTCGCCGCCGGATAGTAGGGCCGACGGA…
>Wheat_newGene_865	Wheat_newGene_865.1
CAAGCCCTCACCAAAACAGTGATCATCCTGTAGTTTCTAGAGGAGGCGTTTGCCCGGCAATCATCCTGTAGTTTGATATGGCTGCAGGTGATAATGAAGATAATTCAGTAAGGGGGAACATCAAGGAATTCAAAGCATGGCTGGCAAGGCTGGAAACCATGAATGCAAAAGAACTAATGGAGTACGGTAAGGCAAACAAAGATATGTTTAGCAGTGAAATGAGAGCAGCATTTAAGAAGCTTCTTCAGCAAAAGAAACAACAACCACCCAAGAAGAAAAACAAGAGGACTGGGTTTGGTGCAATATTAGGTGCAATGTTGAAGTTCCACAAGGACGATGATGATGATGATGGCGATGGAAACCCTCCAGGAGGAGCTCCTATTGCATGCTGAAGGGTTT…
>Wheat_newGene_868	Wheat_newGene_868.1
CCTCGATCCTCACCGGCATCCCACCACCAGACCTCCCCACCGATCCCCACACTCCTAGTTCATCCCCACCTCCCGCAACGTTTCCTCTCCCTCTCTCATCGATCTTCTCTGCCTCAGGACAGGAGCCATCCAATAGATCGCGGCCGAGAGGTGTGGTGGAGGCGGCGGTCTTCATGGCCGGCGGAGTTGAGGGAGAGGTGAGGAGGAAGGTTCTGGCTCTGTTGAAGGAGGCAAAGGCAGCAATACAGCAAATCGAGCTGTTGCTAGGCCAGACGCCCAAGGTGGACGGACCAGATGATCAACGATTCCGCAAGCGGCAGTGGGAATTCGAAGAAACAGAGAAGGAAGAAGAGGAGGAGGTCCCTGGTGAGGGCTGCGGTGGAGACTGGCTGGATGCCC…
>Wheat_newGene_871	Wheat_newGene_871.2
CAAGAGCTGCGACTCCGGCCTCCGTTCCAAAAGATTGCCACCGAGAGATGTTTGGTGCCACTGTTAACAACAAGTCGCAGCTCTTACTCATAGCAACTGTTAACAGCAAGTGCTGATCATAGTAAAAGATGAAAGAAACATAAGCAGACAAACATCTCTTGAATCACATCCAGGCATCAGCCGAGCCCAATAGCAGCTCGAGGAAGAGCCTCCACCTGGGCGTGCACGGTCCAGGAGGAGCTCCTGGACGTGGGAGAGGAGGAGCGACCTGGACCTGGGCGCGATCGCCGAAGGTGGGGGCGCCTGGACCCTGGGCGCAATCGCCGGAGGTGGGGGCGCCTGGACCTTGGCGCAATCGCCGGAGGTGGGGGCGCCTGGACCTTGGCGCAGTCGCCGGAT…
>Wheat_newGene_874	Wheat_newGene_874.1
ATTATAAGATGACAGGGTATGTAACTAGCAGGGATACGCAGTTGTTTCGTTAATTAAGGGCAGGTGTCGCTACCTATTGTATTCAGAAAGTACTAGTTGAATGCATTAGCATTGATTAAAGTGCTGGAATATATACTATTATTAGTTTAGTTGGAACTAATAGTGTGCATTTTTTAGCCTCACTGCTTTGCTAATCTAGTTTCTTTGTTAATAATTCCAGGGGAACACAGAGTACTTGAGAAACCACGAGTTACCAAACCCAAGGACTTTTGTCAGCTCGAAGGGATACAGCTTCAACAAGGGGCATACCGAGGTATTGTCTACAAAGATCACGCAGCTGAAGCTGAAGCCAGAGGTCGCTGATGGTGATGCAATGGAAGAGTGATCTTGTGTGCTTAC…
>Wheat_newGene_876	Wheat_newGene_876.1
CAGGAGGCGAGCTCGTCGTCATGGCCGCCGGCAAATCGATGCGCCTCATCTGATTCGTATGCGGATCGCCGACGCGGGATGCACCCTTCTCCATGGCCGCTCGCAGCCACGGGCGCACTCGTCGCCTTGTCCGCCTTCGCCAGCAGCTGGATGCGCGCCCTCTCCATGGCCGCCGCAGCCAGGGTGCGCCCGTCGCCATGGCCAAGCTGCAATCGGCCACGGTAGCGGCGAGTTCATGCTGGAACCAGCTGGTGTATGTGCTATAAGGTCGATGCCTTGCCGGAGGAAGCTACATCCAGCGGTGAAGATTGCTGCATCCAACGCCGTTTGATGTCGGGAGCTGCAACCATGCATGTCGGAGCTGCAACCGGCTACTGGGGGAGCTGCAAGAGGGGTGGC…
>Wheat_newGene_877	Wheat_newGene_877.1
CCACCACCCACATCGGCCAGTTCCGTCGAGCTCCAGCGGCGCGTATCACACCCCGAGCTCCCCTATGTCCGCACCTCCTTCCCCTCCGGCTAGAATCAGCGCTCAAGCCGTCCACCAGCCCCCGTGGTAGCTAGGGCTTCGGCCGCCACCCCTTACCTGGCCGGGATCCGCCACATCCGGCGACGTCGAGGCCAGCGGGCGCCGGATCCGTCACCGGCGTGCCCAGGACAGGCACAGATGGAGGAACACCGTCTTCATCCCCTGCCCCGACGCCAAAGGTGATTGCGTCAAAAACATGGAGGCGTTCAGGAAGCGGGCGGGCAAGTTCAAGGAGCAAGTCGCCGAGCAGCAGCAGATAATATATTTGAGCACGCGGATGCCGGAGGGGTCGTGCCTGAG…
>Wheat_newGene_880	Wheat_newGene_880.1
CGCAGAGCTCCACCCAATCCCTCGCTCGCTTGGTGAGATCCAAGGCGGCCGTGTCGGCTGGGAGCGGACCCACGCGGGAGGAGGAGTTCGGCGAGCGTGAGCTGGAGGTGGCAGCCATTCTCGCGGACCTGTCGTCCATCGTGCGGGCCAGCAGCAGGAGCAGGCGCGGCCGGAGATCCCCTCGTGGAGCCGGCGCCGGCCGAGGAAGGCCCTAGCGGCTCCGCCGGCCAAGAAGCCCGCGGCCGATAGCCCGGACACCCCGCTCGCCTTCCTCGACGACGACGAGGCGGCGGCAGCGCAGGACAAGTCGGCGCAGGAGCAGCGCGGCGATTTTGACGAGTAGGAGATGGAGCGCGTCACAAGCACCTTGGCTGCACCCTGAGGTTATCCATCAGGCAG…
>Wheat_newGene_882	Wheat_newGene_882.1
CACCCACTTTCCCCAAATCCAATAATATCATCGTTCCCCAATCTCACCCCTCCCTCTCGCTGCTGCCCACACACAACACAGAGACCTAAACCTAATGCGCCCGCGCCGGCACCCACGACCTTCGTGCCGCCGGCCAAGCCCGCACGCTGGTCCCCTCATGCCACTGCATCTCAAACCCCGGGCGTTCCTCCCTCAGCCAGCATCAGCAGCAGCGCCGTCCGCGACAGAGGAGCATCCTCCGCCCACCACCCGCCGTTGAGGAGCAGCTGCGCCGTCCATTCTGAGGAGCCGCCCGCCGTTCTTCTTCCTCCACCGGCGACACGTGTACCTCCAGATCTCAACAGGTTTAAGGGGCATGGCATGTTGGCACCATTCACAGCTGGATGGCAGAGCAATGGT…
>Wheat_newGene_883	Wheat_newGene_883.1
GTCCAAACTCCCAAGTGTTGTAAGAACAAAAGAAATGAGGATCACACAAATTCTACTCTTGGACATGGCAACCATTGAGGGGAAAGTGCATTGCGGCCCTGAGATTGGAACGGGCCCGTTGCCGTGTGATCGCGCGAATTGCACGACATGGTGTAGGAACAATGGTGGCAAGAACGTTGAGTGTGTTCCTGGAGGATGCAGGTGTGTAGCATGCTGGAAAGAGCCCCCCAGCTCGCCATTATCAAGCTAGGGCCAGAAAGGCACACAAGGGTCTGGGAATAGTATTGTAAGATACCTTTTGCCTGAAATAAGGCAAGTGATGTTGAGTCTTTTTTTTGTGGGTGAGTGATGTTGAGTCTTGAGTAGACAAGTTTCGTGAAGATCCGTTTATCCATGGAA…
>Wheat_newGene_884	Wheat_newGene_884.1
CGCCGCCGCCGCCGCACACTACCGCGCCCTCCCCTCACCCTGGCCCAATTCAATCCAACCCCGCGCGCACACCGCTGCAGCCGCCATCGACCCCTTCCTCGCAACCATGGCATTCGCGCTCCCCCGCCCTCGCCACTGCCTCCTCGACGGTGTTCCCCTCCTTCTCAGCCGCCTTCGCGGCGCCGAGGGGCCGCGCCGCCGTGGCTAGGAGAGTCTCGCTCCGTGGGGCCGCACCCGCGACCTACTACCCCACGACCTGCTCTCACCTTACAGCACTGGGAGCTGCCAGATCCGCGGAATCCCCCACCCATCCAGCCCTCTCCAACCCATGGCTAGGGTTTCGGTCTCCCTCAAATTGTTCAACCTCGCCTCACATACTCCCCCTTCCTCCCAGATCCA…
>Wheat_newGene_885	Wheat_newGene_885.1
CCAGTCCCCACCGAGCCGCACACTGCATGCTCCCTTATCCAAAACATCGCCATTCCTCGGCCGGCCAGTCCACTGCCGCTCCGCCGCCTCGTCGGCTAGGCCGCCGCGCCACCATCGGAGCTTCATGGCCGCCGGCACCTTCAACCGTTGCTACACACCGCCCGGGCTTGCCCACCTCCAGATCGAGCCGGCAAACGGACGGATCCGTCTTCCCCGTGTCCGTCCCAGTCCTCTCTGCCTCGCCGGAGTCGTCAAGGTGCCGGCCCTCATCCACCAAGTCAACTGCATCGCACCCCTGCTTCGTCTCGGGAGGAGCAGCGAGCCAGCGCCCGCTTCTGCATCGAGCACTGCTCGATCCGACCGCGTCGCCCAAGGCCCAGTCCGCCGCCGCCTTCCTCC…
>Wheat_newGene_887	Wheat_newGene_887.1
GCGGCGGCGGCGAGTTGGATGGAGTTTCTCTTCCTTGACGAGGAGGACTGGGCGGAGATGGAGGCGGATGAGGAGAAGGAGGTGGAGAGGCGCCGGCGGGAGGAAGAGGAGAAGGCGCGGAAGGCGGAGGAGAACCGACGGAGACGCGAGGCACACGATGCGGTCATGGACTCCATCATCCAGCACGACCCCAAGGCTGGGCGCAAGGTCTACACCCGGTTCTTTCTCAGAGATTTCTCCGTCTTTGACATCGACGAAGAGTCGTCTGTCCCTCCAATGCGATACACCGATAGTACCTACCAAGATGAATTTGGGCTAGAAGACTCTGCAAACATCCTCTCCGTCAGCATAGTCTCCTCAGATGCAGGCTTCCCAGTCGATGTCTATGGCCGTGTGATT…
>Wheat_newGene_888	Wheat_newGene_888.1
GGTTGGAGCCTGTTATCATCGAGCTCGAACGCCAGCGAGCACCAGTGGTCGTTATATCCCACCAGGCCGTGTTGCGAGCATTGTACTCGTATTTCGCCGACAGGCCTTTGAGGGAAGTTCCAGACATGGAGATGCCACTCCATACCATAATCGAGATACAAATGGGCGTCACCGGTGTCGAGGAGAAGAGGTACAAGCTCATGGATTGAGAATCTGAGATACAGGTAGGCTCAGCACAACAGCAAGTTCCGGATTGGCTGTTCTAGATACAACCATACAGGCAGTATATACATACAGTTAACTCAATACAGTAACCAGCTATTCATCTCTCCTGTCCGGACGGCCTGAAAGTAAAACTAACCCCTCCGGTGTAAACTATTCGACCGAAAACACCTATTG…
>Wheat_newGene_889	Wheat_newGene_889.1
GAAAAAAATAAAAGGAAAAAACCACCCCGACCCGACCTCCACGGCTCCACCAGACCACCTTCACCCCGATCCCCTGATCCCATCACCGCCCGGACAACCCCGCTGCCCCGCGACCTGCCGGGACTCCCCGCCACTGCCCGGCCTCCCGGAATCCCCGCCGCTGCGCGACCTCCCTAGCCCCCGCCTCTGCTCCCCGACCCGACCTAGCTACTGCGGCCGCACCCCACCTCCGCCAGGATCTCTCCTCCGCCACAACCACGCCAGCGAGCACCGCCCCTCTTCTCATCCATTTTAGCCAGGACCTCGCCTCGCCAGGACAACAACCCAGCCATCCCCGCACGTCAATGGGCTGCTGCCCCACTCCTCCATCTCCCCGGTGATGCTGCTGGGCGGAGGCTC…
>Wheat_newGene_891	Wheat_newGene_891.1
GGTTGATCTGCAGGCTCTTGTTGTGGGGAACAAGAACTTGACCATCCGTGTGTGTGTTTCGAGTGTGTGGCAGCATCGTGGGTCCACTGATAACAGTCCTATCAAACACACTGACATGGTCCTTTTGGATGCCCAGGGCAATCACATGTATGTTGAGATTGGTGAGAAGCTTGTGCCTAAGTTCAATTGAAACAACCACATCCATGTTGTTTCTTGGCAGGGCAACCATACCTATGCTGAGATTGGTTCCTGAGCTCCTTTATAGGTCTCTTGCTGTGAAGCTTGTGGTTAGCATGCCTTTCAAGCATTCAATTCTTGTGAGGGTGGAGCTGGAGAAGGCAGGGCGTCAGAGCAGAGCCAGTTGCAGCGTCCACGATCTCCTTGGGCATGGACAATCCC…
>Wheat_newGene_892	Wheat_newGene_892.1
ATTGTGATCATCATCATCCTCGACACCAAAGCTCATCTTCTTCTCCTTGAAATCTTTTTGGGTTCATCAGATTTGGAGGATGTCTTGCAACTGTGGATCCGGTTGCAGCTGCGGCTCAGACTGCAAGTGCGGGAAGATGTACCCTGATCTGACGGAGCAGGGCAGTGCCGCGGCCCAGGTCGCCGCCGTGGTCGTCCTCGGCGTGGCGCCTGAGAACAAGGCGGGGCAGTTCGAGGTGGCCGCCGGCCAGTCCGGCGAGGGCTGCAGCTGCGGCGACAACTGCAAGTGCAACCCCTGCAACTGTTAAGCTGCATGCACTCGTGTGATGGTGTGAGAGTATACGTGAATAACGAGCGTCCCTCTGATCTGATGGAGTCGAGCAAGGGTGCGTGTGCGTGT…
>Wheat_newGene_894	Wheat_newGene_894.1
ATAAGAGGAGCCTCCACGACACATGCTCCACATCGAAGTTCCATCTTACAACATGAGGAAACACACTCTCGCCCTCTTCCTCCTGCTCCTCACCTTTGCCTCCCATGGGGCATGGTGCACAGCAGCTGCGAGAAGCGCCATGGCCGAGGATGCAGCTCATCATCATCTGACGCCTCATCACCATGGCAAGAGGTTGCTGGAGATACAGACTCCCAGGAAGGTTGGGCACGCGACAGGTGGATCTGGAGGGGGCAGCAGCGGCGCCGGCAAGAGCGGTGGCGGCGGCACGGACACAAGGCCACACAACAGCAAGAATGGCGGTGCCATGGCGCTGCCAGCTCAAGCAACCTCCGTCCTGGCGCTGGTTTTCACCACTACCGTTCTTCTCTCGGCGCTCAG…
>Wheat_newGene_895	Wheat_newGene_895.1
AGGCAGAGCACAAAGCACATCCAGCTCAGTATATGCCCCAGAAAGAACAAAGCTCAATTGGTGCCACCATGAACTTAGCCAGTGGAGTATATCTACTCTCCAGCCTCCAGGAATTATAAGAGGAGCCTCCGCACACGCTGCACATCGGCGTTTCTCTGTTGGTCCATCTCAAGATGAGGAAAGGCGCTTTCGCTCTCTTTCTCCTCCTGCTCACCTTTGCTTCCCATGACGGATGGTGTTCCGCAGCTGCGAGGAGCGCCATGGCTGAGGAGGATGCAGCACATCATCATCTGAGGCCTCATCACCTTGAAACCCAAGGCAAGAGTCTCCTGGAGATGCAGAGTCCCAGGAAGGTTGGGCGGGCGACGGGTGGTGCCGGAGCAGGCGGCGGCGGCGGCG…
>Wheat_newGene_896	Wheat_newGene_896.1
CGCCGATGAAACCGGTTTCTTTCCTGGCTTCTCCTCCAGCACAGAAATTTCTTTCCTGGCTTCTCCTCCAGCACAGAAATTTCTTTCCTGGCTATCCCTGTTGAGATAAGGATGGCCCAGAAAGAACAAAGCTCAACTGGTGCCACCGTGAACTTAACTCTGTGGAGTATAGCTACTCTCGAGCCTCCAGGAATTATAAGAGAAGCCTCCATGAGTTTCTCTTGGTCACCAGTCCCATCCCCAAGATGAGGAAAGGCGCTCTCGCTCTCTACCTCCTCCTCCTACTCACCTTTGCTTCCATGGCGGAGGAGGATGCAGCTCATCATCGTCTGAGGCCTCATCAACATGAAACCCAAGGGGAGAGGATGCAAACTGCCAGGAAGGTTGGGCGCATGGCAG…
>Wheat_newGene_900	Wheat_newGene_900.1
TCGCCGTCCACCGGCCTCGTCCTGCGCACCTTCCGTCGGCCTCCTCCCGCGAAATCTCCGCCGCCCGTCTCCCACGGAACCGTCGCCGACCTCATCCCGCCGGCCCTGCAGCCGCCCTCTTGTTGCGGCCACGCGCCTTCCTCCTCCTGCGGCCTTGCCCCCGGTCTTCTCCAGCGGCCGCGCGCCGTCCTCCTGCCGTTGCCCCGCCACCGATCTCCTCCCGCGGACGCGCCGCCACCGACCCCCAACAGGATCCCGTGCCTCCACCACCCCCAAGATCCTACACCGCCGGGCGGGATCCGGCACCCCGCATCCATGTCCCGGCGATCCCAAGCACGCCGCCTGCCGCGTGCACTCGACACGACACCTCTTGCCTCCCCACGTCGCCGCCTACACCAC…
>Wheat_newGene_903	Wheat_newGene_903.1
CGGAAAGGCTCCCACGAGTGGAGACATCGGGGAGGAAACCCTCGCTTCTTCTGTCTCGCACTCATGAACGACTGGCGGCGGCGACTGGAAGACCTCCTCCGTCCACCGCTCAAGTCTCCTCCGTCCACCGCTCCTGCCTCCTCCGTCCGGCGACTGCGACACCCCTGCCCTCCTCCCTTCGACGCTCTGCCCCTCCAGATGGGGCGACGGGACCGGGGTCGCCATCCTACTACTTCCCAGATCTCGTCTCCACCCCCAAGATCTTCACCTTCCGATGATGACGACGGCCAGGAGATCATGCTCCTCTTCGTCCAAGATCCAAGAGCCTCCTCTCCTGTTTGAGTTTTGTATCACAAGAACCAATACCGAAGAACATCCATCGTTTGCAGTAGTGTTTCT…
>Wheat_newGene_904	Wheat_newGene_904.1
TAACCCTCTTCCTCCCTCAGATCTCAATCCGCCGCCGCCCCTATCCCTACCCCCACGTAGCCCAATCCAATCCGCCGCCGTCCTCTACCCATATCGCTCCCTGCTCCGGCGAGCCCGCCATGAACCGTCTGCGGGCGGGGAGCCCAGTCTACGGGCGGCAGCGCAGCGGGAGCAGCACGGTCTTCACCTCCCCGGGCGGTGTCTCCCCCTTCCACCACCGCTCCTCCTCCACCTCCTTTGCTGCCTCCCTCCAACGCCCACACAGCTCGCGAAAAACATAGACGCTGTCGCCGCCGCCCCTCGCACCATGGCCGCCCCCCTGCATCGACTCCCCACACCTCCCCGCCCTCAAGTGGCTCCTGCCCTCCACTACCTAGATCCGCGTCCGCATCCCCACCC…
>Wheat_newGene_906	Wheat_newGene_906.1
CCGGCGCCCCACCCCTAGCTCAAGTACCGCCGCGTCCCGGTCGCCCCTCCCATCCTCTCTATTCCCGGCTGGCGCTCGATTCCAGGTCTGGCCCTCGATTTTTCCCCATACCCGAAATCCCCAACCAGACCAAACCCTCCGTCGTCTCCCTCGCCAGCCATGGAGGCGGCGGCGGCCGCCGCATCGGCTGCAGCGGCGGCTGCCAAGGACGCGGCCTTGGCCGCTTCGGTTGCAGCGGCGGCTGCTGCCAAGGACGCGGCGGCGGCGGCGGTGACTGCAAAGGAGGCGACGGATGCCGCCAAGGACGCGGCTGCGGCGGCTTCGGCTGCGGCTTTAAACGCCAAGGAGGCAGCTGCGGCGGCCTCTGCTGCGGCTTTAAACGCCAAGGAGGCAGCCGTG…
>Wheat_newGene_907	Wheat_newGene_907.1
GGAGTAGCGTAGTCTACAAGGTGATGGACGTATTGAATTTGGCTGAAATACCGGATAAGCACATTGTTAAGTGTTGGAAAAAAGACGCGGGGGATATACTACCCAGACATCTGGTCCATTACCAGAAGAATGAGGCAGTGAACCATTCATTCACTTGTAGGCACTCCACAGTGACCTACAAGCGATTGATATTGTTAGAATGAGTGATGAGAGTGCGGAAGAGTTTGATCGCATGTTGAGGAAATGAAAGCAGTAATGCTGAGTTGTGCTCCTTTGGCTGAGAAGAGGGATGAGCCCGATTTTGAAGACCAGCAGGCAACATAATCTGCCTGAAGGAATGCCGGTAATGGCTAGGTTGCCGCAATAGGAGATGGTAGTCCTACTGAAAAGCATAGTTTG…
>Wheat_newGene_910	Wheat_newGene_910.1
CTGATCTCTCTCTGCCTGCCTATATAAACTCCTCCTTCTCTTTGCTTGGCTAATTAACACAGCCAGGCCCCGCAGCAGCAGCAGCAGCAGAGAGCTCGGATTTGACACTCGGGTGAAGCAAAAGAGAAAGTGCAGAAGAGAGATGGCGTCCCCTCGTCGCATGGCCGCCGCGCCCGCCGCCGCCCTCCTCATCGTGCTCCTCCTCGTCGCCACAGAGATGGGGACGACGAAGACGGCGGAGGCCCGGACGTGCCAGTCGCAGAGCCACAAGTTCAAGGGCGCCTGCTTCAGCGACACCAACTGCGACAGCGTGTGCCGCACCGAGAACTTCCCCCGCGGGCAGTGCAACCAGCACCACGTCGAGCGCAAGTGCTACTGCGAGCGGGACTGCTGAGCTTA…
>Wheat_newGene_911	Wheat_newGene_911.1
AAGGAACAGGTTTAGGAGAATTTTTTTATGTCTTTCTTATAGCGATCGCTGAAAGTCAGTCAATGCCCTGGCTTCAATGAATGAAGACCGATGGGCTACGAAGTGGAGATGATGTCGTCGTGTCATTGCTCAGGCTCCGGCGCCATCCGCCCAAGTCCGCCACCCGCCGATCCACCGGGCTCCGCCGCCATCCGCCCAGGTCCGCCGCCCACCGATCCACCGGGTTCCGGCGCCACCCGCCCAGGTCCGCCGCCTGCCGATCCACCGGGCTCCGGCGCCACCTGCTGAGCATGCCCCTCGCCTACCCCAGGGCTGCTTCACCACCGAACGCCACCACTTCACCAGGCAGCGCCGCCCAACTGCCACCTATGACCTGCGCCCTCCCTGCCACCCCACCCT…
>Wheat_newGene_920	Wheat_newGene_920.1
TCAAGAGATCAAAGGGAAGGTAAAAGATGCGGTGATAGCTCTGATCGATCAAGAGCGTGAAGGTGAACAGATTGACAGGGCCTTGCTGAAGAACGTCTTGGATATTTTCGTTGAAATTGGGTTAGGTAATATGGATTGTTACGAGAATGACTTCGAAGATTTCTTGCTCAAGGATACTACAGATTACTACTCTGTCAAAGCTCAAAGCTGGATTGTCGAGGATTCTTGTCCTGATTACATGATAAAGGCTGAAGAATGCCTGAAAAGAGAGAAGGAGCGAGTTGGTCACTACTTGCATATTAATAGTGAGCCGAAGTTGCTGGAGAAAGTGCAAAATGAATTGCTTGCCAGTTATGCAACACAACTTTTGGAGAAGGAGCAT
>Wheat_newGene_921	Wheat_newGene_921.1
CTTCTCTCCTCTCGCTGCCGCTACAGGATGCCGCCGGGGTCGCTCTCATCCCTCCAGCAGCGTCGGCACCGCGGGACGCAGCGGGCTCGACTTGCATCGGCGGCGCCGGTGTCCCTCTCCTCCGTCGAGCGGCGGCGGCGTGGGACGTAGCAGGTTAAATCTGCGTTTGGCGGCAGCGGCGGCGGCGACAGGTTCCGCTCCTTGTCGCGCCGCCCCTCTCCTTTTCCTTGCTTTCTTGCCCCTGCGGAGATCGAGGGAGACGCCCTCGGCTTATGGCCTCCTCTCTAGGGCCAGGTGGTGGCTAGAGGAAAGGGGAGGCGGAAGAAATCCGCCCCAAGGCTCTCGCCGTCTCGCTCTACCTTATGGTGTTGTATGGTCTGTCGGACAAGGGAACCCGGT…
>Wheat_newGene_922	Wheat_newGene_922.1
ACGCCCAGCCGCCATGGCGATCGACCACGACTCCCCCTGCAAGGAGCTCCTCCCCAAGGACCGCCGCAGCTTGGATGATGACGGCCCTGAGCCGGAGGAGGAGGACGAGAAGTCTGCGGAGGTGGAGGAGCAGGAGGACGAGGAGTCTGCGGAGGTGGAGGAGCAGGAGCAGGCGGCGTCCGCGAGCGGCGAGCGGTGGCCCCGGTGGCTGCGCCCCATGATGTCGGCGCGCTTCTACACGCCGTGCAAGACGCACCCCGACTCGCGCCGCGGCGGCGTGCGCGCCATGTTCTGCCTCGACTGCGCCGACGTCGCCGGCGCGCTCTGCTCGCTGTGCGCCGACCAGGGCCACCGCGGCCACCGCGTCATCCGGGTCCGCCGCTCCACCTACAGCAGCGT…
>Wheat_newGene_923	Wheat_newGene_923.1
TGGGACTCCACCCTATAAGAAGCCCGGCATTCCATCCCATTAGGCATCAACCTCCCAGCACGAACCCAGTCTTTGCAACTAATCCTCGCCAACCAGACGCAAGCATGAGGCCACAGGTGCTGCTCGCCGCGCTGGCCATCGTCGTCGTCCTCGCAGCAGCTCTGCCCCTTACCAAAGGCCAAGATGCGACCCCAAGCGCGTCGCCGTGCTGCAACAACTGCGGCACCTGCACCAGGTCCATCCCGCCCAGGTGCACATGCATGGACGCGTCGCCCAGCGGCTGCAACCCGGCCTGCAAGACCTGCGACAAGACCAGTGTCGCCGGCCGTGACAGCTTCCAGTGCAAGGACCGCGTCGCAAACTTCTGCCAGCGCAGCTGCACTAAGGCCGCGTGATTCG…
>Wheat_newGene_924	Wheat_newGene_924.1
CGGACATGGGCGAGGGAGGTGGCCCTGTTGTGCGCGGCGGGGAGGCATATGCCGACCGCGTGTCTCCTCTCCGAAGGGGTGTGCCTGCATCCGATGGTGAGGGACCCTAGCTCCACACCCCTTTGTCGTTGATGAATGAAACCCGCAGTAGGAGGGGGTCACATTGGATCCGAGTATGTGAGGGAGGAGCAAGAGCAACAGGAAATTCATAAAGTTTTCCACCGGGAGAACAATTTCTAGATGCTAAATTGAAATGTATTGTCCAGTGTCTTGTGATGTCATTATTTCATTATTCAAGCCCTTGAACACAAAACAAGGAAACGAGGATATTTCGGAGTCCCAGTCTCACTGCCTTCATGGACGCTGGAGCCACTGCCACCTTTACTATGTGTGTGGTTA…
>Wheat_newGene_925	Wheat_newGene_925.1
GCTAGCTTGTGCATTTGCACGGGTTTTATAGAACGCGGCGTTCGTGTTGTGCTCGCGCCGGTCTGCTATGGGTGTGTGATGTGTGCCGGCCAGCGTCCGTGTTCTTGTGTGTGGCGCTCCACAGGCAGAGGAAGCTGCTGGCTTCCTGCAGAGGAGGATTAGGATTAGTATAGCATAGATTATGATATCTCCCTTGATTTCTGGTCTGCATTAGTATAACAGGGCACTGATATTTGTTTTGTGGTGTAGGAGCTTGAAGACAACAAGGGGCCATAGGATATCCATAGGATTCATGGAAAAACATTCTTCTATGATTTTCTCCCCGAAACTGAAATTATTTCGCCCCTAAATTCAAATCCTTTTGAGAGAGCAACATCAAACTTCAGTCAGAAGAACATG…
>Wheat_newGene_928	Wheat_newGene_928.1
CAGGGTTCTTATGTTTATGACATCAATGGGAACAAGTATCCAGATTCTCTAGCAGGACTGTGGTGTACAACTTTAGCCGCTGAATAAACCAAGGTAAAGAACGACAAGCACGGAAAAGGCTAGCTGTTGGCTGTGGGTTCTGAGCTGACGGACAATGTGGAAGAAGGTGTGATCTTGGCAGTGGCCCATGAAGTACTTTTTTCTTTACATGTTGATCACTACTGCACTGTTCAAGTTCTTAATCAAGTGACTGATCGACTAGATTGTGGGTCACAACCAAGGGAATGCTAACCGTGGTGGTGGTGGTGATTGAAGAGCCCTTAATCAATTCGGCCTTATAGATTGGAGCACCAACATGGGATATTGCACCATCTAGCTCTGTCTATCTGATTCATCTTA…
>Wheat_newGene_930	Wheat_newGene_930.1
CCCAACCCTCCCGATTCCCCGTTGATCCATCAGTTTCCAGGCGCTACAGAACCCTCGAGGCCCCCCTCCAGGATTTGCCCGACTCACGCCGCCGCCTGACCCGACCGCCGACTCCTCCCTAAGACGCCGCGCCGCCTCGACGCCGGCGATCTCCTCCGGCATACTGGACTTCTCCCCGGTGATTGGAGCAAGAAGACTGATGTGAAAAGGGAGACATCGCCTGGCATGATCAAAAAGGAGATTTTGCGTGTAGAAGTAGAGCTGATGAAGTGAAGTGTACCAGCTAATTCCTATGTTGGTTCTCAGTCACCAAAAGAAGCAACAATAAACAACCTGGATGGATAAATTTCTCTCGGGTTCTCAAAGCTAGATGATCATGACACCACAAGATGGATACAT…
>Wheat_newGene_932	Wheat_newGene_932.1
TGCAGTGGAGAAGGTGATGACCAAACAAGAGGCTGTTGATGAGATCACTACTTTTGGAGGTGGCAATCAGCAAAGTTTATCCGGGCATCGTGCATAGGTGGTGCAAAAATGGCATGTGCTGAAGAAAACGAAGGAGACATTGGGCCCTCTGTACACGAAGAAGAGTGAGTTCCAGGCTGAGTTCCATGAGGTTGTGAACCACATGCTAACTGAAGATGAGTTTGAGACGGCGTTGGCTACGCTGTTAGATAAGTACGATCTGAGAAAGCACCCCTACATGACCCAAATATACGACATCAGAAAGGTGGGCAAAACCATATTTCAAGGGTTTTTTCTGTGCCAAGATGACGAGCATACAACGCAGTGAGAGCGTTTCCCCATTTTTGGCTTGTGACAGGG…
>Wheat_newGene_935	Wheat_newGene_935.1
CTCCGCTCACTCCCATTCCGGCACTCCCACGGCAGCTCGCGTGAGTGATGGCCGCCGGAGGCGAGGCTGGGAGCGACTCCGGAGGCGACGGCGCGGGGCCTGGCCAGGCCGCCCTCCAGGAGACGACTCAAGATCTGCAAATGTCGTTTGTCAAGATGATGCAGACACACAGTCCACAATCATGGTCAGCCCTGCCATCAGAGCTTGCTGGTATGGTCCTTTGTCGCCTCCCTTCCCACGTTGACCGTGTGCGCTTCGCTGCTGTATGTCACCATTGGCGCTTCTCCAGACAAGAGCATAGCCTGCCCCCACCTTTACCATGGCTTGCATTCCCTGATGGAACCTTCTTCGGCCTTCCCCGTGGAGACGGGGCAAAAGAGTCCTTCAAGCTCCCAATCA…
>Wheat_newGene_936	Wheat_newGene_936.1
GGAGCACTCCACTCATCCCCTTGATCCCACCAAGTTGCTGCCAGAGGCCCTGCCTCGTGCGCCCGCGCAAGGAGACGAGCCCTCTCCTGCAGCTCGAGCTCCTTCGTCCATGTCTGTGTCGCCTCCGACCTCCTCGTGACCCCGCTGCCCCGGCGAACCTCGCCGCCGGCAACCACCACCAGCAGATAAGCCCTGCGCCGCCCTTTCCTTTCCTGCTTCTCTCTTCTCCCTCTCACTTCTCTCGATGGTTTTCTTTTTACGTCAGAGAACCATCAACCGAAGCCGTCCCTGTCGCCCGAGCTCCTCCCTGCACAGCGCGCGCCCGCGCGACCCCGTCGCTGGCGACCCGTCTCCAGCCGCCGTGGAGCCACTCAGCGCCCGCGCCTCACCATCTTGCTG…
>Wheat_newGene_937	Wheat_newGene_937.1
CGCCGCCACTCCTTTGCGCGGCTGCGACCTACCTGCATCCCAGCACGCCGCCCCTCACGACTCCCCTGCGACCCTCCGTCCCGGCACGCCGTCCCTCGTCACCACCCCCACGGCCCTGCATCCCGACGCGCGCCCCTCGTCACCGCTCCCCCTGCGACCAATGGCGGATCCAAGGTGTCAACCATGTAAAACAATCCAGGAAGCCTCTTGCTGGTCCCTTCTTTGCATTCATTTAATCTCATTGCTCCAACGACGCCACAAGCCATCTTGGCTGAGGAGGGCGTCCTTCCAATCTCACATTCCATGCCCGACCAAACTGCAATCCAGTGCAGTGGGGAAGGCGTACATCAAAGGCAGTTTGTAGCTGAATGGGCAGCCACTATTGTTGGTGAAATTGCC…
>Wheat_newGene_939	Wheat_newGene_939.1
TTGTTTTCCTCTTGACATCTAAATTGAGAATTGTCTTCAACATATTGTGTTGTATGTGCTACTTCTCGCTGATGTAATTACAGGAAAATCTTCCCCTATAGAGCAAGGAAACTCATCAATGCCATGGCCCTCTGTTCTTCATCCAGTGATTTTCCATACTAGTGAAAATCTTGCCTCGGATCAAAATTCAGTAATCTCTTATATCACGAGTCATGTGTGGACTCCTCGAGGTGGTGCTGAGAACTATTATGGCATTGAGGCTACAATTGATGTATATGGATTTAATTTACAACCCTGCCAATTAAGTGCATCTGGAATTTGGATTGTGAACAAAGGAGATGGAAAACCATCTTCAGCTAGTGGATTTCAAGTTGGATGGAGTAGTGGTGGATCACTCGC…
>Wheat_newGene_943	Wheat_newGene_943.1
CGCGCACTCTCCTCCTCGCCCCTCTCCTGTGCTGCTCCATCCAGTAGACTGTTGCAATCCCTATTCCCATCTCGATAATCCGCCTGGATCTCCATTGCTTCGATCTCCCTCTCACCTACATCTCTGGCCATGGCGTCTTCTGCTTCCTCAGTTCCTGCCGGATCGGTCGCCGCACCCGAAGACGTCGCTCCTCTCCCCCCTCATCCGGTGCCCCAGATGCAACATGGGGGTGATTAAGTGGTTCATCTCCGAGACCCCCCTGAATCCCAGCCGTCATTTCTACAAGTGTCAGTTCCGTGATTCCGGTCGTTGCACCTTCTGAAAATGGGACAACAAGTACGTCGACTACCTATGCGCTCGATGGGCTCATGTGTTTCTTCCCCCACCTCCTCCGCTCCA…
>Wheat_newGene_945	Wheat_newGene_945.1
GCGTGCGAGGCGGGGGGAACCACATCACTTCCCCCACCTACCACTGCGAGCGCACGAGACGCACACCTCGCCCCTCTCTTCGGGCACTTGTGGGAGAGAGCTAGGGTTTGTCCTCCTATCCATTCCCCACGCGATTCCTTCGGCTGGTGGCGCGGCAAGGTCGACGGGGACGGTCGCTCCTTCGCTCAAGTTGTTGCGGCGGAGCGGGCGGGTGGTGCGTCGAGCGCGGCGATGGGAGATCAAGGTGGGGGGAGATCCGGAGGATGCTGCGACAACACGGCGTGAGGCGGCTTCAACGGAGGGCGCAAGGCACCGCTGCCAAATCAAACCCGCAATATGGTTTGGCAGCGACCAGATCCACCGCCGGCGGCGTCCGGGGGGCCGAGATCTGGAGGAGGT…
>Wheat_newGene_946	Wheat_newGene_946.2
GAAATCTCCTTCGCAGATTTTGTATGACGTTTACCTGATTGTTGACCTGATATTCTTTTTGGTTGTCTTTTGGCCTTGTCTGCAAACAGGTCTACCAGGTCCAGAATATCATCTTGGCTCGATCCTGCCCTGTACTGTGCTTAGTGCTCCTATCAAGGATGTGTGCTGTTGTTTACTTCGTCGTTCCTGTTTTAGAGACTCTTGCAGCTCGTTGTGCTTTGCCGGCCTTGTTTTACTTGTATGAGGTGACTGAGGACGGCTCTGTTTTGGCTGGGGTAGAGCTTGAGCTTCCTTTGGAAGGCGTCGGCGCGGTGTCACGGAGGCAGTTCTTTTGGAGCACAGCCTGGCGTGGCTGCGTTGGCGCTTACGATCACGCTGCTGTGCAGGCCATCAATTGAG…
>Wheat_newGene_947	Wheat_newGene_947.1
GCCAAGAATCCGGTAATGTTTCCGTATAGGCAACACTCAGTTTGTGTTTTCCTGTAAGAATTTTAATTTACAAGGCAATTAAATATCTACAGAAGACGCAACTGCAAATTCAGAGCGTGCCACTGATTCATGGCATTCATGTTTTTAGAGAGAGGAGCGGAGAAGCGAGTGTCACTGATCAATTTAGCTTTTTGTATTTTGCTTCCTTTGCATTTGACTTTTGTCTTCCTCCCAGGGTGTCCCGGTTAGCTTTTGCAGAGAGCATCTTCCAAACCATGATGTTACAATTGTATTAGAAGATGAGGATGGCCTCCGGTTTGATACAAATTATCTAGCGCGCAAGCAGGGCCTCAGTGGTGGGTGGAGTAGATTTGCAACACGACATCATCTTAAGGTCGG…
>Wheat_newGene_952	Wheat_newGene_952.1
CGCCTGCAATGGCCTCCTCCTCTGCTCCTACAGACCAGACGCTGAAACAGTCCGTTTAGTCGTCTGCAATCCCGCCACCCGGAGGTGGACGGAGCTGCCCCCTCGCCTGCAGCCGCGGCCAAACACATGCCACACGGAGCTCCATCTGGCTTTCGATCCAGCAGTCCCGTCCCATTTCCACGTTTTTGATTTCGAGCACAATGTCAACCGGAGCGGAATCACAGGAGCGAGCATCTACTCGTCGAGAACCGGAGCCTGGAGCCACAGGGATGCTGCTGGATTGGTTGACGAAATTTATCTGACCCGTCACAGTGTCATGGTTGGCGGTATGCTGCACGTTGTCGGCAACCTGTCGGTGGTTGCCGACAGCAACGATTGGTATGACAAGACTGTGCTGGT…
>Wheat_newGene_958	Wheat_newGene_958.1
CCCCGATTCCCCTCTTTCCCATCTATCTTCCATTGCGGCCGCCGCCACCTTCACTTCTGCCTAGATCCGGCGCTGTCCCGCGACGTCGCTCATAGGTCAGGCTCCCCCTCAGTGCACTCGTCCTATATTCTTCCTTGGCGACGTCCTCCACGCCACTGCACGCGTCCTGCAGTACTAGTCGACATGGATTGTCGGCGCAGCTCGCTCGCCTCTGTTTCGGAGGCCACTGCTCCGCGTCGCTGCTGCAGGCTCGGGCATGGATCTGAAACAAGCTGTGTGTAGGGTGATGCTCCCTTGTCTCGGTGCTGGCCGGAAGTGGAGACGGACCCGAGCTTCAGGGGCAGATGGAAATGTATAGCTTATGACATAATCACAGAAAGTCAGGCAACCCATTCGCTT…
>Wheat_newGene_962	Wheat_newGene_962.1
TGAGCACACTGCACCGATTTAGGCCTCAATTTCTTCTGGAAATCAATCCTCCAAAGTACCTTCAGACCTCTGAATTCCACCATGAATGTCGTGATACTGAATTGCCGGAGCCAGATCATATGACTTCACTCCCGTTGGAAACTGACAATTCTCACTTAGATTCACAGAGGTGTGCTGCAATCCCTTATATTTCTGCAACTGATTTTGGAGCCACTGACATTGTTAATACCCTCATGAAGGTTACTGAAAAGATGAAGATAGAACTTGCAGAGACGTGTGTGGACTACCATGATGGATCTAGTGAAACATACAGAGGACCTCTTAACAATTTATCCAATGCCTCGAAACGAGCATGCAAGTTCTTCCTCACAT
>Wheat_newGene_964	Wheat_newGene_964.1
CCTCGCCGCCACCACCTCCGCTCTACACCGCGGGTGGATCCGGGCCGCCACTGCCGGCGCCGCACCCCTGGCTCCCCCCACCGGACTCCCCTCTACCCTCCTCTGAACTGTACAGCAGGCAGTGCGGGCAATTGTGGTGTGCAGTGCACCTCACCCCGGTGTGTAGCTCGACCCCTGCCCCGGCGTGCGGGCACCCTCGCGAGCAACATCGGTCAAGTTCATGCCTCCAAATCCTCCACTTTGTGACCCATCCCCATCCCCAGGCCCCCGGCTACACCACCCATCCCTAGGCCAGCTCCGACCAGCGGCTCCTATGGAGATGCCGATGGCCGCCAAACAACCATTGCCCCACCGGATCTTGGGGCGGCCGACGTTTCCCCCTACTGTGCAGTCCTAACT…
>Wheat_newGene_967	Wheat_newGene_967.1
GTTCGCTACATCATTACTTATAATCCATCAAGTTAACTAATAACAATAATATAACTTAGTGCACCACACCATTACATCACGATTAACTTAGTTCACTACATCTACTTATCCATTACATCACTGACTCGCGATATAACTTAGTTCAACTTAGTATATAAAGGCACATGATTACAGCCTAAAGTCCATCAAGGACCAGACGACCCTGAATCCGAACTTCCCAGCACCACACGTAATTTCCAATTCATCTGCACCAGTGCGGCGTGGAGTTAAATCAAAGGTTCGTTCACCACAAATACCAGCAGCCATATTATTATTCATGTGAAACACCAGCATTCTTTCTAGACAGATAGTAATGACACTTCGCCGGAGTTTGATAACTCCAATTTGATCACTTGTCAC…
>Wheat_newGene_968	Wheat_newGene_968.1
AACAAGGATGGAATGCTGATTTTAACTGGCCCAAGTCGAGGTCTAGTGCTGGTTGATTTCATCTATCTAGAGATAGATCTTAAAATCAGGGAAGATGGAGTGTCTCCAGACAGGCCATTTAGCAAGGGTCTAATAAGTATTGATGGCCGAGTACTGTCTAGAGAGGAAGATGTCGTGGTTAGAAGTGAAACCCTTGAGAGCTGGCTCAGCACTACGGAAGTGAGATTCGCAACTGTTCTCAACGCAGTTGAGTGCACCATTGAAATCAAGCTTCTTGAGGGCCGTTTCAAAGGAAATATAATAGTTGGCATCTCAGATAAAGTTCGCAATCTGGACACTGAACAAACAATTGTGATTCATGATAGCAAGACAGATGGCATGGTGACAAGTGATCAAATT…
>Wheat_newGene_969	Wheat_newGene_969.1
CCCCTTCTTCCTTGGTTTCTGTCAGTCACTTCCCCCTCCCCCTCTCCGCCTCAGTCTCTCTAGGTGCTTCTCTATGGTTCACTATGGTGTTTGCGGGATTTACCAATCGGGGGAGTTTTGTTGCTGACGGATTGCCGTTGCTCCATCTCCTCTTTTTCAGGCATGGTTTGCCCTGTTTGTCGTTGCCCAGGTGCTCCTTGCGTACCATTTCTGCGAGCGGATGAAGTCCCTGAAGTTTTCGATGTTGTCGTAGACGAGGATTGCTTCAGAATGATGGTGAGTTGTCTTTATATTTTCTTGTATTTATCTCTTCTTTTTATTTATCAGTATGTGTGTATGTGTTTACTTAGGTATTGCTTTCCTTGATTGCTGATATGAAACCTATGTACCTTTTCATGT…
>Wheat_newGene_973	Wheat_newGene_973.1
CTGAGATCGGGCGAGCTAACAGAAAAGGCCCAAAGGTCCCAACCTCTTATCCTATCGCCCATCTTCCCCCATGCCCGCGACCTCCAGCCGGCGCCCACCTTCCCCCGCCCCCGCCTCCTTCCGGGCGCGACGCCGGCCCCGCCTCCTCCGGCGCGAAGCCGCCGCCACCAACTCCTCTTGGCGCGTCGCCGCCCCTGGGTCCCGAAGCGCCCCCCTGCCGCAGCCGGCCCCGACTCCTCCGGCGCGAGGTCGCCGCCCCCATCTCCTCCGGCGCGAGGCCGCCGCTCCCACCTCCTCCTGGTGCACTGCCGCCCCCTTGTCCCGACAGGCCTCCGGCCTCCGCCGCAACCACCACGCCGGCCTCCCTCCCCCTGGATCCACCGCGGCGGCGGCCTCCCT…
>Wheat_newGene_975	Wheat_newGene_975.1
CTGCTCCCCACGCGACAGATCCCAGCCCTCGCCGCCGCCGCCGCCGAGTAGGTTGCTGCACGCTGACGGCCACGCGCGGCGGGAGAGGTCGAGGAGATACGGAGGTCGCCGCGTGTCTCGAAGAGGAGGCCGCGTGTCTCGAAGAGGAGGCCGCCGTCGCAACTCCGGCCGTCTGCAATTACCCTCGACGGCGGGGAGCCGCCGGCACGGGTTGCGACCAGAACCATGGCCATCGTATTCATCATCCTCTCGTGGGAAAAAGAAGCGACCATGCTCTCCTAATGACGATGCCACAAGTTCACAAGGCAGAACCGAGAACAGCACAAGCCTTG
>Wheat_newGene_977	Wheat_newGene_977.1
TACATTGAACACTCATTGACTAAACAACGATGATCCATCCGTCTTGTATTACAGGTCTTCATTTCATTGGCCACCGATGCTTGTAAGACTACTCCCAGATGGTTGTTGTTGTGGATATGGTTGTTGAGGTTGGTGTGGTTGCTGGGGGAATGGTTGTTGGGGTTGCTGGGAAATTGTTTGTTCTAGTTGCTGGGATAATTGTTGTTGGGGCTGCAAAAATGGTTGTTGTGGTTGCAGGATGGATGGTTGTTGT
>Wheat_newGene_978	Wheat_newGene_978.1
CCCCAAATCCCTAGCTCCCTCTCGCCGGCGCCGCTCTCCCTCACGCCGGCGCCGCTCCCTAGCTCGCCCGCGTCGGCGTCGCCCCTTCTCCCTTTCTCCTGCGCTGCCTTCTCCCTCTCGCCGGCGTCTCCTGCGCCACCTTCTCCCGCTCGAGGCAAAGTTGCCCTTTTTACCAAGGTCGAGGAGGAGCGGGAGGACAGCCTTGTCCTGCTCGACGGCGGTGACGGATTTCTTCTGCTTGACGACGCCGGCGACGAACACCGGCGCTCCTCGTCGCCCTCGACCTGCAAGGAGGAGCGCCTACCCCATGTTGAGCCGCAGATTTGCTGGAGCAAGGAGTGCGTGAAGAAGCCCCTGCAGCGGCAGAAGTAGGGGCGGGGGAGTGAGTCGGACGCCGGG…
>Wheat_newGene_980	Wheat_newGene_980.1
GGAAGGGTCCGTTTCAACAATGTGACAGGAGAGAAGGTGACGATTGTGGCAAACCAATGGACATACACTGTAAAGTGTTAAAAGGGTCGTATAAAGAGTGCTATGTATGGGAGCGGTTGGAGGAAGTTCTATGATGACAACATGCTGGGGAAGGGTCAAATGGTGGTGTTCTTCCTGGATGAACCTTCGCCTAGGGCAGCTATTTGTGTGATCCAAGTGGGCAACGGCTCTGAAGATGAACAACCTATGGAAGAGGGTGATCCCATTGAAGATTCAGATTCAGATGATGAGGATGGAGAAGCTTCAAGCGATGATGGTGAAGGCATTGTTCGCACCAGGGGGCTTTTGCTTACTGAGACAGAGGGTTTTCAGCTACAAGGGCTGCTGCCTCTCAGTGAT…
>Wheat_newGene_982	Wheat_newGene_982.1
ATGTTAGGGTCCTTCGAGCTGGTCCTCCTCCCGCTCCTCGCGCTGCTCTTCCCCTCCCCCGCCCCCGCCAGTGTCGCCTCGCTGTGCCCGCTCACGGCGACCTCCAACGCCTCCTCCCACACCTACGCCCGCCCCGTATCCCACCTTCTTCGACGATGTCGTCGACAAGTATGGCTGGGACACCGACGCCCAGGTCCAGGTCTAGCCACTCGACGCCGAGGGCGCGCTCGTCGGCGCCATGCAACGCTACGAGTTCCACGCCCACGCGAGGGGCACCGCGGTCGCGCTGGCGCGGGCCAACCGACGGGGCCGTCGATTGGGGTCGCTCCGACGCCCCCACGGTGGAGGAGGTGGTCGGGCCCGACGGGTTCGACTTCGTCGCCGGCGATGACGCCCTGG…
>Wheat_newGene_988	Wheat_newGene_988.1
GTGCAATGGTGCGGCACCGATTATCCTGTGGGTGTAAAAGCAGATGCGGATATAGGGGAATTGAAGCGAAAAGCATGTGAGGTGACGGGGCTCCCTTCAAAAAGGCAAAAACACATGAACCCTAAGAACAAGGAGTACAATGATGACCATCCCATTGGCTTGCTCCAACCACCTCACATGACAGATCTCATCAGTTTGAATAACAAGGTTGCACACGACATATACAAGGATCATTTCTTTGGGGAGAAACCGACATGCAGCGTGAAGGCTACAAAGGACCGCATTGTAGATTTCGATGGGTCAAGAACAAAGCTGTACAAAGGAAAATATCAAGTAGGGAGCATGGAGATTCAGTGCCTTATCAAGTTCTAGTGTTCTACCAGCCAGAAGACAGAGCTG…
>Wheat_newGene_989	Wheat_newGene_989.2
ACACCCAAGCCCCTCGTCACCTCCTCTGTCCCTCTCCCACGAGACTCTCCTCACCGCCGCCACCTACGGCGGTCGATCCTGGCCGAATTCGGCGGCCGCCGGCAGCGCCCAGCACACCCACGTGATCCCCTCGGCCCGCTCCTCCATCTCCTCTGGCCAGATTCGACGGGCGCGTCCTCCTGCGACCATGCGCAAAACTCTCCATCCACTAGGGTTTGGGCCACCGCGTCGCAGATCCGTCGTCGCTCGAGCACCGGATGCCATGTACGGGATGGCTGCTTCCTCCCCTGCCCAGATGCCATGGAGCGGCTAGATCTGGGCGTGTACGACGACGCCCAGTGAGACGGCCTGGCCTACCACCCCGAAGCCATAGCAAGGCGGGTGAGGGAGGAGTAGACC…
>Wheat_newGene_990	Wheat_newGene_990.1
ACTAGCGCCCCTCTCGCCCACCCTCTCTCCCTCGCTGGTCGTCAACTTCTTCCCCATGAAAGAAACCAGATCCAATGCCATGAACCAGATCCTGTAGAGCTGCCATGGCAAAGCAGCCAAGGTGAGGAGATCTTGGTCAGAAAAACAGGAAGAAGAGAAGAGAAGCTTACCAAGCAACGCCAAGAGAAGGAAGATCAAGTAAAAGCATAAGAAATTCAGTTCCCTGTGCAAGAAAACCATTGTTTGAAACCAACTTTCACATGGATGTCTGCAAACAAACATATCCAGGGGTGAAAAAAATGCATCAGGTATCCAGAGTATTATAGCCAACTAAAACAGGTATTCTATCCAACTCAAACATCAGGTATCCAGAGTAGTCTCCATCAGGTAGCCAGCTTG…
>Wheat_newGene_998	Wheat_newGene_998.1
CTCGTCCCGACCCCTGCCTCGCGCAGCCGCCTCGTCTCTCCTCCCCTCTCCCTCGTGTTCTCTCCCACGCCGCTGGCCCTCTCTCTCGCCTCAGCCGCCTCCTCTCCTCCCCTGCGCCGTCGGCTCCCTCATCCTGCTTCTTCCTCCTTTCCGTCGGCGGCAGTGGTAACTGGTGAGCATGGGAGCAGCGGCTGCGGCTGGACGCCGTGAGCTCGGGAGCAGCTTGTTGAGATGGTCCAAGGTGAGGAACTGACGCGCGCTCGACGCCGTTCTCCCATTCTTTCTTTTCAACCCGATGCCTAACCATGTGTTCCGGCGGACTCCAGCGCAGTTGGGAACGACCAAGGCAAGGAGGATCAAGATCTGGATGGCACGCCTCACCCTCGGCTACCTCTTCCA…
>Wheat_newGene_1002	Wheat_newGene_1002.1
ACAACAATTAGGTCTATCCAGTAACAATTCAAGCAAGATCCCATGTCATTCAAAGTTGTATCTTGTCGTATGTTTTATGCTCCTGCCATTCTACCATTGGGGTGGTGCCTATACGCCTTTGATTTCACAAAGAAAAAGATTACCGTTCTAGACCCACTCATTGGCACGACTGGTTTCAGCAACGAAAGCATCAGGTTGCACGAGTACGCAACCGGGAAAATCCTTGATGGGTTGTTCTTGTGTGCGAGGCACTTCTACTCCAACTGGCCCTACAAAACAGAAAGATGGACCAGGGACTTCCCCATGATCATGGAGGACAATTTTACTAGCGAGGAATCTGGGCTTTGTGTGACTTTCTTATCCAAAATTTTCGATGGCGAGAAGCTCGTGAAGTCACTA…
>Wheat_newGene_1004	Wheat_newGene_1004.1
ACAACGAGGGCAATCTGCTGGTGCCGCTGCACCGGAAGCCGGCTGCAGCTGCAAAGCCGGTCGAGGACGGACCGTGGCCTCCTCCGTGGATGTTCGAGCTCGTCACCACCGACTTCGCCAAGACGTGCGCCCGGGACCGGGTCTGCAACACCTGCGTGGGCGCCGCCTTCTGTGGGCATTGCTGCGGGGAACACCACCCAGGCCACGACACCGCCGCCTACATCCCGGAGGACGGCTTGGAGGCTACCGTGGTGCACCGGAGAGACTCGTTCTGCACGGGCTGCCGCGTGGTCTTCTGCTCCGACCTGTGCGCGCACCACACAAGCGGCGAGGGCCACGAGGTCATCCCCATCGACGAGTTCATCGAGTGGCACTGCGTGCGATGCACCGGCTCCGAGC…
>Wheat_newGene_1008	Wheat_newGene_1008.1
CTACCACGCCGCTCCTCGGTGCTTCTAGATGGAGGAGCACCACAGGTTGCTCCACCTTTGTCGCCTCTCAAGTCCCAACCCACCTCCGTCGCCTCACCTAATCCCCACCAAAGCTCCACCCTCGGCGAGCCAAATCAAGGATGACCAGGGCAAGTTCCTGCCTCCACCGCATCAGAGGCTTCACCGCGGGTCCGTGGCCACCTTGGCCAAGCCCGGTGCTGCACGCCGCTGTTGCCTTTCTGCTGACGGGCCGCTGTTGCCTCTCCCTGTTTCCCCTGCAAAGCTTCACCTATGTGTCCTCACCCTCTGCCTCATCTCAGTCTCCCGGGGCACGCTCTCCCTGTCCTTCTTCCCTCGTTCTTCCACCTGAGAAGGCGCCTCACCAGCGCCCGGCCTCGC…
>Wheat_newGene_1009	Wheat_newGene_1009.1
GGCATCTCCGTTCCTCGCGGCTTCGCCGGTCGCCAGCCGGAGCCCGGAGTTCAGCCGTCCAGGAGATGCCCGCCTCCCCTCTTCCCGGCTTCCTGCCCGGCCGCCCGGTCCAGCCGCGCCCCTGCCCTGCGCGCGGCTGCGCCCCTGCGGACTGCGGTCCCGGCGTCCCGCATCCTCTTTCTGGCGCCCCGCCGGCCCGGCCGCCCCCCTTCAAAGCCCCACCACGGCGGCAAACCCCTGGCCGATTTAAGAATTAGTGAAGAATGAAGAGGGCCGGAGACATTGTTTCTCTTTTTCAAAGAGAAGCTATTAAGATAGGGAAGAAGAAGAAGGCAGGGACTATGCCGGATGTGGCCGAAGAGCAAACCCGAGAACTTTTGTGTACGCATGTTGTGATTG…
>Wheat_newGene_1010	Wheat_newGene_1010.1
TTTGGCTCATCTTCACGCCTCAAGTTTCCGATAGCGCTGTGGCTGTACACCGCCGACTTCGCCGGAAATCTGTCTGCACATACTCTACTATCTGCCGAAACTTCGTCTGACCTGAGATGGCGACGGCTCAGCGGCGTCGTGGTGAATGGCGAAGCTTCTCAAATGGACGGAAGAGAGGTGGTGACGCGCGGCTGGGAGACGTGCATATTTAACGAAATACGATTCATAAGGTTTCATATTAACAAAAAATGATGGTCTTTGTAGAGTAATATGAACATTTTGTTGATTCCAGGACAACTTTATTCTCCAATACGAATCTGTAAGAAAAGATATGACATACATTTGTGCAAATTCATAATGTAAGCTCATCTCGAAACTTTATTCTTTTTTCAAGTTTGA…
>Wheat_newGene_1011	Wheat_newGene_1011.1
GCACGACCCTTCCTGTCAATCCCATCTCCACTCCAGCGCGCCGCCACCTCTGTCCCCACCCCGCCGGCGCGCCGCCAGCCCGCCTCCCGTCACCGCACGCCGCTGCCCCTCCCTCGCCGCGCGCTGCCGGAGTGCCTACCCCTGCCCCAAGTTACCCCAGCAACAGCCGCCACCGCCAGCAGCAGCAGCAGCAGCCGGAGATCCCATCTTGGGGCCGGCGCTGGTCGAGGAAGGCCCGAGTGGCGCCGCCGGCCGAGAAGCCCGCGCCAGATGACGATAGGAGCGAGGGCGTCGCCAGCCCGGACACCCCCGAGGACGACGAGCACGACGAGGCAGTAGCGACGGAGGACGAGGCCAAAGCCAGCGCGCAGGACAAGTGGGCGCAGGAGCAGCGCGGCG…
>Wheat_newGene_1015	Wheat_newGene_1015.2
CCAAGCCAAGGAGCCGATGCCGCCAGGAGGAGGAGGCGAGCATGGCTGCACGGGGCAGCACCATCCATTGGCGACCGGTCGCCGTGACGAGGGCGCTTCGTCCTATCCTATGCCGCCGCCTCCCCTCATTGTTCCCGTAGCTTCTGAGAAGAAGAAGAAGAAGCAGGAGCAGGAGCAGGAGCAGGAGCACGAGAAACACCCTGCTGGGAGCCTTCCTGAGGGCCCCCTTGTCGAGATCCTATCCCGGGTGCCCTACAAGTCACTGTGCCGCTTCAAGTGTGTGTCCAAACCGTGGCTTGCCCTCTGCTCTGACCCCGACATCCGCAAGAGGTCACCCAAGACCATGGTAGATTTCTTCCTCCGCAACTATGGCATCGGCCCCTGTTTCATTAACTTGTC…
>Wheat_newGene_1016	Wheat_newGene_1016.1
CGGATGTTCCGGTGCCTCAGGAGCGTCCGGCAGCGCCTCGGCACCGATCGCCACCACCCGCAGGACAATCGCTGTCATCTCCTCTCACCGATCGCCAACTGGATCGTCCGGCACCATTCAGCAAGCCATGAACAGACCAGCGGAGAACATCAGTGTGGGCTCTTGTGTCTTCCAATTCAAAGTAGACTATGAACGAAGCAAGCAGATTCCCGTTGGCATGGCCTTCTATTCCGACATCGTCTCCGCCGGGGGACACCTGTGGAGGGTTAAGTTCTTCCCGCGTGGGGAGTTAGAGGCCGACCAGGAGTATGTTTCGATCTTCCTGGAGCACATGAGCAAGTCTAGAAGTGTGGAGGTCATGTTTGAGGTCTTTATGATGGGCAGGGACAGCAAGCCATG…
>Wheat_newGene_1020	Wheat_newGene_1020.2
GAGGAAGGCCTGGTACAATAAAAGATTGTAATATGTAGCTTCCTCAATTTTTAGGTGCTGGAGATGTATAGAACAAGACGAAGTTTACAAGTTAGCAATGAGCACTTCCTATGGGATGCCATGTGAAGAAGCCTTGGTATGATACAATAAGAAATCATAATTCGAGGGAGGTGACTGGTTATCTTTCAAGATATATGGGATTGCTCTAAGAAGCTCTAGGGCTTATCGTGTAGTTTATAGCAGCTCCTGAATGAGGGGTACGAGTGTGTTTGCGAGGTAAAAGGCTGAAGTGACAACACCTCTGGGACTGATCCCCAGTGCACAGAACTTCCATGGTGGTGTGTGTAGTTCCAAGGCCCACTTGAGCTACTCTTGGTGATGTCAGCAGATTGAAAGCTA…
>Wheat_newGene_1023	Wheat_newGene_1023.1
CTAGACTCTGCGCAAGATCAGTCTGCTGCCAAAGAAGCGAGCGAGATGGCCCGGCTCCTCTCTTTCGTCCCCATCTCCCTCCTCCTGCTAGCTAGCCTCGCCGCCGGCGCCGGCGCCGCAGCAGCCGCGGATCCAGGGGAAGGGGGCCCCAGGATCAGCACACAGTACGCGAGCGAGGAGGAGTCCCGGTGGCTGGACCGCTGGGCGGAGAAGCATCTGCCCCACGGGCACGGTTCCGGCCAAGCCATCGAGATTCAGCCGGGCAGCGACGAGGAGTCGGCGCAACTGAGCCGCATGTTCCCCGGCAACGCCTACATCGGCCACATTGAGTATGACAAGGACCATCCCTTTGGCAGAATCGTGGTGGATGCCTTCCACTCCAAAGCTCGCCAGGCCAAG…
>Wheat_newGene_1024	Wheat_newGene_1024.1
AGGCTGCCAAATGAGAAGAGGGAAGAAGTCTACCATGGCTCGGCGCTACCACCTGACCCTCCTCTCCGTCTTCTCCTTCCTGCTCCTCACCTGCTTTGTCGCTCCTCATCTGTCCCGAGGGAAGAAAGTCGGGAAGATAGTGACCCTGACCGTCCAGTACCCGGCCGTGGACTCACCGCCGGGCGAGAAGATCAAGATCTCAGCGCACTACGTTGACGAGCACGGGGGCCGCGAGCGCCACTTCAACCTCGACTGCGACGACGACGAGCCCCTCGGTTTCGGCATGAAGTACCTTCTCTCGACCCTGGAGGGGATACGAGATGCGCGGGAGTCTCGATCCCAGCTCTAGTAGCAGGTACCCACTGGAGATTATTGGAGAAGGAGCTACTCTTTTCGTTC…
>Wheat_newGene_1028	Wheat_newGene_1028.2
TCTGGTCGTACGTCGTCGTCACTTTTGCAAAAAAGCCCCTCTATTTTCAAGAATTCAACCCGCAGTCCCTTTTTAAGTTGCTATCTCAGAAAACGTTTCGTTATTACAAAAAGAACCCTGCCGTTTTGAGAATTCAACCCGCGGTCCCCCTGGAAAGAAAAAAAAACCTAGCCACACGAACGACCCATGAACCCCAATCTCATCCACCTCCAGCGCCGCCACGCCCTGCAACGCCGCCGCGCGCCGCCGAACTCCGCCCCGTCGTCGCCCCGCCGGAATCCGCCGGAACTCGACCCGCCGTCGCGCCGCCGCTCAAGCCCAGCTTCTGGATCGGGTCAACGCGGTGGCTCGAGCGGCTGGGGGCGGCGCGGTGGCTCGAGCGAACCAGACCGCTCTGCC…
>Wheat_newGene_1031	Wheat_newGene_1031.1
CACGAACTCCTCCTGACCAGCGTTGGCTGCCGCCGATCTGGACTCCCCGGCTCCCGTGCTCCCCCTCCCCATCTCGCGCTGCTAAGGGAAGGAAGGGCATGGCCCTGCGAGCGGCCGCGACGAGGCTCGCGTCCTCCATCCGCCGCCACAGCCACCTCCCAATGTCCGAGTTGCTGCTCCCGTGTCGTGATTGGAGACCGTGTCCTTTTCCAACTGCAATCAATGGATTTCCCTACCCGGATTTGAGTCGCCTGGTATAAGAAGGAAGGGTCCTCGGCCGGAATCTCCATCAGGTTGCGTCCTTGGACCAGAAGCTCCATCAAATCCCGTCGAAATTGCAATTTTCCTCGAAACATCCAATGTCGCCGCCGAGTTCGCTGGAGGAAGAAACGCCGAGTT…
>Wheat_newGene_1034	Wheat_newGene_1034.1
CCGTCCCTTCTATTTCGCAATTGCGGCGGCGGCGGCGGCAGGGATGGCACCGGAGGAATGACCTGACTGCTATGGCTACTTCTCTCGAGCGTGGTGTACTTCCCTTTCCCTCTCCCACGCGGTGGCGAACCGGAGGCGACGTGGGCGGTGCAATGATCGGGGCGAGCTCGGCGGCGCCAGCGGCCTTCTACGGCATCCGTCTCCACCCTCGGCGGTCTTATCGCTTGGGAAGGGGAAGAAACTAGGGAAGGAAAGGAAAAAAGAGAGGAGTTTAGGGAGTGATGGAAGTGATGCTGGAGACAGGCACCTGGCAGTGAGATGATGGAGGTGGAGAAGAAGGCCCAGCCGATGACATAGAAGAAGAGGAGAGCTCAATGCCGCGGAGCAAAAGGAACAACA…
>Wheat_newGene_1035	Wheat_newGene_1035.1
GTGAGGAGTGCCTCGCTCGCATGGCCAAGCTCGCGCAGTCCTCCTTCGCGCTCGACCTCCTGCGCCGCCTCCTCTGCGCGCACGCCGCCGGCAATGCCGCGGGCGGGGGCAACGCCAACACCGTCCACGCCGACGCCGCCGCTCTACGGAAGGAGGAGGAGGAGGAGGAGGGGGCGGCGGCGGCGAGGAGCCCCTGCATTGTGGCCAGGCTGATGGGCCTCGACGCGATGCCGACGCCGGCGCGCGACCCGCAGCAGACGCTGCGCCGGAGCCGCTCGGCGAGCTCGGCCGAGGGCTGGTCCTCGCCCACGCCGTGCTGCTTCGGCGGCGACGCGCCGCGGCGCAGGGTGGTCAGGACCACGTCCGCGTCGTTCCGGGACAGGCCCACGTACCTGCGGC…
>Wheat_newGene_1036	Wheat_newGene_1036.1
CCGCAACCAGATCTAGAGCAGCTGCAAAAGCGGCGATTGTGGGCGCGACATCGCCCCCAGTCATGGTGAACTCGACGGAGCCGCCGCCTGCGACTTTCCCATCAGATCTCACCAAGGAAGGTGGTCCTAGGGAGGCGGGTGGTGGGGCCGTGGAGGTAGATCCAACACCGTCGAGTGCCGAACGAGGAAGGCTGATGTCGCTGCCATCAATGCTCAAGCCCTGGGGTAGCCAACGGCAGCTGCGGTGCGTTCCCATCAACCGTCATGGCGAAACCATCGCCCCGGACATGGGATCCTCATCGAATCAGCAATATGAGGTCAGGGAGAGGCTACAACTTCGCCTTGGCAAGGTGGCAGAGGCATCGGGCACCGGCAACCCCGCAGTTGACAAGTACCCTG…
>Wheat_newGene_1037	Wheat_newGene_1037.1
CTTTAACCCATGCTTTAAATGCCGCAAGCAAACCCACCCTCGTCCTCGTCATATCTTAGATCTCGTCCTCACCACACCCTTCTCATTGCCGCCGCAGCCAGATCTAGATCGGCTGCAAAAGCGGCGATCGTGAGCACGACATCGCCCCCAGCCATGGTGAACTCGGCGGAGCCGTCGCCTGCGGCTTTCCCATCGGATCGCACCAAGGAAGGTGGGGCTAGGGGGGCAGGTGACGGAGCCGCGGAGGTAGATCCAACACCGTCGAGTGCCCACCGAGGGAGGCTGGTGTCACTGCCATCAATGCTCAAGCCATGGGGGAGTCAACGGCGGCTGCGGTGCGTTCCCGTCAACCGCCATGGCAAAATTATTGCCTCGGACACGGGTTCCTCCTCAAATCAG…
>Wheat_newGene_1040	Wheat_newGene_1040.1
GCCCTGTCTTGCCCATAGCTGAAATTGCTGCCCCGCGTGAGGGTTTCTTCCGCCGCCGTGCCTCCATCCGTCCACCGCCGCCGTCCCTCCCACTCTGCGGCATCCTTCCTCGATCCGCGGTCGTCAAATCAAATCAAGACGAGATCGGCAGGATACACCGTATCTCGCGCGACACCCAGCTGCAGCTGCCCGTGAGATACAACCATCAATCTCGACGAGTTCCCGACGATCAGATCCAGGATGCGGTGGACGACGGTGGCGAGAAGTGGCTAGATGAAGGTCGCATGGCCGTGTGCGGGTGGGCAGTCAGCACAAGAGGAGCAGCAGCGATGTGTATCTCATCCTGCGGGGGGACAAGGAGGATGGGATGGAGCCTCCTGCAGTGGAGGACGACGAAGG…
>Wheat_newGene_1044	Wheat_newGene_1044.2
CCGGGCTCTCCATGGAGCACATTGACGTGGATTCCGCTCCCAAGCGGGCGAAGCTCGCCGGCGGCGGAAACGAGGACCGCCTCAGCGCGCTCCCCGACGACGTTCTTCTCGACGTCCTTCTCAAGACCCGGAACGCCGCCGACGCCGCTCGGACCAGCATCCTCTCCAGCCGCTGGCGCCTCCTCTGGGCCTTTCTCCCGGAGCTCCACTTTTCAGACGGCATCGACCCTCGCCGCATACGCCCCGCCCTCGCCGCCCATGAAGCGCCGGACCTCCGCTGCCTAGTCGCCATCGTCCGTGGCGCCTCCCCCAAATCCATGGCGGCCTGGCTCCCCGTCGCCGTGCGCCGCCTCTCCGGCGATCTCGTCTTTCACAACACGACGAGTTGCGGGGAGTGGG…
>Wheat_newGene_1045	Wheat_newGene_1045.2
TATCCATTCTCTGTTCGCTTCTTCCCTGATACAGTTCGCACCGCCGCCGCCGCCGCCGCCTAGGGCATGTCTCCTGCCGCCGCCGCCGCGAGCATGCCCCATCCACTGTTGATAGCCCAAATCCAGCACATCCTATAGAGCTCGCGCGCGTGCTGATTCCTTGGCTCAGATCTGGTCGGTTTCATAGGAGCCGAGATGGACCTTCCCCTGCCGTCGCGGGATCCGGAGACCCTCGGCAAGGACGATCAGGACTGGATGTCCGCGCTGCGGGAGTCGGTGTCGTTCGGTCGATTCCTATCCGAGTCACTCGAGTGGGATACGATGAGGCATGCCTTGCCGGCACCGACGGCTACCATATTGCATGACCAATCGCTGCCGGCAGCTGGCCTCAATCAAGAT…
>Wheat_newGene_1047	Wheat_newGene_1047.1
CCGGCCGCTGATGCGGACGAGGCTGCGGCGGCGGAGGGGGCCAAGAGTGCAGGGGCGGCGGCGGCGGAGGTGGGTGGAGTAGGGGAGGGCGAGGAGGTGAGATTTGAGGGAAAAGACCGGAGCTTTACTGGTTCGGAGGCCAACAACGGCGGGGTGGTGGAGGCGGAGGACGGCGGGGAGGTGGAAGCAGCGGTAGGAGATGGGAAAGATGCAAGTGAGGGGGCTGGAGAAGAGAAGGAGGAGGAGGCGGCTGCGGCCAAGGAGGAGGAAGGTGACCGGGAATTGTCGGTGGAAGATGTGAAGGCTGCGTTGTTGGTGCAGGCGCTTGTTGCAGCGAAGTCTGAGTCCGACAATGGTGAATTGGGCGAGGGGGATGCTTCCCTGCCATCCGCTGATGCG…
>Wheat_newGene_1048	Wheat_newGene_1048.1
CCAGGATACTATCGGAGACCCTTCTTCGACTTTATACCCTAGCAGGCCAAGTAAAAAAGGGAATGGTGCCGCCGTGGACCCGCGATGTCGAGGAGGCGATGGCGAACGCGGAGGAGGAGGAGGACGTCGAGGAGCCCCTCGACTGCGGCATCTGCTTCCTTCTACTCGATGCGCCGCCGACCTTCATGTGCGAAGCTGGGCACCTGATCTGCTCGCCCTGCCGCGACATGCTCGGGCTGGTGGCGGGGACGTGCCACGTCTGCAGCGCCAAGGCCGCCCGCCTCGGCTCTCGCCGGAGCCTCGGCCGCGACGTCTGGCCGGTCTACTATGAGCCCCGCGACCGCTGCGGCGCGCTCCGCGGGCCGTGCCGCTGCCCAGGCGACGCCTGCGGCTTCGTCG…
>Wheat_newGene_1051	Wheat_newGene_1051.1
CCGGCATTCACCTCTCTCTTCTTCCTCCACAATGAACCAAGCACCACTCTCTGCTGGACCGTGGCGGCAGAATCGAGCACGGGTGCGCGCGGTTAGCTTCTCCCTCACCGCCCCTGATCCCCTCTTCCTTTGGCGTTCATTCCGTTGACCCCATCTCTCTTGTTCAATTTCCCAGGCCGTCTTGCCAATGACCGGTGGCTGCTTCGCGTTCGTCGACAGATTGCGATGCTGCTGCTGCTCGTATGGGCTCCCGGTGACCGGGCCAGCACGCGTTGGGGCTGGCTGGGCTCCTAGCAGCCGGCCTCCCCGCCTCCTCCAACATCGCCTGGAGAGGAGCTCCTCTGTGCTTCCGAGCCGCCTCCTCGAGCAGGGCAGCCAGAGGGAAGGGAGTCAGCACAT…
>Wheat_newGene_1052	Wheat_newGene_1052.2
GAAATCCCTAACCTGTCCCGACCCAACTCGCCGCCGCCGCCGCCGCCGCCGCCGTCGCCAAGGAACCCTAGCGTGTTGATGGCATCGACGGAGGAGCAAGTCTTCCTTGAATCGAGGAACCTGTCATATGATGGCGCCCACCACCCCGACGCCTGCACCGACTGGGATTACCCGGAAGACCCAGGCGACCGGCGGAACGGGGTGGAGGTTGCCGAGCTCCATGACCAGCCGGCGCGCATGAGCACCTCAGATTCAGATCCATGTGAAGTCGCCAGGCGTGCCTTGGACCTCATGTTCCCGCGGGAGGAGGACAGCGATGACTGCTGGAGCACCTGGAGCGCACGGGAGAAGGGCAGTGATGACGACGATGAACAAGGAGGGGAAGAAGGCGATGGTAGC…
>Wheat_newGene_1053	Wheat_newGene_1053.1
CAAATGGGTACATAGGTACTCCCAACAGCTTACAGAACACGAGAAGCTGTGCAGGGAGATTATGGCTCTGCGAGATGATGAAGATGATGATGATGAGGAGGAGGAGGAGAAGGATGATGATGCTCCTTGCCCCGTCTATCCCATGAGAGTGTTCCCTGACGCAACAGGTGCCTGTGTCCTTGGGCTCAAGTGCCACCATCGTATCTACAGGACCCATGACACTTCCACCACCCCATCAACTCTTGGAAAGCGCACACCAAGTTATATGCTACAATTATTCTGCATGCGTCTATCAAGCTTTGAACCCTTGTATCCCATTAGTGTGTATGGAATATTTGCCATTCGGGATTACTTGGACAAGCGACGGAACTACGTCTTTAACCGTCCCAGGGATGACGC…
>Wheat_newGene_1056	Wheat_newGene_1056.2
GCAGAAATCCTCCTCCAAGCCTTCATCTACTACCTTGACAGGTGACAAGAGGGGCAGCTCAAACAGGAAGTTGCTGAAATCATAGAGGGGCATGGAAGGATCGACGAGGCTACTGAAATCAATATGGAAGTTGTTGTTCGTGTGTGTATGATGTTGTTGGGTTGTTGACATGGCGCGTGGTCTGGTTTCTGCTCACGGTCGAGGCTAATGTTGGGTTGCTAGGTGGCTGTGGGCGTGGTCGTGGGCGGTCTGCTGGTCGTCGTGGACGAGCCACTGGCCATGGAGGTTCTAATATAGGGCGTGCCCCTGTTTCTAATCATGTCGCTGCCGATGGGGTTGCTGCTTGCCGGGTGCCTGCCGCTGGGGCTGAGCCTCTTGACAGGCGTAGGGGTGTGAGTC…
>Wheat_newGene_1058	Wheat_newGene_1058.2
TGCAGTAGCCGACAAGCAGCGCGCGCGCACCCGTTTGCTCCAGCTTTCCTCCTCGCCCCGCGCCCGGCTGCCAGGCACTACCCCGCGCTGCCGCCTAGTACCGCGGCATTTCCGTTTGCACCGTCCGCTTTTCTCCTCCGTACTCCCTGCTGTCGCTCCGGGGCAGTTTCCCTTCCCAGCGCTTCCGTCCTCTCGCTCCCCCTCTCGCTCGCCGTGCGCGTCGTCGTCCTCGTCGATCGTTGTGGCCGCGGTGGCCGCCATGGCCGGGCGTGGGGCTTCCTGGGGCGTGATCAGGGCGGCGGCGGTGCTGGCCCTAGCTGTGGCCGTGCTGGGAGGGGTCGTGGCTTCGGCGTCCAGGGCGGAGCATGTTTCTTCCCGCGCCGAGGAATTGAAGGCTCT…
>Wheat_newGene_1059	Wheat_newGene_1059.1
GGCGATGGCGGTGGCGGAGGCGGAGGCGGAAGTGGAGTCCTACATTAACTATCTGTTGATGGATATGAGGGAGGCTGAGGAGGCGCAGGAGGAGGCGGAGAGGAGGAAGAGAGGAGGCCCCGGCCGCAAAATCAAGAAACGGAAGACGGAGACGGGAAAGAGCTCAAAGGCGGCGGCGGCGGCGGTTCCGGTGGAGATGAGCGTCAGCGAGGTGGGGAGCAGCCCAGCGGAATCTGATTTGGCGAGGACGAGGGAGATTGTAGAAGCAGCCACGGCCAAGATTCTGGCGCGGATGAAGGGGATCGTCATCAAGGAGCCGGCCAAGACGATGACAGAGGAGGACGTCGCGGCGGCGGCCGTGTACAGAGCCAAGGCGGAGGAGGCGCGCAGGAACGAGGA…
>Wheat_newGene_1061	Wheat_newGene_1061.5
CACAACCACACGCACAAGCTCGCCTCCTCTTCCTCTCACCCATGAAGTCCTCGCCGCCGCCACCACCCACGCCGGCCGCTTCCGGCGAGCTCCGGCGCCGCGCAGCACGCCCCCAAGCTCACCATGGTCCGCGCCTCCCTCCCCTCCGTCCAGATTCTCCGCTCCCGGCCTCTACCACCCACTCGCAACCCCACCCCCGTGGCTAGGGTTTCTGGCAAGGGTTCGCCGGCGCGTCTCCGGCGGCACTAGATGCAGATGTAGCACACCATGGGAGTTTCCCATCCACCACGGTGGCAGCTTCTTCATGGGAGATGTGATGCAAAAGAAGCACAATAGTTCAGTGATGATTAGCTTTGCTTTTTCCCAGTTGAGAATTTGAGGTTGTGTGTGTACACTGTC…
>Wheat_newGene_1062	Wheat_newGene_1062.1
TCGCCTTGCAGGGCGTCTGTGGGCTTGGCTAGTGACTGCCTTCGAGGAAGTGGTGAAGGGTTTTACAGAGAACCCTCGAAAATGTGATTGCGCCGACACTAGGGACAAGTTTCGACTCACTCGGGGAGGCGGATGATTTTTACAACGTGTATTCTTGGAAAGAAATGTTTCAGAATAAGATATGGGCAGAGCGGGCTGATTGTTGAGAGAACGAAATGCATGCAGAAAATTGGGTGTGGCTGCTCGGTAAAGCTGGAGTCGAGAATACTAGATCCTATCGATGTGAGTGTCCTGTGTCGATAAGATTGCCTAGAACAGAGGGCAATGGATGGTACAGCTCTGAACACAGGGAGAAGCACAATCACTCGCTGTTGCCGAATTTTGGAGAGACGATTCACT…
>Wheat_newGene_1063	Wheat_newGene_1063.1
TAGCGGCGCGGGCGGACGGGTTTCTGGACGGCCGTCACCGCCGATGAGGTGAGTCGTGGATCATCTTCCTCTATTTCTGTCTGATCCGCGGCTCGGAAAAGTGCTTCCGGTCAAAGGGCGAGTCTGTTCTTCCCCAAACGCGTCCGTCATTTTTGAACTTCAAAATCAAGGGAGTGAGGGAGTGGAGGCCGACGGTGATGGAATTCCTCAAGCAACCAATCAGGAGATATATCGATCCGATGCTGTTAATCGACCTTATGCATTTTCCAGTGTCGAGTTCCGGCGGTTAAGCTTTTGTGATTTGTCTCTCCCAGATCCACTCTGATTGAGGAGGTTGGGGAGAGTCTAGTGCCGGAAGGGACGCCGGCACATGGCACCAGGCGGACAGTGGTCGAGGTG…
>Wheat_newGene_1064	Wheat_newGene_1064.1
TTTTTTTTTTGAGCCGCATCAGATTGAGAATTGGATATGCTGGGTTCAGCCGTCCTCCGGCTCGCCACCCCGCCTCGCGCCGCCGTCTCCGCTGCTGCCGGAAACATCTCGCTCGTGGATGGCAGCCTCCGCGCTGTGCTGCACCCGGGGGCGGACGACGCAGATTCAGCGGCGGCGGGGTGCTCGCACAAGTGGCGGATGGTGATCGCCTACGACGGTACCAAGTTCAAAGGTTTTTCTCGCCCCTCTTCTCTGCACCCGGATTCTTTAGATCGGTGGTGTTTGTGTATTCGATCATTATTAGATTCTTGGGGGTGGTGATGAATGGTTATCGGCGCTACCTAAGGACGGTTGCATCGAAGGGAGAAGAGAAAGCAAA
>Wheat_newGene_1067	Wheat_newGene_1067.1
CAGTTGTGAGATGTTTCATAAGGCACCTAATGGATGTTTGTGTTGTTCGCATGTTCCACTTTATATCCAGGTCGTATGGTCGAGAGCCGAGAAAGAGGCAGTAGGATGGTTGGTCCAACCTTATTGAGAAAATTCTGAGCATGTGATCATTGTCCAGATTTCTCTCGCTTAACAATTATCACCATCATCTGCACTAGTATATTTGCATGGATTGTCTGACAAAAAGTCAACCAGTGATCTATGGTTGGATGTTCGCAGTAGTCACCAGCTGACCAGCGTCGATCAATCAACACCCGCAGCTGCATCGTTCATACAAGGTCAGGACTCATATAGGAATCCATGTTGTTACAATGTCTCCTTAATTTCTCTCCTCCCCTTCCAGCATATATGGGTGAGGTC…
>Wheat_newGene_1075	Wheat_newGene_1075.1
CAAAAACATAGGCTCAATGCCTTAGAACTCAACCAATATTATATGCTGGTATTAACCAAAATCTAAAACAATAAACCTGATGGCTTGTGTTCAAGTAATATTAAGTCTGATGACGCATTTGCCAATAAAAGAAACTAGAAGGGCTTAGACTCAAATGGCCGAAGGGATAAGGTTCCCTATCGCCATCGATTTGTTTAGTTCTGCACAGAGGCACCGATGCTGCGGTTCATGTCGCCGCCGGCCGTAGCCGGAGGGCTTGCTCGTACAACATCGCACGCCAGAGGGCGTTGCCGGCCGTCGGTTTCTGCGCCGTGCCGGAGGACGTCGCCTCCACTGCCGCTCATGGTGCGCTCACGCCGAAGGGCTGGATAGCCGCGTCGTGGTTGGTCGCTCCGTGGG…
>Wheat_newGene_1077	Wheat_newGene_1077.1
TCCCTAACTACAGAGCAGGCCGCCGCCGGCTCGATCTGCCACTTCCGGCCATCTCCGGCGACACCGCGGACACCCACGAAGTCCCCTCGACTCCCTCTACCATATCCCCCATTTATTTGATCCGCCGCCGCCAAAATCGCCGCCACCACTCAATCCTAGCGCCGCTTGATCCAGGTCCGGTGGGCTTGCCACCGGCTGCAGCGGCAACGACGTCTCCATGCCTACATCCTCCCCCAGCGCAGCCACACGCACGAGGCGTGCAGCCACGGGCGTCGGGCGCGTGCGGCTTCACCGGCGCTGCTCGGTCGCCATGGCTCTGCTGCTAACGGTGTGGACTAGCCACATCCTACTACTACTACTGTAAGGTAAAGAGATCAAGGTGAATAGATGCTCATGGAC…
>Wheat_newGene_1078	Wheat_newGene_1078.1
CTCTCTACTCTTGTCTGATGGAGTGCAAGGCGGCGAGCGAGTCGCCCTCGTCGGCCCCCTCTTCTTCCATGGACAGCTGCGGCGCCGGCGGGCCGCGGGCGACAGTCTCCACGGCGTCGTCCTGCTACCGGCCGGCGATCGGCAGGGGCCTAAGCACGGACCTTCACCTCGGGCTCAGCCTGCGGTCATGCTCCTCCTCCTTCCACACGGCCGACGGCGTCTCCGCTTCCACTCCAAGGAGCACCCTGACGACGACGACGACGATGAGGCCAACGGCGCCGTCGTCTGATCCGGCGCACCAGAGAGGAGGAGGCGGCGGCGGCCATGGGCAGCGGTCGCTGTTTGTGAAGGTGTACATGGAGGGCGTCCCCATCGGCCGGAAGCTGGATCTGCTGCTGC…
>Wheat_newGene_1079	Wheat_newGene_1079.2
CAATTATGCGCCGCCTCTCGCCGCCGCGGGCGGTGGCGGTGGCGGAGTCCATCGACGCCCTCCGCTTCTCCACCTCTGCCGCAGCGGCGGCCGTTCCATCCCCTCCTGACCTGGACCCCCCTCGCCTCGACCCCTCCGACGTCCGATCCCACAATGCCGCCCTCATCGCATATTCTTCCAGGGGCAGTGAGGCGCCGCGCCTCGCGCACCTCCTGGCCTCCTTCGGCGCCATGGTAAAGTCCGGTGCGCCTCCCGATCGCTGTACCTACAACACGCTCATCAGCGCGCACTGCAAGCTCGCTCTCCTCGCCGACGCCAGGGCCGCTCTGGCTCGGATGCACGAGGCGGGGTTCGCGCCGGACACCTTCACCTACAACTGCCTCATGCTCGGCCTCTGCA…
>Wheat_newGene_1080	Wheat_newGene_1080.2
ATCGATTCGAGAGGCATACTGTCACAGACACAGGAGTAGCTAGTATCGAACGGGATCGATTCCAGAGGCACACACACAGATCTGGCGCGGCAGCGAGGGGCGGAGAAGTTAGGACGATGGGGAGAATCCGGTTCACCCTGGCGGAGGTTGCCAAGATGGAGGAGGTCCTCCGTAACCTCAAAGCCATGCCCAAGCGTCCGGTCATCCAGGGACTCACCGACGACTTCAACGCCTCCCCGGACCGCTCCGGCGACGACAAGGTCCCCGTCCAATACAATCAGGTGCACACCTGGTTCCAGAACCGGAGGTACAAGCAGAAGAGGAGGGGTAAGCGGCCGCCGGCACGAGGGAAGAAGATGCTGCCCACGGGGGCTGAGGCACAGCACCCAGCTTCCTACT…
>Wheat_newGene_1081	Wheat_newGene_1081.1
TCCAGCTCATCCTCACACCCATGGATTCGCGTCCTGCTGTACGCATCACTTGCATCGTGGTCGTGGAACTTTGCTCCCATCTAATCCAGTTGGGTTGTGTCAAAGGAAGGGAAGAGGGAAATGTCTGGTTTGGTTGTGTATAGGGAAAGGAAGACGACAATGTCATGGAGCAGCTGCAAGGGCATGCCAGGAGAGGAGGGCCGAAGATGAAGGTATGATCGGGTCGTGGGCTCTTGGTGCTGCTCATCATAATCTGCTTTGACATGATTGTTGCCATCAGGAGGACTACCAGCAAGAACCTAAATGACGTCCTCAATAATTTAAATGTGTTGATGATGTAAACTAGATTGTGCTGATTTCCAACCTTGCCTAGTGTTGTATTTATTAATTTATGTTGTA…
>Wheat_newGene_1082	Wheat_newGene_1082.1
CTCGATGCAGCAGCAAATACGGCGATGCGGCGCCGTCGCCTTCGCCGCGCTCCGGCGGGTCCGCCACTTCCCTCACCCCACCGTCGCCGCCGCTGCACCTCCTACGGCGGCGTGGAGACGCCCTTGCACTCCCCGCCCGTACTCCACCGCCGACATGAGCCACCAGCTGCCTGCAAACCTGGTACAGATCATGGAGCAGAGAATGAGATTGATAGAGCAGAAGAGTGCATACCTCCAGGAGCAAATCAACCAGCCGGCTGCCTCACCGGAGGAATACTCGAGGGCTAACAAGGAGTTCCACAAGCTGGAGAGCACCATTGAATTGATCAAGGAGCTGCGATCAAAGCAGAAGGAAATTGAGGGATTGACATCCTTGGTGACAAACTCCGTTGAAGAGAA…
>Wheat_newGene_1085	Wheat_newGene_1085.1
GTGCATTCCTCCGAATCTCCAGAGATATTGACAACATCGACAGCCACAGAGAGCCCTCATCTAATCACAACGCACTCCAGATCCATGGCCTAAAAGGGTCCGACCCCGACTAGTATCGTGGCATTGCTAGAGGAAGGGGAGGAGGACGATGAGTGTGGGGATGGAGGGAAATATGGTGTTACCGATTCTCCTTCCTCAAGTTTTGCATCTCAAGTTCATGAGGCCATGGAAGATTTTTTTCAATGTCCCAGATATTGATAACACCGACAGTCACAGAGAGGCCCCGTCTAAATCGCAGCGCACTCCAACTCCGTGGCCTCAAAGGGTCCGACTTGGCAAGATACCCGACCGCCGCGCCTCATTATCAGGAAGGAAAAGTGTTTTGGAGATGGCCATGAG…
>Wheat_newGene_1086	Wheat_newGene_1086.1
CTGCTCACCCTCGTCCGCTCACCCTCGTCTGCTCTCTACCTGCACTGTACCCGCGGTCGCGTGGATCCCCCGCAAGCAGAGGAGCTCCCAGCCAGCCAAGTTGTAGATCCCTTCATCTGTTCTGATGCTCACCAAGGGCAACAAGATCCTCCACCCAGGACAAATCTAATTACCAAGCCCTCTGAGTGTATCTTGTGGATCTATTCTCATGGAGTTGGTTGAGCTATCCAGCACATCACTGGCTGAAGCAATGTTCATGAAACTCGGTCTCCCTAAACCAGTGTACTTTGTGCATCATCTTCCACAAGATCGATTTAGAACAGAGATTCAGTTTCACCGCACAAAAGCACGGTACCATGCTTCAGCGCACCGGACAAAATTATCAAGCCGTATATGTCG…
>Wheat_newGene_1087	Wheat_newGene_1087.2
ACACAGTTTGGATCCTTTTTTGTGCATAATAAAACCGTGCAATTGCCTAAAAATATTATACAGTTGCCCAATTGTCATGAGCTTAAAAAGACCATAGTTTCGCCAAATATATAAAAGTTATAGATTTCCGCAATTAGGTTTATGTTATACCTGCAATTAGGTTTTTGATAGTAGCCCTGGATTGCATGAGAGGGCAGGACCAGAGCTCACCCCGCCGGTGGGGTCATGCGACGAGCCGGGGCGAAGAACACCTTCATCGACATGATGGCATCCCCCAATCAATCTAGTACATCGGGTGCTCTGAGCAAACTCCTTCTACATTTCTGCTTCGTCTCCAAGGTTGTGGGATAGCGGCCCGTGTGCAACTACCATAAGAGCACACTGACAGTGAGCATCTCC…
>Wheat_newGene_1090	Wheat_newGene_1090.1
TCACTATGCCGGCACACCACGCTGCTCAGATCCATCATGGTGGAAACCCGATACAGGTGGCCTTCCTTCAGATCTTTTTTGGTTTCTGTCAAATTTGTCAGCTGCTCAGAGGAGGTGAGGCTGTTATTCTTTTTTGTTTGATGGGAGTTATTCCCAACTTATTGTTTGGTCGATTTTGTTCCTGCTACCATGGACAGCCAGCCACCATGGCCTCTGAACTTTTGTCTGTTCGTGAGCTTGGAGAGCTGACAGTTCGCTTTTTTGTGCCTATATTTGGCCACATTGTTTCTTAGCAAATATTCATCATCTAACATTATACATATGATTCTCTGTTTTGCCACTGCAGAGGAAGTGAGTAGAATACGTAGGGAAAAAGAAGAAGGAAACAACAGTCTTGCA…
>Wheat_newGene_1093	Wheat_newGene_1093.1
TATAGATGTACTATCGATTCCTCTACTTGAGCTCAGGCTCGCAGGCACATATTGCCAAATCATTTGGTTGCTTCAGATCTACGGTGACTGTTATCACAACAATGTCACTGTCCATCCAGACTGTCGGGCTACTTGGAGACAGACTGCCTTTTAGTAAGGTGCACACCTTCCAAGTGTATATCCTGGACTTGGTGCCTGGAGGTGAAACGAGTAAATTGATCAGCTGACCTGCAACAACCTTCAAAATGCTTTCGCCCCTTGTGTTTCAGTTTCAGTCAAGGCGATATCCATGTGTAGAGGGTCATAAAGCTTCGGTGCCCTGGTTATTTTGTTTGTATATATGTAAATGAGCTTTGCAATCTGTTGACATCTGCACGTTCATGCTCTGTAGTCTATCAG…
>Wheat_newGene_1094	Wheat_newGene_1094.1
GGTGGACCAAGGAAGGATGGCAAGCTATGAAAAACCGCCTTAATGAGAGGCCTCTTGGAGCTAATTTCACTGTTCAACAGCTGAAAGATAGAGAGCAAAGGCTGAAGAAGAAACTTAATGTTGTAAGTCTATTATAGAAAAGAGTGGTTTCGGTTGAGATCCTCATAACAAAGTGCCAACGGCTATAGATGAAAAATGGGCAGAGCTATCAAGCGAACAACGCAAGTGGAGATACAAACAATTCCCCTATTATGATGTTTTATGTGAAATTTACGAAGGTCAAATGGCAGAAGGAAAGCATTGCAAAAGGACAACCGATGGTAATGAAGAGAGGTACAATAATGTGTCCCATTTTCCTGAACATGGAAGTTATACTGATGATGTTTTGAGGGTTGCCGG…
>Wheat_newGene_1097	Wheat_newGene_1097.1
CTTGGCCTACGCCGACGGGCGGCGTGGTCCCTCTCCTCTATCGAGTAGCGGCGGTGGCGCGGGACGCAGCGGGCTCGGCCTTCGTCGTCGGCGGCGGGGTCCCTCGACCATCAGCGGCAGCGCCGAACACAATAGGCGGCCAGGACGCGGCGGCGAAGCTGAGGGAGCCGTCCCTTGTGGCACGGGGGGCGTGACGGTGCCATGGCGGCTCTGGGGTGGAGGGCGCATGCGTGTACGCGGCGCGTTCCTCCGGCTTCCGGCGTGCCGCAGCATGGACTTCCCTGCTGTCGTCGTGCTCCCTGATGCCAGCTCCTCCTTCCTCCCGCCGCTAGACATGCACAACACCATCCCATGCCCTCTGCCCGCTGGCCAGAGAAAGGCATTGGTGAGAAATATGGA…
>Wheat_newGene_1098	Wheat_newGene_1098.2
ACAAGAACTTCGAAGCTGTGAAAGGTTTGCGTCAGTCTGCAGGTCTGGGAAGAAGCTCCTCGTTTACAAGCCAGCCTAGTGAATCTGCATCTGATACAGCCGATATGGATTCATCAGCAGAACCGAATGGAAGTGACACACACATGCGCACTGTTTCGTCTACCGATCATATGATGCAATAAGCAGCCCTGCTGCCACTGAAATCCCCGTCCCCGCACCAGCATGATTCGCCTTCAGTGATGTGGCTTCACCCAAAGCGATCTGCTTGATTTTAGTCAGTCTTGCACTTTACTTATCGTTGGTGAGCATTTTGTTGTAGGTGTACAAATTAGTCAGTATGCAACAGCGCATGTGCTGAGCTTGGTCAGATATGGTGCTGAGCTGCTTGGTTGCCCAGGT…
>Wheat_newGene_1099	Wheat_newGene_1099.1
CATATGCGTGCTCTCCTCGATGCATACAGGCGGCGCCGCCGCGGGCGCTCCTCGATCCATACGGGCGGCTGGTCTTCTTCTCCAGCCATCTGCCGCCCTTCTCCCCTTCCCATTCGCTGCCCTACTCTACCCTCCCGCCCCTAATCTTCTCTGGCACTACCCCCAGCCTCCTGCTGCCGTGCCTCGATCCATACAGGCGCCACCGCGCGGGGGGCGGTCTTCTTCTCCAGCCATCCGCCGCCCTCCTCCCCTCCCCTCCCTCTTAATATTCTTCTTCTTCTCCGGCCAGCCGTCGCCCTCCTCAAATCCCGCGGAGTTTGCCGGAGGAAGAACATCCGCCGTCCGAATGTGCTACACCAGAGGGAAGCACCGGAAAGAGGATGTTTCTATGCAGCATAA…
>Wheat_newGene_1100	Wheat_newGene_1100.1
CTGAAACATGTTCACTAGAGTGGCCTGGGGTGGCCTGCGAGCTACGAGGATGGGGCTGCGAGACTGGATTGGCAGCCGACAGCGAGAGAGGAAGGGTGGTTGTTCCTGTGATGAGGTGGTGATGATTGCCATAGTGGAATTTTGTAGGTACGACGGCAGCGAGCTTTGAGGGCCCCCGGTTTGGTGGCAGCATGAGCCTCGTGGAGTTGTCTCGGACAACATCACATCTATTTGTTTTTGTTTCCCCACTTAGACTACTGCTTTGATTCTGAAGTGTGGAGATGGATGTGACTTACCATGGAGGAAGTGGGTACAATATCCATTTGAAAGATGCAGCAGGCTCAAAATAAGTTTCCGGTGCAAGTGTAGCTGCAAGCCAGATTGGTTCTTACAGCAATG…
>Wheat_newGene_1101	Wheat_newGene_1101.1
GCTGGGATGTTACTGCCTTAATGGATACATGTCCCTGGTGAACCGATGCTAACAAGAAGAAGGCAATGCAGAAAGGTCATCAGCGTACCTTGACCATTCTCTCAAGAGTTAAGAATTCTTTTGTGCAAGGACGGCTTAGCTGATCAAGGAAGTGTCAAGGTAATGCTGCTATGTGGTTCTGACCTGCTCGAGTCATTCAGCAAGCCAGGGGTTTGGATTCCAGATCAGTCAAAGAAAGAAGTCGAACCTGAAGAAGTCCTCGGAAGAATCACAGCTGCGTGTGCCCGGCTGGTTCAGGGGACGCGACAGGCGCTGGCGCCCTGCCCCGGCGGGCGTGTGCGCGGCGGCGTGGGTGCCAGTGCAGGGCGGGCGCGGCGGTGCGGGTGCCGGGGCAGGCTC…
>Wheat_newGene_1104	Wheat_newGene_1104.1
GGCACGCTCGACGTTTGGGTTGATGTGACGTTGCGGCCGGTTCCTCGGAGCTCTGCACGCCCCGCTCGTCGAGGATGCGCGGGAAGCCGTCCCTGAATGCGTGGGCCGCCGCCCATTAATGGTAGGTGCGGTGGCCGGCAAACGGAGGCTGCACGCGATACAATGACAACGCGGTGGCCGGGAGACGGGGTATGTGCGGAGACGGTGGCTAGGAGACGGACGCTGTGCGGTCGCTGGGTGATGGAGGCTGCTCTTGCCGCCGTCCAAAGGGAAACACACGTGGAGTGGAGAGGAGCGACAGTCGTGCAACGCAAAGGCCATGGAGTCGTCGTCGAGCATGCCGATCAATGGTCTCTATATGGGACTATGAAGATCACGGGGGAACAACACCATGGAACT…
>Wheat_newGene_1105	Wheat_newGene_1105.1
CGCAAGCCTAAACCAAGCGCCGTCGGCTGTTGTGGTCTGGCGAAGAGCCGACGTCGTCTAGGAAGATCCCAGGCTAATGGCTCCATGGGAGGATAGAACGGGATGTCTGGAAGATGGAATTGAAGATTCCTGAGTTGATGTCGCTCTTCTTTGGATTTCTTTTCTGTCAAGAGTGTTGCAGGGACGGCGGCCTGGCCGGTGGCGTGGAAGTCCGCTGCGATCCAGGGCCATTGAGTTTTTGGAATAGCCCTCGCCTCTGTGCGTGCGTAACCTCCGTCTCGGGCATGGCCCTTTTCTTTCGCTGTGTTAGAATACAACTTGTAACTAGTAAAATGCCCGTGCGTTGTCACGGGCAATGGTACATGTATAAATCATGGACATGTCACTAAATAATCTCAT…
>Wheat_newGene_1107	Wheat_newGene_1107.1
AAACCACCGCACCCACTTCCCACGACTCCCTCCCCTACCCTCTCCCGAACCCATCTACCCACTCCTCACGGCATCGCGCCGCCGCCGCCGATCTTCTCCCGATCCACCGCCGCTGCCTACCCCGTCTCCTTCCAGCTCGCCGGCGCCCCCGCCTCCTTCTGGCCCGCCAGCGCGCACTGTCGTCCCCGCCTCCTTCCAGCGCGAGGCCGACCCACCCTACCTCTAAGCAGGCCGACCCGACCAGCCGCTCCACCATTCGCCGGAGACGGCACCCCAATCGACCCGCCGTCCCACCGTCGGCCGGCACGACGCCTCGATCCAGTCCGCACTTCCAGCCCACTACGTCCCCACGCTGCCCTGGTCTCCCCCACCGTCGCAAGTAGCTACAGCACCGGCCAT…
>Wheat_newGene_1110	Wheat_newGene_1110.1
CCGGCGGGAGGAAGAGGAGAAGGCGCGGAGGACGGAGGAGAACCGGCGGAGACGCGAGGCACACGATGCGGTCATGGACTCCATCATCCAGCACGATCCCAAGGTGGGGCGCGACGTCTACACCCGATTCTTTCTCAGAGATTTCTCCGTCTTTGACATCAACGAAGAGTCGTCTGTCCCTCCAATGCGATACACCGATAGTATCTACCAAGATGAATTTGGGCTAGAAGACTCTG
>Wheat_newGene_1113	Wheat_newGene_1113.1
ATCAGTTCCATCCCCATTTGCTGCATTCGAAATTCCCCATCCCAGATGCCCAGCACTCTCCGCCTAACCAATCTCCACATATGAGGAAGAAGAAGGCGGCGGCGGCGCCGGCGCCTGTACCCGCGGCTGCCAAGACGAAATCGGCGGCAGCGGTGCCCGCGGCTGCTAAGAAGAAGCCCCTGGCGGCCAAGAAGAAAGCGGCAGCGGCCGTACCCGCGGCCAAGAAGAAGGCGGCGGCGGCGGCCAAGAAGCGCGCATCCGGTGGAACGGCCGGGTGCAGGCCACGGAAACGGGCACGGGATGACAACGGCGACGGCGATCTCATCAGCAACCTTCCGGACGCCGTCCTCTGCACCATCATCTCCCTCCTCCCCACCAAGGACGGCGCTCGCACGCAGG…
>Wheat_newGene_1122	Wheat_newGene_1122.1
CGGAGGTCAGCCGGCGTCTACCCATCCTCCTGCCACTTTCCTGTCCGGCCGGCGAAGTAACTAAACGCGGGCGGTTCGTTCCGTTCGCTTCGTTGGTACAGGATCAGGATGAAGGAGGAGGAGAAGGAGAAGGCGCCGCCGCACCCGCATGCCCATGGCGCCGCCGCCGCCGACGCCGCCCCTCCTCCTAGGGCGCGACTCGGAGATGAACATGGATCTGCTTCTGTGTATCGTGTTGGTGCGCTGGAGAAGGCGATTGCAGGGTTTGCGCAGAGGGAAACTGAGTCCGTGGTCAATCCAACTGTCGGGAGTTTCTTTGTTTCTCTTGACGAGGCTTATGAATTCTACAACATTTATTCTTGGGAATCTGGTTTCGGAGTTAGGTATGGAGCTAGCAGT…
>Wheat_newGene_1123	Wheat_newGene_1123.1
CTTGGTCTCAAAGGTCTGGCTAGTAACAACTCATCTTGGGTTTGGAATGAAGATGTTGTGAGACAATTTTATGGCACCCTTTACGTTGATCCTGATGGTAGGGAAATGAATTTCATGATAGGCTCGCAGCATTGTTTTGCCACCAAGGAAGATCTTGAAAAGGCCTTGCTCAAATCTCTTACTTCATTATATAGTCTCATATGTTAGAGCCAACATGTACAAATTCAGGAGTCCTTTAATGTCTAGAGCTGAGATGGACTTGTTTTGTTTTCTCTGAAAGACAAATGATCTGTCTGGTTGGTGTGGTCAATATTTTTGGGCTGTGAGAAGGAAACCACGCAGAGGAGAGGACCTCTGGTACTCAAGGGACCAGTTCATACCGATATGGAGGTCGGTGCT…
>Wheat_newGene_1124	Wheat_newGene_1124.1
CCAATCGGCTTCCTCCTCTCGTCCTGTACACGCGAGGGAGAGCCGCCGCCTCCTTCCCTTCCATACAAACCCTCTTCCCCGCCTCCCCTCGTCCGCCGCCGCCACCGACCAGCCGCTGTGGCCGACGTCGGGAAGCGCCGCCGCTTTGGCGCTACCACCACCCGTCCCCTCTCGGCGCTGCCCCTCTGCCTCCTCCCCTCCCGTCACACGACCTCGCCGCCCGGAAGACCACCCATGGTGAGCCGCCGCCGATCCACCCGCGCGAGGCGCCATCGATTATCCCTCGGACACGCTGTTGTGCGCAGACACGCCCCCGACTCCCCGGCTCATGCGCCGTCACGCCGACCACCTCCGGCCCTGACCTAGGGTTTGGTGGGCGAGCTCTTGAGAGCCGACCTC…
>Wheat_newGene_1127	Wheat_newGene_1127.1
CGGCGGCGTTGCACGGCGACTCCAGCGGGTCCGGAGGCGCGGAGTCCCCAGCCACCAGGAAGCAACCGCAGGAGGCTCGGCTACTCCGGCACTACAGGCGCCGCTATTGCCCCAGCAGCACGGGCCCGGCGGCGAATCTGGCAAGCACGTGTGCCGCACCTCCGGCGACTAGTGTTCCTGTCCGACCAAACGGATGATGAGGCTCCCTCTGACTGGAAGTCCAGAATGTGGACGAGAAGAATTGAGCCTGAAGCAGTCGGCTCCAAAAGAACTCCCTCTGACTGGATGTCCAGAATGTGGAAGAGAATGGTGAAGCAGTCAGCGACATCTCTGAATCCGGGCAAATATTCAGTGGAATGCCCAAGGAATGGCAAGGATATGAAGGTGAAAGACTGGCGT…
>Wheat_newGene_1128	Wheat_newGene_1128.1
CTCCTCCCTCGCTCCACTGCAGCCGCCGCACCTCTCTCTCCTCCGTTCGCTCTTCTCCCTCATTCACCACAGCCACAGCCCCAGGAGCTCCGTTGTCCCTGTCGAGGAGATCCATGGCCTCCCGACGTGCTCATCTGCTCAGGTCGCGAGGAAGCCGGGGGAGGAGGAGACCTCGTCGCGAGGGAGCTGCGGGAGGAGGAGCTCAACCCAAGAGGAGAGGATGCCAGCCAGGGAGTCGTCTTGGCTCGACGTGGTCCTTCGCGTCTTGAACCTAGCACCGTAGGCGGCTCGTTTAGTGGCGCAGCGGACGGCGGCCTCAGCGGGTGGGTGACGGTAGCCGCAGCTGGTGCATGACCTCGCATCCTGGGTGCGTGCTCGATTAGCTCGCGTCTTCATGGT…
>Wheat_newGene_1132	Wheat_newGene_1132.1
AAAAGGGTCAAATCCCTAGCCGCCAACCTTCCCCGTCAAGCCTGCGGCCCCTCCGCCTCGTCTCCTCCCCGTCCCTCCTCTCCAACGCCGCCGCCCTCGATGCGCCATTAGGGCGCCGTCGACACGTCAGGGATACACCGTGATGGAGCTCAGCCCGAGCCCAGCAGAAGCCACTCCTAACCATGTTCGCTCAATTGACAAGAGAAGGGCAGCGGATTGGTCGAGGGCACCCGCATGGCCTCGTCGCCGCTGTCACCTGGATTCGCTAGCCGCCGCCTTGAGTCACACCCGTCGCCGCCGCGAGTCAGCTCCATCATTGCTGCAAGGAATCTCGTCCCCGGCAAGGAAAATTCCTAGGGATTTTATTGACGGAGGCATCACTATCTGGTGCTGGATTAT…
>Wheat_newGene_1136	Wheat_newGene_1136.1
TGCCGCTGCAGGTTTCTTGTTTATTATGATCATGATCACTCTGAGGAGTTTGTTCCACTGAGCAAGGTATGCCGTCGACCAATGCACCAGACAGCCCAAAATCCACCCATGATGATGAGTGTCAACACTGACAATGGGGTTGCTCCCTTACTAGACGCACCTACTAGCACCCGCAGCTATTCAATGGCAGATGTTGAGATGGGGGATGCGGAGGCTGCCCCAAACAGTGAAGCTGCAAATGAAGCACATGACGACAAGATGAATCTGGGAGTGTAGTTCTTTCGCTTCCCTGTGCATTTCGTTGTGAACTTTTTAATCGAATAATGTCCGCCTAAGAACTTCCAATCGAGGAAGGATGGTTGCTGTTGACTGGATTGCTTGTGTGGTGCACAAAGTGTC…
>Wheat_newGene_1137	Wheat_newGene_1137.1
GCTAACTCCGTCGGATGCCTGCTTCCTCTTCTTCCTAGGGAAAGTTGGCCTTCTCCCTCGAGAGAGTGCGGTCATGTGGCTTCGGAGCGAAATGGATGAGTTGCCTACCTAGAAGAGGGATGCGATGGAACTGAAGTGATGCATGTGTGTCAGCGTCGTTGCGAAACTGAAACTATGCTGGGAAGCAGAAACCGAATTTAAGTGATGTTTGTGTTGCACCCTAGGTGTCGTTGGTACATGCTGATGCATGCCTGTGTTTGACATATGATGTTTAAACTATGATCTGATCGTGTTGTATGGCCTTTGATGTTCTTAGTTTAGATGCCATTGATCTTAAAGATTATGATTTGTTGCTTTTAGTAGTACTTGATGATATGGCCACTGATGCTTCAGCCTGTT…
>Wheat_newGene_1138	Wheat_newGene_1138.1
GGATGCTCTGTCCAGTCTACTTCTACACTGCCCGCCATCCGGAAGTCTCCTCCAACTCAAAGTCCAGCCGCCGCTAATAAAATCCGCGGCGGCGCCGCGCCGGGGAGTCCACCTGCGCCTTCTCCCCCTCCTTCACCCAAGCGGCGGAGGAGCCCTGCCGTCTCAAGCCCGTCCGCGCCCCGCCTCTCCCTCTCCGGTTGGAGCGCCGCCTTGCTTTATGACGGGTTCTTCTTCATCTTGGTCTGTTCCGCCAGCCTCTGGGGAATGTTCTTTACAAAATGGCGAACGTTATGAGATAACCAAGGCCTTATTGAAGTGCAAAATGGCAGAAGGAAGCTCAGTGAGCCAACACCTGGTCAAGCTAGTTGGTTACATGTGGAGGTTGGAAGCTTTGGGCTC…
>Wheat_newGene_1139	Wheat_newGene_1139.1
GGCGTCAGTAAGACCGACACCAAGGGAAAGCCTAAACGCGGGCCTACTAAAGAGACAGAGTGCTTCTTCTGCAAGGACAAGGGTCACTGGAAAAGGAATTGCAAAAAGTTTTTGGCAGAAAAGAAGTCTGGAAAGTCCAGCACAAGGACTTCCGAGGACACAAGGACTGCTGAAGAATGAGGTGCAGTTCCGTGTCGAAACGGTGTTGAAGTTGCCGCTCAGGCCGTCGGCGTGATGCCCTACATCTACCTTTATAATTCATACTCCCACCGTCCCAAAAACTTCGTATTAAACCTAGTATAAAGTTGAGACATATATTTAAGACCGAGGGAGTACTATAACTTAGTAATTGTTATTTTGTTTCCGCGTTATGTAAAAACATT
>Wheat_newGene_1142	Wheat_newGene_1142.1
CATAAAAAAAAGAACCTTCTTTCTTAGCTGAGAATACCTCGTCATTGGTACCATCAATGCTAAAATGGTCATGATTTTTGTCATGTCCTGCCAGTAAGGTAAGGTAGAATACCATATAGTTTAAAATATAAAATTGGACATTTGTTTTTCTTAAAACAAAAATTTAAAGTTTTGACATGTGTAAATTATTTTTGCAGGTACATGCATTTATTGGGTCCAATAATCACCCTGGTTATCGATAAACGATTAGAAACATTGGATTTGGGGTATTGCAAAAATAGTTTAAAGTTCTCACCTTTGATACTTGAATAAAATTGGAAGTGACAGTCATGATTGTTTTTTGTGCCAAACTTCCATTTACCATATTTGCTAAAATATATCCCCGTAGAGTGATCCCTA…
>Wheat_newGene_1143	Wheat_newGene_1143.1
AATGGCAAGATGAGGATGATGAAGATGCCGGATTTGGTGACTTTGGTGATATGGACTTCTCGAAGCTGGACATGGGAGGTGGTGATGACGACGATGATGATGAGATTGAGGAGGAGGAGGATGAAGACAATGTGGTTGACAGTGCTAACAAAGGTGATGTAGATGCTGAGGCAGAGCCGGGGAGCAAAGGAGGGGTGGCGTTGCTGTAAATGCAGCTGATGATCATGGGATCTGTTTCTAGTGGCGAGGTAGAATTTTGGTGTGCGCCTGAATTTCGGTAGTACGTAGAGGTGGTGTTGGTAGCTTTTGGCCTGGGGCTATCTGTAGTGTTCAACGTTATTCTGCACCTTTTGTTTAATTTTAGACCTGCTATGGTACTGTAATTACATGAGATTGTGG…
>Wheat_newGene_1145	Wheat_newGene_1145.1
CAGACTTTCGTCCGCCTTTCTGTCTTCCTTGACGGCAATTTCTATCGCTTGTTGCCCCGTCCGTTCTGCCTGTAGAGACTTCACGTATGATCCAAACTGGCCTGAGATAGTTCAGGGTCTTGAGCATGGACAACAGGCGGTCGATGAGGCTGATTTTACTGCTCAAGTGTATCAACTGAAACTCCTTGAGTACGTGGAAAAAATTAAGGCCGGACAGGTGTTTGGGCTTGTAGTTACTGTCCTCCACTCCGTGGACTTCCACAAGAGGAGTCTGCCCCATGCACATATCCTTGTTTGGCGGGAAAAAGATTATGGGCAGAGTCAAATCCTTCTCGCCATGGATGACAACTTATTCGTGCCTCTGCTCCCGAAGCTTGCAGCAACACTGGTCACCGCCAG…
>Wheat_newGene_1146	Wheat_newGene_1146.1
AAACGCCCTTCTCCCCATTTCACTCACCCTCTGCCTCTAGGGTTTCCCCCGATACAATGGCGAAGTGCAGGATCTGCCGCCAGTACTGGAGACACCTTGTCAAGCACCACAGCTACGCAGATCCAAGCCGATGTCGCGCACCCAGTCATCATCGCCAGTCATCGTCTTCTTCTGCAGCAACGACCCAATCTCGTGCGTGGGTGGAGTCGACAAGCGCCGGTTTCTTCTTCCTCAACGACGGCCACCAATTCCGAATCCCAACAGGGTGAAGAATACGAACATCTAGAGTACATCATTCGAGGACCACCCCCTGCTATCCAATACTGCGGAGAGCTTGAAAAGTACTGTCACTGGGGCAATGAAGTGAAGCTCTATCGGCGCCATGTGGACAAGTTGTAT…
>Wheat_newGene_1150	Wheat_newGene_1150.1
CGCCGCTCCTCCCTCCCCCCTCTCACGCCGCCACCACCGCCCCCTCTCCGGCGAACTCTCCCTCCTCCCAATCTTGAATCCAACAAAGGGAACCTGTGTCCACCATCTGTAGATGAAGAAGAAGCACGTGCACGAGCAGCAGGCGAGCCTTCCCCATGACCATGACTGCACGCAGCAGGACCACTCGCCGCCGACCGGCAACCAAGGCCGCGACGGCGAGGCGCCGCCATTCCCATCCACCGAGGAAGCGTCTGAGCAGCAGCAGCCGCCCGGGGTGGATCTTCCTGAGGGCGCCATCGTCGAGATCCTGTCCAGGGTGCCCTACAGGTCGCTCTGCCGCTTCAAGTGCGTGTCCAAGCCATGGCTGGCCCTCTGCTCCGAC
>Wheat_newGene_1151	Wheat_newGene_1151.1
GGTTACAAAACTATTCTGGTTGGGAATTCAGAATGCGTCTTCCTCAATGGCACCATGCATTTGGCTACCCATTATGCTTTAGTAGTCACCGTCGACGCGGAGGGGAAGGTTTGGAGGGAAATTGAAATGCCTGAGCACTCGCCAGACTCAAATCAGTTGGCTTCCATTGGGAAGTCCCAAGGACGCCTGTATGCGTGGCAAATTGATGACGATCATGATTGCCAACTCTATGTGTGGGTTCTTGAAGATTATGGTGCTGGAAAGTGGACCCTCAAGTATACTGTTGGCGTCTCAGAGCTGTTCGGGAGGCAACGTGGCGAAGATGACATGTCCTATAAGGTGTTCGCGATTCATCCAGATTGTGATTTGATTTTCCTTAC
>Wheat_newGene_1153	Wheat_newGene_1153.1
CTGCTTCCCAGTGCACTAAAAAAACAGCTGCTTCCCAGTCGCAGCGCCCCACCCAAGGCCGCCCTAGATCCGCCGGCCATCAGCGCGCCCCTCTTGTTCGCAAGGAGATGGCTTCGTCGGTGCTCAGATCCGCCGGCCGTGTGGTCCGGCGATCCATCCCCCAAGGGTCCTGCTGCCGGTCGCCCATCTCCGGTTCCGCCGGGAACACCCAGCTCAACAAGGTGCACGACACCAGGGTCTGCAGGCGAGAGGGCAAGGCCCTTACCACCAGTTTGGCT
>Wheat_newGene_1155	Wheat_newGene_1155.1
CCCGCCTCCCCTTGTCTCCCTCTCCCCGATCCAGATTGACAACGCCAGCTTCCTCTCTCCCTCGCCTGCAGGTCCCTCCACCGCCGTCCCTCCTACCCCAGCATCGGCCATCCTCCCTTCCGCCACCTTCTCATGTCCCAGTCACTCGCCTTTGTCCTCCTGCTGCCGATCGTGCGCGCCGCCCAACCTCACCAGTGACATATGCACTGCCGCCAGCAGGCACGGCGTCGCGGTCAACCGGCTCGTCGGCGTGCACATGCTTCAACGCACGCTGCTCCATCGAGCTGGCCGGACCGCGGCGACGCGTGACCTCGGGTTTGTGGTTGCTTTGCCCCATGCCGGCCATGACTCTTCGGCAACCAGGACGGCAACGGCATCGACGGGATCCTCGAACGGCTG…
>Wheat_newGene_1157	Wheat_newGene_1157.1
CTTGGACACAGCCGCTGGTGACACACACAACTGGTAACCCAGGGGAACTATGACGGGGCAGCCGCCAAGGCTCGTGTTCCGGTTCACCCAGGCGGAGGTCGCCAAGATGGAGGAGGTCCTCCATGACCTCGACGCCATGCCCAAGCGTCCTGTCATCCAGGGCCTCATCGATCACTTCAACGCTTCCCCGGACCGCACCGGCGACGGCAGGGTCCCCGTCCAGTACAATCAGGTGAGGAATTGGTTCCATAACCGGAGGGCCGCGCAGTCGCAGCAGTCCAGGAAGATGATGCTGCCCCCAGTGGCCGAGGGACACCACCCAGTAGCCGGATCCTACTCAGGGAATATTTCTTCGGATGGTGGTCATGTCCAGTTTGAAGCAAAGTCGGCTAGAAATGG…
>Wheat_newGene_1158	Wheat_newGene_1158.1
GGGACCCCCTTGTTGGAAGCCCGCAAAGAACAGTTCTGTCTGTGCTCAAGGGTTTCACGCCAAGCAACAGCGGAGCAGAGGAGACAGAAATACGGCGTACAGCGGAGGTTCTGGTGCGGGTGCGGGGAGATCTAAGGAGCGGCCGGTGGCGCCTCAGCACCGATTGCCACCACCAGCAGGGCAATCGCATCGCCGCCACCTCCGACTGCTAGCAAGCCATGAACAAGCGGGCTAAGACGGCACAGCCGGAGGCGCAGACCACCATCGTGGACTCCTCTATCTTCCAGTTCAGAGTAGACTACCAGCAAATCAAGGAGCTTCCTCTCGGCAAGTCCGTCTACTCTGACATCGTCTCCGCCGGGGGACACCTTTGGAGGATTGAGTGCTTCCCGCATGGGG…
>Wheat_newGene_1161	Wheat_newGene_1161.1
GGGAACCTCGCTTCTGGCAATTCTGAGCGCTCCCACGGAGTACCCCCTGTTTGAGAGGCAAATTACGGAGAAACTGCCACTGGTGGCCGGCCGCACCAAACGAGTCGCACGACAAGTCTTCTCTGTCGCGATCCCCCAACTCCCCGCCGCTAGGGTTGCAGGGCCGCCGCCGCCGCGTCGCCCGACAGCCTCGCCTGACTCCGCCCCAGCCGCCGGCCTCGACGCCCGACGCCGCCTCGCCCGACTCCGCCCCAGCCGCCAGCCTCGACGCCCAACGCCGCCTCTCCCAACTCCGCCCCGGCCGCTAGCCTCGACTCCCGACGCCGCCTCGCCCGACTCGGCCCCCGCCGGTGACCTCGACGCCCGACGTCGCCTCAGGTATTCTCGGTCTCTCCAGCC…
>Wheat_newGene_1163	Wheat_newGene_1163.3
CGCTGAGTCAGCTCCAAAGACGCGACGCACCGGCACCACTATTGGCCGCCCCACAGTTAATCCGTGTGTTCCCCGGTCTGCACTCTGGAGTGGCAGTGCTCTGGTCTTGATAGAGATAGAGATAGGGTTAGTCCAGCGGCGCCGCCCTCGCGCGTGGGGAGCTTCGAATCGAAATTTAGGAATTGAGAGCGGGAGCGGGACGGGTGAGATCCAGATTTCCCTCCTCCTTCTTCCTCCCTTTTCCCCCTTCTCTTTATCTTTATAGATTATTACAGAAGAGAGAGAGAGAGAGAGAGAGAGAGAGAGAGAGAGAGAGGTGGAGATCCTGATTCCTCGCTTCTCCTCCCGGCGGGATCCGAAGTAAGATCGATCTCCAAAGTTGGCCCAAATAAATAGCTA…
>Wheat_newGene_1164	Wheat_newGene_1164.1
TCGGGTTCGACAGCCATGTTCTTCATAGTGTTCCTCGTCGTCTATAGCAGAGTAGTAGGGATGGAGAGACCACGGGTGGAGGCGTGTTGTGGGCTTGCTACTTCTGTCAGTTTCCACCTATGTAATGTGCTACAACTTTGCAACATTACTACTTGTTGCACACCGGTTAATTCGTCACAGGATGATGAGACACGACTGGTTCCTCGGGAGGCGGAATCTTCAACACCTAACCGATTGAGGAGAAGATCTTGTGGAGAGTGGACACATAATGCATGGCTTCGAGGTTTTGGTGGCGCTGTAGGATGTGGGCTGCAGCCACACAGGACAGGATGAATAGTGCGGCCCTAGAGTAGACCATCAGAAACCCTAGAACTGGGCTACTCGAGAGGCATAGTTTTG…
>Wheat_newGene_1166	Wheat_newGene_1166.1
TCTAATTAGCCATGTCATTGAATTCAACACGTTGAAACCAATTATTGAAGTATTTGTTGAAAATGGGAATAGATACAACATGCTACACTCCATGGTCCTCGAACTGTTGGACTTCATAAGAAAGGAAAATCTAAAATCCCTCGTCGTATATGTTGTTGAGTCTTTTTGGGATCAACTTTTGATGTTTGAACAACTGACAAGCATTCAGGCCTTCAAACTCAAGTATCAAGAGTACGTGGATATTGCTGAGGAAACGCAAACTACCAGTGTGGATCATACGAGAAAGGCAGATGAAAGAGGTCTTGATAAGGAAGAGGAAGATTATTTCAGTAAAGACAGGTCTTAAGTTTATTTCCTCATTTGCTGCTTATTTTATGTTGCTGGGTTGATTGGATTCCA…
>Wheat_newGene_1169	Wheat_newGene_1169.1
CCTCACTACTCAATATCATACCGTCAAGAACATTTCATACCACCCATTCAGAACAGCTTCCTCCCTTGTACATGGTTCTCATTGCCATGTCTAGCTCAACCCATCCCATGTCAAGCTCCAGCTCCCCCTTGTTTCTCTTGAGGAGCAGCCACCACTTCCACTCACCATCTGCCCTTTCTGCAACAATGGTATGGTTCAGTGGTGGGTCTCTCGCACGTCAAACAATCCAGGCAAGCACTTTTACAAGTGCGAGCACGAGTGGACTCACAAATGCAACTTTTGGAAATGGGAAGAGAACTACATCAACATCATACGAGCCAAGTGGCCGAGGCTGTTCACCGTCCCTTCCCGCGAAGACAGGAAATTCCACCGCATCATCATCGTTCTCCTTCTGG
>Wheat_newGene_1170	Wheat_newGene_1170.1
CCTAGATCTCTTCTCCCTTGCGCCACCATATCTCTCCCCTCGCCCTCCCTGCCCTGCCCGAGCACATCGAAGCCATGGCCACCGTTGTCTGCGTGCCCACCGTCGTCCCCATCGCCTAGGCCTGCGCCAGGAGCACCACCGGAGGCCGCCGCTTCTTCTTTGCCCACCAGGCCAAGCCGGAGAGCCCTCACGGTGCCGGATCCATCGCCTTCCACTCCGCCACGGCCGCCACACTTCATCGGTCGATCCGCTGACCTCGCCCACCTTCGGCCTCACCGAGACGCCTGCGACACTCTCTATGAGCCCCCGGTCCCTCGCGACCTCTCCCCTCTCTTCCTCGTGTCCCGTAGAGGCACGCCCGATCTAGTCTGATCTCCGCCGCCGCCAGGGTTCGTCGTC…
>Wheat_newGene_1173	Wheat_newGene_1173.1
TGGGCATTGCTCCTTCTCGGCGTGCACTGACAGCACAGATTGGCTGCTTATTTCGGGACAGCACAGCCCATTGGTTCTTCAGTGATGCCTCGGAGCAGGAGCCATCGCAAACTAAGCTCGCCTTGCTCCCCGAAGGCCGTCCACAAGGTCATCTCCCGCTTCTCCCTCGAGAAGAAGCAGCTCGTGCGGTCAATCGATTTCGGGGGCTTGCTGGAGCTGCCACTGCACAGGAAGGTTGGCCACAGGTTCTCCCTGTGGCTCCTGACCAAGGTAGTACGAGATGCCGCCGGTGCCAGTGCTAGCCAGCCTGCAGCAGTCGGCAAAGTAGCCGGCATACCGTTCTACCCACAGGACGTCAGCAAAGTGTTCGGCGTGCCTTCCGGAGGACGTCCGGTGCCC…
>Wheat_newGene_1174	Wheat_newGene_1174.1
GTTGGAACCGTTCGGAATTGGAAGAGTTGGATCGTGAGAGCGGGTATATGGACTTCAATGTACAAACGAGAGACAACGAAGGGACACAACTTGACTATGCACAACTACACGACCGAGTGGGCATGGAGTTATTGCATTGTGTTAACGAGGCTGGTGTAGCACTTGGTGAAGATGAGGGAAGTGGATCATCTGAGAAATCTCTTAGGAAAACAATGAAGAGTTTCGTGAGTCGATTCCACAAGATGGCAGCTATGCTCTCTTGCCATGGAAGTAAAGCCGTCCTCACGGCTGGAGCTTCTACTAGCCGGGACAATAGACGGCGTCGTCGTCTTGTCTTG
>Wheat_newGene_1177	Wheat_newGene_1177.1
GCCTCTGTCGCTGACGGGCGGGCCCTGGGGTCGTGGGTCCGTCGATGGGAGCCTATAGAGAGTATCCCCTTTCATTCCCCAATCCGCTGCCTCCTCTTCCCCGGACCCTCCCCAAATTCCCGCCTCCTCTCCTCCTTCCCACTCCATCGCCTCTGCACCCTGGCCGTCGTCCCTCGTCAGCCGCCGCCGGCCTTCTCGCTGGGGTGGAGGAGTAGGGGATCCCACCAGATCCGACCTGCAGGCAAAGGGCGACGGCGGGGGCGCTTGATTCTATCCAGCACCAACGCCATGGACCGGTCCGTGCAGGAGAGAGATGAGGGAGAAAGAGAGAGCAAAGAGGAGTGGCGGATGACGAGAGGAGGGAGAAAGAGAAAGGAAATAGGAGAGGGAGGCTCGGCA…
>Wheat_newGene_1178	Wheat_newGene_1178.1
GAAAACTGGTCCGCCCGGAAGCAAGAGATGGCTGACTTGTCCCTCGTGTGCGCGGCATCGCTCCCACTCACTCTGCTCGCGGCCTACGCGCTACAACCACTGGCCGACGCGCGCCGACGCCTCCCGCCCGGCCCCAGGCCACTCCCGCTCCTCGGTAACCTCCTCGACATCGGCGAGCACCCTCACCGTTCCTTCGCCAGCCTCGCCGACATCCACGGCCCGCTCATGTTCGTCCGCCTCGGCACTGTCCCAGCCGTCGTGGCCACCTCGCCGGAGGCCGCCCGCGAGGTCCTGCAGAAAAAGAACGCCAGCATGGCCGCTCGCCGTGGCCTGGACGCCTGGCGCGTCATGGACCACGACGCCAACTCCATGGTCGCGCTCCCGCCGCGCGGCAAGTGG…
>Wheat_newGene_1179	Wheat_newGene_1179.1
GCTAGCAAACAAGAACTTTGTTTATCTTTTATTCCCAAGCTTGAACTAGCACCGGTCGGGGTCACACATGATGGTGCATGCCATTTTATTTGTCATCGTTACAACCATTGGTGCATCAGCTAAGCAACGATGATCCATCTACCTATTAGCATTTTTCATTGGCCACCAATGCCGGCAACTATGCTGGCAAATGGTGCGTTGATGGTGGAGCAGTTAGGTCGGACATACATGTTGCACATGTTTGGAAGGGTTCTCAATACCAATGACCTGATCACCTCATATTGAGCTGGTTGTTGAGGTTGGATGATGCCCTGTCCTGGACAAGCTGAAACAGTGGTCGCAGGATCTGTATGCCTTGTTGTTCTTGCTGCATGATGATGGCATGCACCACGCTATGGA…
>Wheat_newGene_1182	Wheat_newGene_1182.1
CGGCGCCCTCCTCCCTCTCCTCTGCGCCCGCCGATGCGGGCCGCGTCTTCGTGTCCTCGGCCATGCTGCGAGCGGCAGCGATGCGGTTGGCGTCAGCGCCGACGGAGTTCCCGTCTTCTCCCCTGCATCGCGAGCGTAGTGCCAGCCTGCCTACGTCGGGGTTGCTCGCCACATGGCCGACCCGGAGGTGGAGACGCTGCGACCAGCTTCATCACCAAGCTGCATCCCTGAACCTCCATAGCGAGCGCTATTCATGTATAACCATCTCTCTGGAATTCTGGAGTGGCCCGCGGACGAGCAGGAGCAGCTGTCTCACGTCTCGAGCTTCTATTGCGGACCATCCGCAGAAGACGCATATATAGATCCAATTGCCAGCGTATATCCTTTTTGCAAGTCATG…
>Wheat_newGene_1185	Wheat_newGene_1185.1
CAGGACCACTCTCAGTGGTTGGCCCTCCTGTTCACTTACACAAAAACAGAAGGCAGAAGATGATATTGGCCCTGCTGTTGAGCCGCAAACATAGAATGTTGCTTTGGCAGGTCAAAGGAAGAAGCAGGTCGAAGGAAGAAGTTTAGACTAAAGACATGGTCAAAGGAAGAAGCAGGTCGAAGGAAGAAGTTTAGACTAAAGTGGAGAGAAGAATTTTACAGATGCGTGTATCCGGCTGGCTGCGACGGGCAGGGCGGGCTGTACCAGTGGGGATCTCCCGTAGGGATGCCACGTTGCGAGGGCAGGATCCTGGGCGTTCCCTGGCGTCGCTGCCCTGGCGACCTTGCTGGAAGTTCTGTGGCGTCGCTGCCCTAGCGACCTCGGGGAAGGAAGCGACGC…
>Wheat_newGene_1192	Wheat_newGene_1192.1
AGTACCCCGGACAGTTGCTAAACCATAATAACAACACTGGAGGAGTACAGCAGCAGGCTCCAGGCCAACCAGAGCAGCAGGGTGCTGTGAATGAAGAGGCGAGCAAGAAGGACCTGAGGAGCCGGGGCTTGTGCCTCGTCCCAGTCTCGTGCACGTCCCACTTTGGCGGAGACAACGCTGCTGACTACTGGGCCCCGGCGCCGCTTGGCGGGATGATCCTCCAGTAGAAGAGACGACTGGTCTTGCAGCAAGTATATGTGTTGTGCATGGGGTGGTGCAGGAGTACGTAACAGCGCGCGTAAGTACGTACATACCATCATGAGCAGTCACTCTACTAAGGCTGATTGCTCTTGATGCTATGCTATGCGAGTGTAGTGTAATCATATCATGGGGGTGAAA…
>Wheat_newGene_1193	Wheat_newGene_1193.2
ATCTTGAAGCGAAAGTACCAAACGGTACGAGCACTTTCTGGCCCTATAGCTTGAGTTGAAGCCTGGGATAAAGGTCGTTTTTCTTATGAAGATCAAATAACCCATGGTTTTGGATGTCAAGTCTGGAATAGGCAGACCATTAAGAGAAATTCCAAGATTTAGGTTTAATTCCCGTTTCGCGCTTTCACCTCTCTTCATATCTGTGAATACTGATGTGTTCGGGTTTAGACATTCTCATATGCATGATTAATGCAACTGAAGTGATTCATGTTTTTCTTACTTTGAACTGAAAACCTGTGGGGGCATGATTTTGAGGAGGCGATCCCGAGCACCAATAAGTTAGAGAAGTTCGACCTCAACCTTTCCAGGAATTAATCTATTTTGGAACGGAGCTCCACC…
>Wheat_newGene_1195	Wheat_newGene_1195.1
TTTATATCTGCAGAGTGTGCACATGACTTTCTTCCCTGCCTTTACTTACTAATGAAAAATAAACAGCAATGCATGTTATCTTTACTAAATAATAACACTAAGTAGGAATTCAGAATAATAACATATTAATAACAACGGGTAGGAATTCTGAATAAAAATAGTGCATGAGAAATATGGCATGCACCTTAACATAGAAATGTCCTTTTCAATTGCTCGGATGTTAATGTTGCAAATGTTCTTTTCTTGTTCTCTTAATAATGGTTTCAGACAGAGAGTTGCGCCCATGTTGTATGCCAACATTGGTCCTTAGATTAGTCAATTTTTGTTGCAGCATATGTTCTCTATAGATTTTTTTAGAATGTCTATGAAGTTTCATCTGCAAGCTTTTGATCCAAATGG…
>Wheat_newGene_1199	Wheat_newGene_1199.1
CTAGGTCGTTCGGAAAACCTGAGCCGTGGCGACACGAGAAACCAGATTTCTGCGGCGGCTTGTGCTTCCTCTGGCGGCGGAGCAATGGAAGCCGACGGGTTGGAGTTCCCGGCAGATCCCGTGGACCGGTGAGTTTCCCTTTCGCGATGTTCGTCTTTCGATTGCTTGTTTGCCTTGGGGGCTGGATTTTCCGTCCACGATTTTGGTGACCGCCCACCACCATCGCCGGTGACCACGCTGCGACTCGCGGGTTTCCTACAAGATCCGGTTGCGGACAGTCTAGAACATCCAGATCCGGTCTCCTTTGTGCTGCTGCCGCCCCGTGATGCCCATCCGGCTATGCCGCCTGATTCCACTGTCGGGTCAGGCTCCGCTCGGCATGAATGTGGCCGCAGCCCC…
>Wheat_newGene_1204	Wheat_newGene_1204.1
AGCAAGATAGTTCTAGGGGCTGTAACAAGAGATGAGGACTACACAAATTCTACTCTTGGGCCTTGCCCTCATCCTTCTATCCTCGGGCATGGAAACCATTGAGGCGCGTGGAGCCTGCTGCCCTCAGATCGAAAAGGGGAAGTGTAACAACAATGATTGTGCGACTTATTGCAAGATGGTGAATGGCTGGGAGTGGGGTTGCGTCCCTGAGGGATGCAGGTGTGTATCATGCTGGAAAGATCCACAATGCTCAGGGCTAGAAGTACGACGACCACCACCAAGACCCTTGATGTAACATTTTCTTTCATGTTTGTTCTATCAATATACAAAAAATAATATGAGTCCCGTGTAGACAAGTAATACGTGTCAACTGTCAAGGTCTATGTGACCAAAGAGAAA…
>Wheat_newGene_1208	Wheat_newGene_1208.2
ATCAGACTTAACACCGTTACTAGCCAAAACTGACGAAAATGTCACGTAAGGAACAAAATAAAGTTTTAATGACAAAAAGGGAAGAAACAAGTTTTTTGGGCCAAAAAAGAAGCAAATTTTAAGAAAGGGCCAAATAAAGAATTCTCTCCATCTATTTCCTACGATCCCTCAAGGACGCCCCAGCCCCCGAGACGATCCGCCGCCGAGATCCGAGACGATCCGCCGCCGCCGAGGACCGAGTGGAACCGCCGCCTCCACGTCGCCGCCGGCGGCGCTGGCCAGGCTCCCCACCGATGGGCGCGCCGGGTCGCCGCTCCTCGAGGCCAGTTCCCCTCGTTGCTCCAGATCGCGCCTCAGTTTGTGATCCCTTGGGGATCCTGCCAGGCCGCCGCCGCCGAG…
>Wheat_newGene_1210	Wheat_newGene_1210.1
AAAGAAATCTGGTCCGAAAGTATGTGGTGTACATTTCATAAAAAACTAATTACCCTATCACCATTATGGTAGGATCAAATTCATTGCCTAGCTGCACTAGCATGGCCTTAGCGACGGCGCTGGAGCTACCACTGCTTGCGCCTCTCGCCATGCCAGCCGTGATGTTCTACATGCTGATCAACGTGATGTTGTCAACCATCCAGATTTTCTACAGTTAGCTCAGCAACTTCCACGCCCCACCGCCTTTCTTGTCAGCCACGACACCCAGGTTTTCGTCTATGCCTCATTGGATGCATTTACATCGTATATAATGTTAGATATACACAATCTTAGGTACATATAGGATCTTCCACCTCGGCTCATGTACTGATATGATTTGTGTTGATACATGATTCTCAA…
>Wheat_newGene_1213	Wheat_newGene_1213.2
AGGGCGCGCAGTGCCAAAAATTTCGACTAAATTAGGTCTCCTTCACCCGTGCCTCAAAGCGTTCGCCGCCGCCGGAGAAAATCTCCCCCACTCTTCTGTCCGCAATCTTCCTCTCCCACATCGCCATGGCCCGCCGCGCGCCACCACCCCGCCGCGCCCCTACCAGCCCTGATCCGCCGCGTCGTCTCTTCTTTCCCTTCTCTGCCACGGATCTGACTGCCGCCACCACCGTCGCCTCCGCAACGCCACGTCGACCTCGATCTCCTCCTCGACGCGGTTGTTCCCGATGAGCTCCTCCCCGATGGCCCCCTCTCCTGCACCTCGAGCAGTACGGCGAGGACAACGGCATCCACCTCACCGCTAGATCAAGATCGCATCCACCACCTCGACTTCTCTCCA…
>Wheat_newGene_1220	Wheat_newGene_1220.1
TAGAGATACTTTGAGCCCACTGTCACCAAGATTCACCCCGTCTGCCCAAGTCCACCTTTCGCCACGAAGGGCCACTCCTCTACGGCAGCAGGGACGACCAGGACGCGGTGACGCCCATGGACTGACACTTGTCACACTCCACAAAGGATCCTACCTACAGAGCGGTGGCGCGGGTGGGCACCGGCAATGAAGAGGGCATGCTGCGTATCAACGCTCTGCTTTTGACTACATGTTCAACCTCGGCTGACAGTGTCATACACCGCGTCTTCAACCTCCGTCGTGACCCTTCCTCTCGGACGACAAGCTTGCCACCTTCTCGCTGCTAGACAAAAGTTCACCAGAAAAAAATGATCCCATCACCGGGATCAACACCGCAGGGTCATTGACTTGGTTGATCTC…
>Wheat_newGene_1221	Wheat_newGene_1221.1
CCCAAAGCAGCTCGGCGGCGCTCTAGGGTTTGCTCGATTGGCTCGGCGGCGGCGGCGGCTGGCGATTCATGATGGCATCTGTAGAGGAGTTGGAGGATGAGGAGGAGGAGGTGGAGGGCTTGGAGCCTTTATTGTACGACCGGGCGAAGTGGGTGGCCTGGGCGGTGGAGGAGAAGGAGAGGTCCCGACGGGAGGAAGAGGAGAAGACTCGGAAGCGGGAGGAGAACTGGCGAAGAAGCGAGGCACATGAGAAGGTCATGGACTCCATCATCCAGCACGATCCCAAGGCTGGGCGCAAGGTCTACACCCGGTTTTTCCTCAGAGACTTCTCCGTCTTCAACATCGACGAGGAGTCGTCTGTCTCTCCAATGCGATACACTGATAGTATCTACGAAGATG…
>Wheat_newGene_1223	Wheat_newGene_1223.1
CGCCGCGCCCTTTCTCCCTCCCTCCCTCCCTCCCTCTGCCTCCTCATGTTCCCTCGCCTCGACTATCATCCGGATGGCGACCCCCGCCTCGGCAGGGACCCATCGCGCTGGCACCTTCGCTGCGATCCTCGCCGTCGTTGTGGTGTTCGCCCTCGCGCCGGGGGCTATCCTGCTGGGCAGGAATGGAGTGGTCTGCTACATCCAGCGATAGTGCCGCCAACCGACACGGAGTCACAATGGCGTGGTTGTGGGATTACTCCGTCGTGGCCACCATCACGGGACCAGGATTCCTTGGGTCGCTGCCTCCGCCGCCTCCGCTGACCTCTGAGACCGCCACCTCCGCCGCCGCCCACCGCCATCGCGAAACCCCAGCGAGGAGCGGCGCAAGGCCATGCCCTA…
>Wheat_newGene_1224	Wheat_newGene_1224.1
CGACGAGGCAGCCACGCCGGCCGGATCACCACCGCCACCGCGCCGCGCCAACCCTTGTACAGCCAGCCGGGCTCCCTCGCGCCGGCGGCACAGCGATTCTCCCGAACTCATCACCACCCCACTCCGGCCGGCCGGCCGCCCGTCCGCCCATGGCCGTGGCGACCACCGGCATCAGCAGGGCAAGCACGGCGCGGCGAGTCCCGCTTCATCCTGCGCTGCGACATATCAGCCTCGCCCTCACCTTCCGCATACCCCCTCCGCCTCTCGAGGAGCGAGGTGAATAAGAGGCTCATTAACGTGGATTGCCTTCAGTGCCGTCGACAAATTGAAGGAGGATTGCGAGATGCTGGAACATTTGTTTTGTTCCCTGCCTAGTTGTTGAATTCTGCAGCTTCGAAC…
>Wheat_newGene_1229	Wheat_newGene_1229.1
GGTATGGCTGCAGCGATGTACAATGCTGAAAACTGGGACGACACCTATGTCCTGGAAGGCAAGGTGCAAGACAATAGGCAAGATAATTCAAGAGCAGGCATTTCTTCTCAAGCATCCAGATTCAACATAGGGAAGAGGAGGCAACTACATGTGAAGGCTAGCAGTATCACACGGGAGGTACAGAGGGGTAGTCCCAGTAGTTCAAGAACTAAACAGGAATCAAGATTTTCTGTTTTGTTTTTGCCCAAGGATTAGTAGGGATAATAGTAGTGCGGAGTACTTCTACCTTGGTGTTTTTTCTGGGAGGAATTGCCCAGTTTGTCGAAATTTTCTTGCCAACGTTTGCTCCACAATATTGCCTGATCAGCAACAAAGAGTTGCAGGGCAAAATCTATGGCC…
>Wheat_newGene_1237	Wheat_newGene_1237.1
GGCAGCACCAAGTCGCCTCTCTCCCCCCCTCACCCAAAGCTCCCACCTTTCGCTTCCCCTCCTCCTCCGCCTTCCCAATTCCCCAATTCGGAGCGCCCGAGGAATTCGGCGTCGATCCGACGCGACCGAATTCGCCCCGATTCAGCTGCTGCTCTTGGTTCGTCCGTCCTGCGGGCCGGCCTCTTTGTCTGTCTCAACTCGATCCACGCCGTTGCGGCACGCTTCCTCCCTGCGGGGTTTGGCCTGCACTGATCTGGCCTGGAAATACTCCTACTCTAGTTTCGCGGATTTTTGTGTTCGGTCCCATTTCTCGGTTTTCCCAGTGGTTCGTGCTGATCTCTGTCTCTGTGTACTATCTTCTCCTGGCCCGATTGTTGATGGGATTTGGCCTCTCACGAG…
>Wheat_newGene_1238	Wheat_newGene_1238.2
TGTGTTTTTGCTAGTTGTGATCATTTGTTGTATAAAGTATTTGCAGCCTGATGATGTCTTCTGCTGCAGCTGAAAGAGAAGCTGTGAGTGCTGCCGAAAAGGCTGAAAGAAAGTTGCAGCTTAGAGACAAAAAACGTAAAGAAGAGATGGAGAGGCTCGAGAAGGAGAAGCAGGCTGAAATAAGGAGTTACAAGGGCCTGATGGTCCAAGACAAGATGACTTCGAACAAGCAGGTCGCGTCTGGTAGCAAGACCCTTCAGGAACTAGAGGAGGACTTCATGTGAGGCAACAGTGTGACGAATTCGATCATCCTGCAAAAGCTCTCTTAAGAACTGATTCTGTCGAAGACAGGACAGGCATCGCCCAGCTTTCAAGACTCTTGACCTGATGATTCCAGGC…
>Wheat_newGene_1239	Wheat_newGene_1239.1
TGTACCCCCGGCTCGCAACTCCGCAAAAACAGAGAGGCACTCGCGCCGGTCGGTTGCTCCGGCGAGATAGATCATCTTACCCCGTCATGCCCGAGGAGGCGCAGGCGCTGGGGCTGGCTCTGGGTCTGGGAGCGGAAAGCTCGCCGGGGACGACGACGGTCGAGGTGACTCGCGCGGGGGCGTCCAGGCGGCGCAGGTCACCCCGTCTGGAGCGCGCGCGCCGGCAGACCATGTCCGTGCTCTTCGACGAGCTGGGCGCGCTGCTCCCCGACCTCCCCCATCGGGCGTGCAGGGCGGACGTCGTCGACGGGGCCATCGCGTACGTCAGGGCGCTGGAGGACACGGCCGCCGAGCTCGAGGCGCACAGGGCGATGTCTGCCGGGCGGAGCCGCCGCGCAC…
>Wheat_newGene_1242	Wheat_newGene_1242.5
GGAAGGACAGCATCGTCGCCGTCACAGGTCTTCCTTCAGTCCCTTTCTTTCCCTCTCCGGTTCATCCTCTTCCCATCCATCGCATTAGGTAAGTTCCATTAGGATCCGGTGCCACCGTGCGCCATGATTTCAGATTGGCCTGCCTGCTACCCCGAATGAATGCGCCACCCAGTCAGCCGAGTGATGGCAGAATATGCTTTTGTAGAACTGCATATCTATTTGTTATGAATCTAGAGTCTCAAAGCCAATAAGTTGCTAAATCATTGACTGGTTGTTTCCATGTTTGTATTATGCGCTTCTCACTCGGCAAGGGGAGCATTAGGCCTCCTATGGTCTGGATTTCTCCAAATGACCAGGCTTTGCGAAAATTGTATACGCATGTCTTACAGCCTAGCTGCA…
>Wheat_newGene_1244	Wheat_newGene_1244.1
CGAAAAGGTGCCCCGCTGGATTTCCTGGAGTGATGACAACCCAGGAAGAAGGTACTATTGCCGCGTCTATGGAATTGCAACTGCTTTTGATCTTCGAGATGTACCGAGGAGGATTGAGGATGAACTCTATGATGGACAACAAGCATGGCAGAGAAATGTAGCAGATGGTGCACACGGACAACAAGTTGAAGTGATGAGGGAGAGAGTTGCAACAACTATTCCATTGATTGAGAAAGTAGAAGAGAACAATGTTGAGATTGAGGCATTGAGGGGCAGAGAACTGTAGCATTGTTTAGGACTGCTGTATGGCATCATGATATTTCTGTTAGGAGTAGTTGCAACAAAAATGCTAGGTTATTAGATCAGTGAATGTAATGTGAGCTTTTGGAACACTGAATT…
>Wheat_newGene_1245	Wheat_newGene_1245.1
AAGAGACCTGGTTTGCCTTCCTTGCTGGCGTCCTTGTCATCTCCAACCCGCCCACGGGGTGCTCAAGGGGTTCGGCCAAGTCGGATGCCAGGCGGTGCGTGCAGCTGAGGAGCACTGGCAGCAGGCGCTTGATGCGGCGCTCCCCGCGTCGCCGCTGCTCATTCGCGGCTCCTCCTCCTCCCCAACGGATCGCGACTGAACCTTCCTTGTGCCAGCACCTCGTGGCCATGAAGGGTGGCTGAGCCATCAGGAGCGGCGGCGGCGGCCTGCTGCGGATGCTGCTGCGGCTCCCTCCTCTTCCTCGTCGGCTTCTACCTGCTTTGTGCCGACGCCATGTACATCGTGTCATCCCGGTGCTTCTGCTTTCCCGGGTCGCAACTCTTTGGTGTGCTCGACAAG…
>Wheat_newGene_1246	Wheat_newGene_1246.1
TTGATATGGCTAGTGCTAGAGCGGTTGCCATGTTCTACCTCGTAGTTTTTGTGACGTTCTCTTTTTTCCCAAACCATACATGGGCAAGTAGGTCTCGAGCTGCCATCGAAAAAGATGCGGTGATGGAACACTGTAAATTTAATATTAAGAAAGGTGTGCACTGGCCATTCGAACCAAGCCATGCATGCTGCCAAGTAGTGACACGTTCAGTGAACCTCCTGGCAATTTGCAATGCGTTTACCACCGCAGATTTGGCTCAGATCAATCTACCAAGGTGGGCTGCTGTCACTCATTCGTGCGGCAATGCGTTGCATGAAGGAGACAACTGTGCAGGTTACATTGTTCACTTTTGAGTTGGGCGATGCGTGCAAGGCCGATCTGGTTGATGGACAAATAGAA…
>Wheat_newGene_1247	Wheat_newGene_1247.1
CGCCTACGCGCCGTATCAGAAGTTTCACTGATCCAGGAGAAGTGGGGCGTACCGCCATGTATTTTGGATCCTGGCGAAATCCTGGTCCGCGTGATTTCAGGTGGTGTTCCTGGTATGCAGCATAAGGTGGGCAAGTGGAAGAAAGCTGCGGTGATGAATAGCCTCAGGGTCGAACTTGATCCTCTGTTTTGGGATCATTATTATAACCATTGTCTTCCTCCGCTTAACCCTAGGCGAATATTCTCTGCTCAAATTATCGAAGATGATCCTTACCGGCCAAAGATCCCCAAGCCGCTGTCCAAGTTGCCGGACTGGAGCATACTGAAATCAGTCCGTGAGAATATGAAGTTCTGGTTGCGCACTTTATTCTGGCTGAAAGGCTTGCTGGCCCTCATGGAT…
>Wheat_newGene_1254	Wheat_newGene_1254.1
TGGGCAGATCACAACATTAAAAGACGAGCATTTAGAGAAGTGTGTGCTCGCCAAGGACCCAATGGGTTTCTTAAGAGCTGGTTGCACATCGTTGCTGTTAGATGCACCCAACAGGAAAATTGTTTTTTCTTCACTTCTTGGGCCAGCATTACTCGACGAGGAACCTAATCCATTCTTGGCGAAGGAAATCCGAAGACTCCGGCAGATAACATATTTGTTGGCATTGACTCCTGTCATTATTGCAACTATTTTAGGCTGCTACCCGATTGTCACTGGCCATTTTTATAGAAACGCCTTGCTTTCGCTATTTTGTACTGTTCGGCTGCCCCTTAATGCGCTACTCAGGCTTCGGCCTTTTTTTATATAAATGACTTGCTCTTACTATTATGAACGGTCTTT…
>Wheat_newGene_1258	Wheat_newGene_1258.1
CAACAATTGATAATAGAAATCACTTGCTGGCCTCACAAAATGGCAACCTTCAAGATGAATCTTGGTCCCTTGTTTTTGGCGGCTCTCATGGTCCTGGCTACTATTGTGTCCCCATGCCATGCGAACAATGAGGTTATGATATATGCAGTACGAGTACCTGCAAGTTGCTATCCTATGAAGTTTCCTAAATGCACTGAAAAGGCATGCTACAAGTATTGCATAAACCCTGGAGGCCACTGCAAAGATGTTGATTATTGTTGTTGCCCTATCGACTAAACACCACTCAACTCCGGAGATGGAACTTTTGGGTTGTCATGTTTAATCTATGACTAAAGAAAGCTTGCTATTTTCTTTCCATCATTGAAATGGATAGCCTTGCTCATGAATTGGATGGATAAC…
>Wheat_newGene_1262	Wheat_newGene_1262.1
CCAACGGACACAGAAGAGATACGTGCCATATTTTCTCCAGCCGAAGAACATTCCGTCAATGACCAGCCTAAAGAACAGACGGATGAGGATGAGGTGGCAAGCATGGAAGTAACCCACAGCCAGTTTTCTTCATATGTGGCATGGTACAAACAATATGAGAATTCACGGCACGGTTCTGAGGCAGTACCAGCGATGGTCAAAATACCTTACAGGATGATGTTGGATATTCTTTTAGAGACTCTGGGCCTTCCACCAGCTGAGTACCGAACCAGAGTATATGATGGCAGCAGGGTGTGTGTGACAGTATTGTTCCATACACCCACATCATATGTTGGGAATGATAGGAATCGAATGGCTATTCCTAGGGTACAATCTGTTGATCATTCTATGTCAGAAGAC…
>Wheat_newGene_1264	Wheat_newGene_1264.1
AGCTTCGCCGCCGTCCGGATCGAATAATCCCCACCCCACCCAAAACCAAGGAAGGAAGGAGGTATGGTGGTTGCCTCTCCTTCAACGCCGCCTCCGGCCGCCGCCGCCGCTGATAGCCCGCACCCGACCTACACCAAGATGATTATGGAAGCGCTCACCGAGCTAGGAGGCACCTCCAGTCGTGATGCCATCGCCGGATTCATCCTCGGTCGCTTCACCGACCTCCCTGCTGCCCACGACGCGCTCCTATCCGCCCACCTCCGCCGCCTCATCTCCGAGGGCGTCGTCTCCGAGGGCATCGTCCGCAGCTTTGCATCCACCTACATCTTGCCAGCCCTGGCCCAGCCCCGCAAGGACTCCCTCACCGTGTCGGCGACCAAGAATTCGTTGGATCTCGAT…
>Wheat_newGene_1265	Wheat_newGene_1265.1
CTAATAGGCCGGTTCGATTGAGTAGATCCAATTGAAAGGCTGTGATCTGCTGATCCAAAGTTTCACCTGATAAATGGTAAATGTTCGGTTAGGTCCTGTATTAAAATCAGATTTGTAGCAAGACAGAATCCACTAACTGTGTTCCAATAAAGAGCCACTAGTTGTGCTTGTCAGTTATAAGGATCACCAAATCAATTATTATATGTTGATCCCCGCTTATTTTGCATACTTGTATTTCAATTGGCAGGCTTTTTAACAATGCGAAACCCGAGGACCAGTTCTTCCTTCGCCTACCAGAAACAATGATAAAAATGGAAAAAATTGCCATCCTGGGGCGCGGAAGTTGGCGGAGGCATGCAAGCCCTTCAGAGTCCTTAAATGACTTGATTCAGGCATCGT…
>Wheat_newGene_1275	Wheat_newGene_1275.1
TAGTCGCTCCTCTGGGAAAATTCTCCACCTCCGCGCCCCTCCGCCGCCGGTCCGCCTCCGCCGCGTCATCCCGCCTCCTCGTCCCCTTCGTCCCGCCGCTCCCGCGACCGTTCCTCCCTGGCCCCGCCGCCGGGTACCCTGACCCCAATCCTCCCCGCATCGCGCTTCCTGGTCCCCACCCCGCCGGCGGCGCTACCGCGCTAGGTCACGCGCCGTCACCGCTCCTCTGTCACCCGCGGCGCCCCTCCTCTGCCATTCCTCCACCGGACGCCGCGCCTCTCTTGCCCAGGGCACGATGATGGCCTGGCGGATGCTGCGAAGAAAGGATGTCCACACAGGCCTTGTGAATCTGGCCCTTCGCTTGGATCATGGTGGAACGAAGCATTTCGCCACTGGAAC…
>Wheat_newGene_1280	Wheat_newGene_1280.1
CCCCAAACTCCTCCGCCTGGGACCTTTGGGTAGGCGGGATGGGCTCAAGGCCGCGGTGGTGGCCGGAGGAGATCCGGTGGTGCCTCGGTGGTAGCGGCAGCGAGGGCGTGGCACTGGCTATAGGGGGCGCTCCATGCGGGATCCTTCCCGAGAGCGAGGGGCTGCTGAGGCTCTTCGGCTGGTCCCGCCGCTCATGGAGCCGCCCGCCTCCGAGTCCTTGGTGGCACACTCCCCATCCATCGCTTTCGGAGCGGTGGGGATGACGGGTCGCTGCCTGCTGACGGTGATGGCGCGTGCCTCGACGACGGGCCGACGAGGACTCGAGCCGCCGTGCCATTCAAGCCCTCTTCGGCTGCTCCGACCGCCTCGACCAAGCGGTCATGGTCGCAGCGGCCGCCG…
>Wheat_newGene_1283	Wheat_newGene_1283.1
TGGAATTCGAGCCATGTTAACGGATTTCACGAGATTGGTTGCCTAGAGGTTTTCCATTCCATCCTTGGACCGTGTTTCTGCAACTGTGGTGTGGACAGTTTGTTTTCACAGCGTGCCGGCTTAGATTAGTTACTGATGAACTAACATGATGTATGAATGCAGATTATTCGGGTGGGGGATGTGCCTGGACGAGCGGGTGTAGTTAATTAGTTATTAATGCTGCTGTTTTTGGCTTTTTGCAGTGAGCTGTCGACACAGGGTACAACTGCTTAATCATACACATGAGTCTGATTTTCAGTTTTTAAGTCTGGAAGATTACCAAGACGCAAGGGAAGAGTTAATGAAAAAGCATTGTTGATCCATAAGCAAGGGAATTGTGGTTGGCATCATGCCACATAG…
>Wheat_newGene_1286	Wheat_newGene_1286.1
CAAGTACGACTTGGGCACGTCTTGCTTGTCAGAGGTTGAGCTGCTGCTGGAGATTCCGGTCGAGGACTACGAGTACTATCCGGTCCTCATTGCACCGGATGAGGACGATGGTCGGCTGGGGATTGCAGATCTGGACGACGAAAACCTCGACCTCTCCTTGTGGTGGAGGGAGGTTGGTCCCGACCAAGTTGCAGCATGGACACAACGAACAGTCATCAACCTCAAGAATCATGTCCATGTAGACCGTCCAGATGCACCAAGTTGGTTGCGTGGCTCTATTGAAGGCACGGCCATAGTTTTTGTAATCACAGATCTTGGCACCTACAAGATTGATCTCAAGTTACTCCCTCGTTCCCTAAGTTGCGAGAAGCTAAAGCTCTCGAAAGAGTTTTCTGAATC…
>Wheat_newGene_1289	Wheat_newGene_1289.1
ATCGAGGACCAAATTGACACACGCAGCCTGACCTAGCGAGGAGCGCCTCCACCGCCCGCCGCCCACCGCCCACGGCCGCCAAACCAGGTTCTTTCGCCGCCGCCGCCGCCCGACTGGAGCTTGGTCGCCCCGTGCCTGCCCTTGCTCCTGCTCTCCGTCTCCCTCGCGGCATGCTGGGCCGGACGCGCCGACGGCCACGGTGTGCACTCCGTGCTCTCCGTGCCGCTCCTCTCGGCGCTGCTCGGCGGGGCCGTCGCGCTCGTCTTCCTCGCCGGCTACCTGCGCCGCAAGCGCGCCGACATCGCGCACGTGCCCCCCTCCGCGGCCGCCGCCGCCCTGGACCTGCCTAAGCAGGTCCGCCCCGCTGGCCAGAACAAGAAGGGAGGAGGACACGCCCGC…
>Wheat_newGene_1290	Wheat_newGene_1290.1
AGTTGACAAGCCCATGTTTCACACTGGTACCCTGGTGAATGGATTCATCTATTGGAAGCGCAAGACCCAAGCCTGCATGCTTGTGCTCAACACTGCGACATTGCAGTTCTCTCAAATGGATTTGCCGCAGCCCCTAAAAGAGAAGCACTTCACAAACTTCAGGCTTGGTCAGACCAAGGACGGCGAGCTCTGTATCGTTTGCGCGGATGATTCCCGTGCAAAGGAGTGGACGCTTGCTGTTTGGTTCTGGAGAGCCAACGGTGATGGTGTCAAGAGATGGATGGAGAAGAGGTTTCCGTTGCACAAGTTTGTTGAGTTCACCGAGTGTTCATTAGAAGATCATATCGTGGTCAACAGTGTGGCAGTTGTCGACGGCTTTGTGTACCTGTCTAGTTACTG…
>Wheat_newGene_1292	Wheat_newGene_1292.2
AGCGGATCGAGTCGGCGAGAGCGAGGGCGAGGACGATGGCGGCGCTCCGGCTAGCGGGCATTTACGAGCTCAAGGCTGCCAAGGAATTCCCCGACATTGATCCTGAGCATCTCAAGGCTGCCAGGAAATTCCCCAAACTTCGTGTCAAGGATGCTGATGCTACGGCTCTGAATGTCTTCAAGATTCTCCGGGACAGTCCAGTCGATGGTCATAAAAATGTAACCCTTCGTGAAGTGCGCATGACTCTGAGGACCTTGGCTGAGATTCAGGAAGAAGAATGAAGATGGCGCTACTAGGAAGCAATATCGTCTCTTGCTCTAATATGAACTAGCTTTGCAGTATTGTAGTATTTGAATCTTTCCTATGTTGTCGCTCTGTGTCTCGATCTTCAAAACTGCT…
>Wheat_newGene_1311	Wheat_newGene_1311.3
GCCCCATCCACCCAAGCCGGATGCGATTCAAAATTCGACGCAGCTGCAGCTGCATCGACCGGCGGAACCACGTCCTCCCCATCGCCAGGCCTGGATCTCAAGATTTCTTCATGATTCACCAATGAATCTCGGTGGGGAGTCATCACGGATCTCCTGTTCAGATCTGGCATTGGTGAATCAAGGGGAGGAGGATGACGAGTGTGGGGGTGGAGGGATGGCGTTACCGATTCTCCTTCACCGAGATTCTGCATCTCAAGTTCATGTCCCAGATATTGACTACACCGACAGTCACAGAGAACCCCCATCTGAATCGCAACACACTCCAACTCCGTGGCCTCAAAGGTTTTTATACTGTCAATATTGGCATCGGCATGTGCATTAAGACAATTTTATGAGCAG…
>Wheat_newGene_1318	Wheat_newGene_1318.1
GTGAGATAAATGGTCTCCCGTGCCCATCGGGCAGCGAAACCCTAGAATCGAATCGACGCGAGGCGAGGCAGAGGCGGCGACCGAGACAAGCGAAAAGGAAACCGCGGAGGAGGCGAAGGAAGATGCAATCATGTTCCGGCGGTCTGTCGGTTCCCTCCTCGCACGGAGGTTCGCGCCACGTGCGACCCCAAGGACTGCTCCTGCGCGCTCTCTCCACTCCTTGACGGATCTCGCCGTCGGTGATGGCCTTCTTAATGCTTATGTTCTTGCCGCGTGTGCGTTGGCTGGTGGTGGTGGGGGGTTGGTGATTCGGCATTTCAAGGAAGGCACAGGTGTTGATGGATCAGCTGCTGCTGGCAAGCTGAACCACAATGTCAAGTTTAAGAAGCCGGACATGAA…
>Wheat_newGene_1321	Wheat_newGene_1321.1
CCTGGACCCCCTCTCCCTCCTCTCCTTTCTTTTTTTCTTGACCAACACGTCCACAGGTGGATCTTCTTCCTCCTTTCCTCCTTCCTCCTTTGTAACCAGATCTGAAGAACCAGGCTGAGATTTGCGTATCCATGGCGTGTTGACCAAGAAGATCAAGGTGGGATGAAAAGAAGAGAGAGGGACAAGAAGGAAAAAAAGATGATTGATCTCAATGAAGCATCGATTGACGTAGAGTCTGTCAACATTTCAGTTGAGTTGGGTGCGCCCTTCTTAAAGACAGCCTATGATCAACATGATATTCATTGGGAGGAGGGTGTTGGTAAGTCCCTAGACACCGACATTGGCTCTAATACTGCTCATGTTACGACCACCCATATCGCTGCTCCCAACGATGTAGTT…
>Wheat_newGene_1322	Wheat_newGene_1322.1
CGCGCGTCGTGCAGAGTGGGCCATCGTTTCTCTGCACCGCTGGCCCCGGTGGTCTGCCCGGAAAGCTATGTACGGGACTGGGCCTTGTGATTAGTCGCATTTGGTGCGTCTCGCACGAATTCCTTTCCCCGTCTTGGTGGGCGAAGAGCAAGGTGAGCAGCAAGAACAGCACCGGCGTCGGGGCCGCTTCCTGTTCCGGCTGGCGCTGCTCATGGCGAATCTCAGAGCGAAGACGGAGGCGGCGTTGGACTCTGGAACGATCTCATCGGCAACGGGTTCAGAGGCGTGCGAGCCGCCGTTTGTTTTGGGCGAGGGCGGTGACGCTTTGCCCGATTCGGCCGTAGTCTCGCCGGATTCGGCCGTCGAAGCTCCCTCGCCGGACATTCGTCGGTTGGATCG…
>Wheat_newGene_1326	Wheat_newGene_1326.1
GTTGGTCCTGATCTTGATGCAGTTCTAAACTTCATCAAATACTTTCCTTGCTTGGAGAAGCTCGTCATCACGTTATACCTGGAAGTTGATCTGAAAAAGAAAAATGTACGCCATCTTAACCCACAAGATCGCATTGAATGTCTTGACCTCAGTCTCAAAGAAGTAGTGCTGAAGGGTTACGAGGGCAAGCGGTCGGATCTTAACTTTGCCAAGTTCTTTGTTCTGAATGCTAAGGTGCTTGAGTCAATGGAACTCCGTGTCCAGGATAACACATTCACCAGGAGATGGGAAACTAATCAGCGTAGGCGGCTACAACTGGATAGCAGGGCTTCTAGAAATGCTGGGTTTGAGTTTGGAGAAGCTTATCCGTTCACTACATTTGCATGCAGCAATCATGCT…
>Wheat_newGene_1327	Wheat_newGene_1327.1
CAAGGAGTTGCCTGAATTGCAGTGGCAGCGGTGTTGTAATATGAATCAAGCTTGTGAAGAAAAATTTCGTTACTTTAATGACACACACTTGCATTTAATCTTAACAGTTCCACATCCCACATCGAACCTTCCAGACTCGTCCAAGTGACCATTTGCAACATCCTTTTCCGGTCAATCTGGATTATTTCAAGGTTTTCATCACTCTGGTCTGCACAACATTCATGGAAATTATAGTCTTCCAAAATATTCCTGGATCACTTGCAAAAAGGAATGCTGTGAAGAGTAGCGTTCCATCATCTGGGGTCCAACAACCCAGAGGGAGCATTTCTGGGAGATTTGCTGCAAACAGCCTCCCTGTTGTCATTCTCAGATTCCTCATGCACATTCAGGTGTCAGTGG…
>Wheat_newGene_1328	Wheat_newGene_1328.1
AAAAATTAGAACAAGCGCATAGTTGGGCCGGGCCTGCTCGCATCGGATCCCCAAGGAAAACCACCCCCTCCATTCTTCTCGGCGGAGGCGGAGGCGGAGGCGAGCGAGGAACCCTAGCCGCGCGAGGAAGAAGGAGCGCCCAGATCCCCAAGGCCGGCGACGATGGCGGCGGTTCGGTGCGCGGCCAGGAGGCTCGGTGGCTCCCTGCTCCAGCGGACGCAGGCGGAGGAGCGACGCCGGCTCGTGCCAAGCAGGCTCATGCGCTCCCGCCACCTCACCACCGAGCAAGCGCAAGAGATCCAGCAGAAGAAGGAGGCATTCTATGACGCGGTGTCTAATGTGGAGCTTAAGATGAAGGAGTTCAATGATGCCTTAGTTAAGGCGGTGGATCCTACTGGC…
>Wheat_newGene_1331	Wheat_newGene_1331.2
TAGCACTTTATTTCGTCTGTAGTACCTTTTTGCTGGAGGAAGGGGATCGATGAAGTTTTTTTTGCTACAACCATGTAGCACAGAAGCTTCAACCATGCGTGCCAGAGCTGCAAACCATGGTACACCAGAGCTACGACCGGAGACGCCCATCACCGGCAAGGCTGCAACCGGCACGAGGCAGTGCTACAACCAGTGTTCAGCGAGCTGCAAGCGACACAACGACAAGCTTCAAACCTGATGGGTCACCATGCCGGCGATGGCGACCATGCCTGCGAGGGGAGCTGCAACCATGTTGCGGCGAGTGGTGGCGAGCTATGGCGACGGACGTGGGGGCGGTGACCATGCCGGCGGTGGGCAGCACCGGCGAGGGACGGTGTTGCAGTCGACGCCGTGGAGCTA…
>Wheat_newGene_1333	Wheat_newGene_1333.1
CCTTACCTTTCCAAATGGATGGAGGGATGACTAATGTGAGTTTTTGGCTTTTAGGTCAACTATGGTGTTGCAGCAAAACGTACAGAACACTCTCGCAAGATGGAAGATAATGCAAGGCAGGTTGTGAGAGCAATGTCTCTTCTACCTATGCTGTGGACAGCTACCCTTCCTCAGGCGATTTCTTGTTCCTTGGTCACCTGGAGCGGTCTGACTCTTGCAGGAAGGATAGTTCTTAAGCATCCAGATGTGCAGAAAGTACTATACGGTGGCTCCTTTCTACTAAAACAAGAATGTTCCTCTTCCAATGGACAGAAGGGCCCGACTGCTGAAGATTCCCCGCCTCCTGTCAAAGAAGAGGAAGAACCAGTTTCTCCAGAGACAAAGAAATCTTCCGATGCC…
>Wheat_newGene_1334	Wheat_newGene_1334.4
CCCACCCTCACGCCAGCAGTCCATACGTTCAGGAGTTCATCTCTCGCACGCTTCCTCTCCTCCCTGCCATGGCGGCGGCAGCGATGTCCTGCTTCGTCGTCGTCCTCGCGCTCTGCCTTCTCGTGTCCATGGCGCTGATGGCGGGGCACTACTACGGCCGAGCGGAGCTGGTCGCCGGCCCTGGCTGCTCGCGGCTCCTGCGGGCGAACCCGCTCTTCGTGCAGGACATCACGGTGAGGACTGCGGAGGAGGAAGGGTCGGGAGCGAGCGGGCTCGTGCTCTACGGGCTCGCCGAGATACCGGGCCTCCTGGACGACGTGCCCGCGGTGTGGTCGGAGGCTCGCCGCGTCGTCCTGCCGGCCAACTCTCACAAGGAATGGGTCTACTTCCTGAACAGAG…
>Wheat_newGene_1335	Wheat_newGene_1335.1
GTCCGCTCTGGCGTTCCGCTCCTCTGAACCTTGTAGTGGACTACAAGATCATTAACTTGGTTCCAAAGATCCTCTCTGAGCATCGTGGCCCCGCACGCCGTTTCTCAATCGAGGACTGTTGCGTCGAAGGCAGGCTTGGTTCCTATACCCGGAGTATCTATACAGAAGACTGTTATGATAAGATCGAAGGCTGGCTTAGTTCCCGTGCCCTGGACAACCTAGAGGAGTTGGAGCTCACCCCCACGTGCTCATACGGCTACCGGGGGGAGTTGTACCTGCTGCACTTGTCGACATACCGCTTCTCATCCACGCTCCGCATGGCCAAATTCCACTGCTGCCATTTCCCCGACTTAATTGCGCGGCTGTCCCTGAAGTTTCCGTGCCTCAAGCAACTGACAC…
>Wheat_newGene_1340	Wheat_newGene_1340.1
AGCCCTTCCGCATCAAGTCGTTCAAGCTGGACGGCGAGAGTGGCCGCTGGACGCTGGAGCATCAGGTGTCGTGGAGAACTCTCTATTCCGATGCCAAGGCGACGCCTTTGATTGCTGCCATTGATCCACTCGACCCCGACTCGCTGTATTTCACCGTGCTTGTGGGCAAGGCATCATGTTTAAGCGTGGATCTCTCTGTGCCTGTGGCCAAAGCATTATGTTTAGGCGTGGACATGCGCTCAAAGACACCGATTGAGTCTATGACATTAGGTGGTGGCGGTGTTCATCCAAGCAAGTGCAACTCAAGCTTCGTTCTGCCATGTGTGCTCCCCTCATTTCTCGGATCAAGCTCGATTCCAGGCAAGAACGACCTGTCGAAAAACAAGACTGGCAGATGTT…
>Wheat_newGene_1343	Wheat_newGene_1343.1
TCTGCGCGGACCTGTCCGACTTGGGATTGCCGTCAGACATGGGCCCTGATCTGCGGGAGGAGGAGAAGACGGAGTCCTGTGTCAAGAACGGCGAATCACAAGCGTGTGGAACTGAGCGTGACGACGTCTATCTAGAGGACATGTTCGCAGATCATTGTGCCGTCAGCCGCCACTATGAATCTGAATATGACATCTTTGGTGCCCGCCCGCTCACGGGCGATCCACTTCTGTGGGATGACATCCGCTCAGAGAACAGCGACGATTATGTTGTGCAGGAGGATTATGAATGCGCTAAGCTTGCAGGCGTGGAGACAA
>Wheat_newGene_1344	Wheat_newGene_1344.1
GGATAAGGAGCATCGTGGAACAGAACGAGAAATACGACGCGCGGTGCCGGGAGATTCTGCGCCAGGACGAGGGTGCTGATCTCCCTCCTGCTCCTTTAGATGTGTTCCCTGAGGCAACAGGTTTATGCGTCCAAAGGGGTCGCTGCCACCACATTGAATACAGGACCCATGATACTTCCACCACTGATTCAGATCTTGGATACGCCGAACCAGAAATGATGCTACAGATATTCTTTTTGCGCTTATCAAGCTTCTCTGTGTCCTATTCCTGCCCCATCAGTATATATGGAGTGTTCGCTGTTCGGGATGTGGTGGAGCCACTGCGGAACCATGTCTTCAACCGTTCCAGAGATGACCCTGTCACGGTTGACCAGGATCCGTTTACCTTGCCACTCTGTA…
>Wheat_newGene_1349	Wheat_newGene_1349.1
CGGCCCCCTTCCCCTGGTATGGTGGGTAGGATCGATTCTCCTCCTCGGCGGCGGAAGGCGAACAGCGAGGAACCCTAACCCTAACCCTAACCGCGCTCCGATCCGATCCGATCCGCAAGGCCTGCGACGATGGCGGCTTCCCTCCGCGCGGCGGCCAAGAGGATGCTGCGCCCGGCGGTGCATCCAGGGGAGGGGCTTCGCACCCAGCACCAGCAGGTTTATATTTTGCTGCACCAATGGTACATGAGCA
>Wheat_newGene_1350	Wheat_newGene_1350.1
TTGTCTGCAACTAGGTTTATATTTTGCTGCACCAATGGTACATGATCAACTGCCTAGCATGAATGCTTTGATATTCCAGCATTCCGGAACCCCCCGTGCCTTGGATGAAGGATACAACCATGCATCGCAAATCCAGCAGAAGAAGGAGGAGTTGTACAATCTCATCGCCAAGGCTGTGGCGGAGCCCACTACCACCTGGCTGGACAGGCGACTGCTCAAGGCTCTCTCCTTGCAAATCAAGCCTAGACCAAAGGACCCTCAGTGGCGCAAGATAATTTTGACCAAGGTGGCCACCCATTGTACATATGCTGTGGGTATTCTTGTTGCTTATGTCAGATGTCCTCGCACTGAAGACGGTGCTAAAATAGTAAGGTACGATGGACATCTTGTTACTGTTGA…
>Wheat_newGene_1351	Wheat_newGene_1351.1
TATGAGTGTTTTTTAAAAATTGGCTATGTGGACATAGCGCCCGCAATATCGCCTGCTATCCGCATTTTGCTATGTGGGCCCTAATCCGCAACCAGTCCGCTATCCGCTATTTATAAGCTTGCCTGGATGTGCTTCTTTCTTCTGGTAATGCACTGCTCCTTAGCTTCTTTCTTTGCATTTCTTATGCGTCCTGGATGTGCTTCTTTCTTCTGGTAATGCACTGCTCCTTAGCTTCTTTCTTTGCATTTCTTATGAGTTTTGCGTATGCTGCTGCCTCTGCAATTGATGGTATGTGCTTTCTTTTGCTTGGTTAATTTTGGTGTGTGTGTTTTCTGGCGCTAGATCATGGGGTCGGCGACGGCGGCCGGAAGCCAGGAGGGCTGGCCGAGGAAGAGGGTG…
>Wheat_newGene_1352	Wheat_newGene_1352.1
AGTACAGGCTGTAATTATCTCGTGATTATGGATTGCTGAGAAGCGCAACCTTTTGATCTTCGAGAACCGCAAGTTTGCTGACATTGAAAACACATTCATTATGCGAGACGAATGGCTCTAGAATCACTAAGGTTGCTCCTTCTCTGTTCCTTTGCTCCTTCCACCGTGAGGTGCAGGTGCCGCTCCGCAAGGTGCTCGAGCTCCCGAGGTCTACATGGGCGCCTGCAAGTGGGACGAGCTGCCCTACACGCGCGTGGCGTCCACGGCCATGCGCCAGTACAAGGAGGCGTCCTGGATGCAAGATTTTAAATAGCGTCCGCTACCTCCGCTATTGCGGCTGCAATAGCGGTAGTGTCACCCTGCCACTATTAGTTTAAGG
>Wheat_newGene_1355	Wheat_newGene_1355.1
ATAAGTAATAGCAAGGCAGACATGATGATGGCACTTATCAAGAAAAATACACACATTCTCTATTGTGTTGCTCTTTTGCTGATGTGTACCACTTTTCTGTGTGGCCTTGCATCAGCTGGGAGGGACATAGGTACCAACGCTGCATTTGGAAACCAATGTTTTACTTACTCGGTATGCATGGA
>Wheat_newGene_1356	Wheat_newGene_1356.1
CGAAGAGCCAAGCTGGGAAACAATATTTGCTTTTCTTTGTCGCAGTTTGTTGGCATGCATTTTAATGTTGGTTCAAGTAGTGGTGTTGGCCATGATATTGGGCCCTCTCGCAATTATATATGTGCTTGGGATATTCATGTCCGGAGTGATCTCGTTGTGGCGTCTGGTAGAGCATGATTATGGGGGCAACTCGGATGGAGAAACATCAAACCTAGCGCCAGCGATGAACACCTTGTACTACCTTGCTCTGCTCCAAGGTGTGCTCTTCTGCTACAGGTTCATGTTGGGTCGTGTGGGGAAGAGATTGTCCTGGGTTGCGGCCACTGGAGAGGAAGTTCAAGCAGTTCTTTACAACTACTTGCACGAAACAAGGAGTGGATGTGAGAAGGACCCGGCATT…
>Wheat_newGene_1360	Wheat_newGene_1360.1
GTTGGGGAAGGCTCACCGGCTGGGGGACGGCGAGCATCGGTGAGCGCAACGAAAGGAAGCCAGGCATCGGCGTACGGCAACGATTTTGGCGCCTGCGGCATGACGGCGAGTCGCCGCCGAACGCTCAGCGATGGGGCGAGTTGGTTAAGGTGTCAGTGGCGCCTTTGCTTGTCGCCAAGGATGGCACGTGCGCGATCTGAAGTACGACGTCGGCCAACTTCGGCCTCCGAGGCTTCCCTGACACCCTCCTCTACCACTACCTCAATAAAAAGGTCTTCGAAGGATTAGGGCTTAGGGCAACTCGATGGCAGCCAGTCGGAGTTTGCTAAGTTGCATATGCAAGTCCTTTTGAAATATGAAACTTCTGTCTGGTGATGAGCTTCTGCTCATCTTGATTGA…
>Wheat_newGene_1361	Wheat_newGene_1361.3
ATTGGCAGGACACCTAAACTGGCAATATTGGGTATGCTGTCTGAACATATATCTGAATTCCACCTTGGAAGTTCGGTTTTTCAGAAAATGATTGCTGTCAGTTTGACAACCAAATGCACAGCATGAGGGTTTTGGTTCTCAGCTCCGCTGGCCCTAATCTGGATGCAGTGGTTAACTTGCTCAAGTGCTTTCTTCGCTTGGAGTGGTTGCATGTCACTTTCCAGTTAAGGGAGGTTATCAATAATGTCCGGAGTTATGATCCACTGGACCCAATTGAATGCCTTGAGCTCCATCTCAAAAAGGTGGTGTTGAAGAATTATGACGGCCTCTGTGGTTCATCTATTAACTTTGCCAAGTTCTTTGTTCTGAATGCAAAAGGGCTAAAGGAAATGAAAATCA…
>Wheat_newGene_1363	Wheat_newGene_1363.1
GCGGCCGTGGGCGGGGCGGCGGCGGCCAAGGCCAGGGAGGACGAGCAGCAGCAGCAGCGTCTCCATGGATGCGGCGGCGTGACGGCTTCCAGGCACGGATCCCTCCTCCGCCTCCATCCTCCACCTCTCTGGTCGCCCGGTTGCAACGCTGCAGCTCCTTCCTACCTTCCATGGACGAGCTCGACGGAGACGCCGTCCAGCCCGACCATGGCCACGACTACGCCACGCACAAGAGGCGAGAGGCGAGGGCACAAAGGTCGGCGGCAAGTGCTCAGGAGAGAAGAGGAAGGCAGTGGTGGCTGCGGTTTACACGAGAGCGAGGTGACCTGCCCAGAAAGGTAGTTACAGTGAATTGATGTTCATATGAACTTCAATGCTGTGACGTTTTTATTAGATCTG…
>Wheat_newGene_1368	Wheat_newGene_1368.1
GTTCGAAGCAGCAGGGTAGGACAGGGCTGAGCCGCCGATGACCTCGGCGGTGGCGGCGGCAGAGGGAGTCGGCTAGGATGGCGGCTGGGGCGAGGAGGCGGAGCCGATGACCCCGGCGGTGGCGGCGGCCGAGGGGTCCCAAGGGCGTCGTCCGAAGGAAGAGCACCCTGCGCCAGTTCAGCGGTCGTGGTGTTACGGAGGAGGCGGAGAGAAAGGCCACCGATGACCCCGTGAAGGTCGAGGAGGCCGCCGCCTCGTCGTGCAGCGCGCGATGGTGGACCGGTGGGCGAACAAGAGGCACTTGACCTTGCCGGATCACGCTGCCGCCGACGTAATCCAGGCCGGATTTGTGGAGAGCCCGGCGCAGCACCGACTACAGATTGATAAGGGCCGGTTCAA…
>Wheat_newGene_1369	Wheat_newGene_1369.1
CTGCCGTCCCGGCTCCTCCCTCCTCCCGCCCGTTCCGCGACGTTCCCGCCACGCCCGACCTTGCCATTCCGCCGATCGGCTGCGCGCCTCGCCCCGGGCCTCGGCCGCCGACCTCCCTCTGCCCAGGACTGCATCTGCTGCTCCCCTGCCGGACTCCGCCACGGCCGCTGTGCTGCCAAGGTTACGATGGCTTCATTCGGTCGCTTCATTCAAAATGTTACACGAGGAGCAAGACTTGCACGTTCTGGTGTGCCCATCACTACAGGCATGTGCTGTGGCCATCGAGCTTACTCTCTTCTGTCAGAATCTCAATTCTCAGC
>Wheat_newGene_1370	Wheat_newGene_1370.1
ACAAGAAACAAAGGGAGGCGAATGGCGGCGGCCACGACCATCACCGAGGCCACGAGCGCCTACGATGACGGCTATCACCGGGGACCGAATAAGACGACCAGGTACATCGTCGACTCCCTTCTTCCACTCGCTCAATCTTTTCCATCTCTTCTCTTTCTTCCTCTGAAACGTGAAATAGAGGGAGGCGAACAGCGGCAGCCACGACCGTCACCGAGGCCGCGAGCGCCGGCGACGACGGCTATCACCGGAGACCGAAGAATACGAGCAGTCGTGGGGTTCCTAATGTGGTGCTCCAGATAAGCGGTACATGAAGCGGCATTCATTCACTACAAAAAGATATCTTCGTTGAAGTGTAACTGAAAGTTGCATTTTCAGGTATCAAACCTATATAATTGTGGA…
>Wheat_newGene_1371	Wheat_newGene_1371.1
TGGCAACCTTGCTGAATGGCATCCGAGTCCTTTAACAAGCGAGAACAGAGGTGGGGAGGAAAACGGAGCGACGGGCGGAGAGAGAGGAGAGAAAAGTGAGGGGCAAGTGTTGTTCCTCTTTGTGACTTGTGGACTGTGGAGCATGGAGAGGCGACCATCCCCTTCTCCTTGGATTAAAACCCCACTCCCCTCTCACCTCCGGCTCCGGGACCCCGACGAATGCGGAGGAAGCCATTAGGAGGAGAGAAGAGGAAGGGGCAGATCTATGGGCAACTGCAAGAGTTCATCTCGTGCACTCCTAGGAAAGGCCCATGTTGTTCCGGATCCAGAATGGAGGATTCGGGACTTCGGAAAGACCCACGTTCCAGATTTCGAATGGAGGATTGATGACTTCTCATC…
>Wheat_newGene_1373	Wheat_newGene_1373.1
CTCCGATGGTGGAGTCTAGGCGACGAAGGCGACCCTAGCACTGGATGGAGCCCTCGATGGAGCACGCGCCGCCGCCGGCGATGGACCAATGGTCGTTGCTTAGGTTCATTGTGCATACAAAAGCTATTATTCAACCTCGCCCTTTTCCTTGGCGTCTAGACACAGTTACTATTGATAATTTGAAGAAGGAGTTGATGCAACTAGGGTTAAGCAGAGATGATTTTATCTACTATAGAAGCATCCATTGACAGGAAACCTGATTGGTTTGTAGAACCAGCTCCATATATGTGTTGCTCAACATGGAACATCTATTGTTGAGCATGGAGCTACTGTTGCTCAAGCTGCAATTGTTGTTGAGCATTGAGTTGTTGTTGCTCAAGCTCCAATTGTTGCTGAGCA…
>Wheat_newGene_1374	Wheat_newGene_1374.1
CGGAGGCCGGCTCTGGTGGGTGGACGTGAGCTGGGGCGCCATCTGCGTCGATCCGTTCAGCGACCGGCCTGAACTCTGCCCCGTCGAGCTGCCGGCACACAGCATGCTTCCTGACCAACTGGACGAGAACGAAATGAGGCAGCTTATCAAGCACCGCCACATGGGGGTCAGCGCCGGCAGGCTGCTCTTTGCCGAGGTCGACCCGTTCCATATCAGATCCTTCACGCTCGACGACGAGAGCGGCCGCTGGACGCTGCAGCACCAGGTGTCGGTTGATCTTTTGCCTAGTGGAGGTAATGCCAAGGAGATGCCTTTGGTTGCTGCTGTCGATCCACTGGACACCAACCTGCTGCATCTCAACGTGGACAGAGTTAATTTCAGCATCGACATGTCCAGGAA…
>Wheat_newGene_1375	Wheat_newGene_1375.1
CCCGATCTCTCCTCTCTCTCCCTCGCCCTCGAACAGGTTGCGCCGCCACCGTCGTCGTTTCGTTTGGCTCCCACCTCCTCATGGCGCAGTCCATGCCCACCCCGTTGGAATGTCGCCTCCGTCTCCGTTTAGCCGTCGATGTCCTCCATCTCTTGTCTTCCGTCTAATACGCCAACAGAGAGCATCTATTTCTGGGGGAGGCCGGCCACGAGATCCATCACCAGATCGGTGGCGCACCGCACCCCTGAAGCATGTATCCAATTTTTTTCTGGAGTCCTTGGGCGGGGCCGCTGCCAGATCTGCCACGCTCGTGTACACTATAGCGATGCAGCGGTGAGCAACAAAAGCAACAGAGAGTTTCGGGGACCGCCGGCGATGTCGTCGTCGTGGAATATGTTG…
>Wheat_newGene_1384	Wheat_newGene_1384.1
AAAATACTATGCAATGTGTCTACAAAAAGTCCATGCTGCCTATTCCTACATAAGGATAAGGATCCACGAGTGGGTATTACTTTCACAATGTTTGTTAGAATCATTCTTTATACGAACTTGGTTGTACTTTCAGCCACAGAGATGCAAATTTCATGGCCTAATGCATGATGTGATAGCATAACAGAATCTAGAGGACCTTCAGACTTGGCTCTTTGCTGGGGCGAAGGGTGTGAAGTGGTTTGCCGCAGATTCAGAGGCCATTTGGTTCATCCATAATCTTCAATGCATCCCTATCCTGATGCTTCTAATTTTCACTGCCCTCGGGTTTTGGAGCATTGTGTAACTTTATTTGGTTCATTGCAGGTGCAGGGAACCTATTGGATTTACATCTTCTACTCT…
>Wheat_newGene_1386	Wheat_newGene_1386.1
TTACCGACGAGGAGAGGGCTATCCGATGTGCTCTTTACTGGTATCATAATGGCACACGGAAGCACTCCAAAGAAGCTTTTGATTACTGTACGACGGGTCTCCAGGAATTGGTTAAGGCTGTACTCGACAAATACAATGAGGACAATGGTCTTGTAGGGGATCTTGCATATGAACTAGAAAATATTGTGAGCCACAAATCATGTTTTGACGGGAAAGATTGCATTTATAGATCTTACGATCATTTCAATCTCACTATGAAGACTAAAGGAGCTGCCAACAAGGATCTGTACTTTGCTGAAGTCACATGTATGGACGGCGATTATGAAGCATATGTGCTCACCTGTATCTGCATGGTCAAACCTGATGACAATGGTGAATGCCACGTGTGTGGAGCTGACA…
>Wheat_newGene_1387	Wheat_newGene_1387.2
CTCGATCCGCAGCCGCGGCCCCAACAATCACGCACGAGAAAAGGAAGCAGATCCAATCGAATCGCCTCACCCTCAACCGACCGCTGCACCTCCGGCTTATGGCGTGAGCCTTTTCTCCCTCCTCACCAGATTTCGTCTTCGCCATCGAGAGGTGTTAAGGGAGGCGCCCGCGACGCAACGGCGGCGGGGAGAAGCGGCGCATTGGCGGCCAGCAGCGCATGTGCAGCACATAGCAGCGGCGGCTGTAAGGCCACAGCGGACGAGCAGGTGGTGCGGCTGAGGGCGTGAGAAGGGAGGCCGGGCGGCGCCCGAGGCGGAGCTCGGCCGCGAGCCTGGCACGCAGAGGGCAGCCCCGCGCGAGCGCCCTGCAGCCGCATCGCCGAGCGGCAACCCCGCCGC…
>Wheat_newGene_1389	Wheat_newGene_1389.1
CGCTGATCCCATCTTCCCCGGCGACATGCCTCGCTGGCGGCCTCCTCTCTCCCATCCACGCCGGCGACCTCCCTCTACCCCGCCCTCTTCGTCAACCCGTCTCTCCAGCAGCTCGGGCGAAACCCTTGCCCACCCGATGCCACAGCGACCTAGCAGGCAGGCGGGAGGAGCCTTGCCCGGCCATGGCGACACCGCCGGCGGCCTCCTCCTCCCCCTCACCTTCTCTCCCTCTCCCAAGGGAGGGAAGGGAATGGAAGGGATCCGACGGCAAAGGGAGGCAGCGCCTAGATCCGCAGCCGCACCGGCGGGCCGCCGTCCCTCGAGGTCGTCCATGGAGGTCCGACCCTCCCTTTAGCCATGGACTGAGACGCCCGAAACCCTAGCTACCCGTGGAGGTCC…
>Wheat_newGene_1392	Wheat_newGene_1392.1
CCCGCCTCCGACACGCGCGGACGCGGCCGACCACGCGACGCCGCAACTCGCCTCCCCAAGAATCATCTAAATTTGGATCATGACGACGACTCCCAGACGATTTGGCCGGCCCCATTCCCCTTGGCGACTTGTGTAAATCCAGATTGGGATCCCAATTCTGCTTCCAACCAGAATTCGGTTCCCAATCTGGATCTGGATGGATTCCAGAGTAACACCAGTGATGATGATGTGGCCTACAATGGTGAGCATGAGCATGATGATGAATACACTCCTCGGCCTGTGCCGGCAGCAAAGCGCGGGCGCGGCCGTCCTCCTAAGATCAAGAGAGGGCGTGGGAGGCCGAGAAAGGAGGAGCAACAATCACAGCAAGCAACAAAGCATCCTCCAACTCCAACCGCG…
>Wheat_newGene_1393	Wheat_newGene_1393.2
CCACAGAAATCTTATCCCCACCCCACGCGAGATCTATCCAGTTCCTTCCCCTGTCGCCGTTCTCTCTCTCCGCCTCTCTGAATCCTCGACATCCCGGCGACTACAGTTGAGGGCGCGGAGCCATGCAAGCGGAGTGCTGCGTCCATGGACAAACTCCACCCCCTTCTCATTCCTGCAGTCATGGATGAACTCCATCCCCTTCGTCACCCACACTTAGCCCTCTTTTTTCCCTCAACTGTTGAAGAAGTTGCAACCGGCCATGAAAAAGTTGCGTCCACAGTGGGAGGTGCTGGAACCTGCCAGGGAAAAAGCTACAACCACATCAATTTGAGGTGCTGGATTTGACATGGTGGTGCAAGTCGATGTCGGCGGCGAGCCGGAGACGGGGACCCTGGGATG…
>Wheat_newGene_1394	Wheat_newGene_1394.1
GTGAGATCGAGGAAGTGGTGAGGGGACTCATGGCGATGGCATCTGTGGCGGCTGCGACTTCCTGCGGCGGAGCGGCGATGGAAGCCGATGGCCTGGATTTCCTCATGGATCTAGTTGACCGATCAGAACAGAGCTGTGGTCTGTGGAGATGGCAAAGTTGACCGGGATTAAATCCGTAGGATGGACTTCAAGCTAATGAGATACAGTACAAGATTGAGTGGCTAAAAAAGTTTTATGTTCCCGGTGTACTACATGGATTGCTGGTCCTTGTACATCCTGGAGGCAGAGAAGAAGATCTTCAGGGTGTTGAACCCGACTGAGACACACCCCAGTGACGGGATGGAAACGAAACACAGTGCCTTTGCAAAGAGAACCCAGCGTCGATTCTGACAATGCTTC…
>Wheat_newGene_1400	Wheat_newGene_1400.2
CGGATGAAGAGAAAGGTGCCCTGGGTTTCTCGGTTTTGCAGAGAGCACATTGTCGAACCAGCAGTTGGCAGATGGCGATGACACAGATGAGGAGCTTAGGCGAGAGGTCATTGTTGTGAAGGCCGTCACGGGAAGGCGTGGGGGATTTGGCACAAGGCCGATGATCGAGTCTATGCTCTCTCCTCCATGGAAAGACCTATTTTCTCTGATGATTGTTTTGAAGTGGCAGACCATGTGAACAACCTGGGCACCATCGCGGGCTCGGGCACCAAGGAGTTCAGGGAGGTGCTGCAGGGCTGGGGCCGTGGCTGCGCCAACAGCACCGCCGCGTCGACGTCGAAGGTGGTGACCGCGGCGGCAAGCGGCGCGAGTTGGTGGCTGCGGGACTGGACGGCACGG…
>Wheat_newGene_1401	Wheat_newGene_1401.1
TTCACGTCGCCGGACGTACTCAAAGTTGCCCATCTATATGTTTGAAACTATCTAGATGGGACATGTGAAATATGTCACTAGACTTGTCACTAGAAGTACTTAAATATTTTTTATCTGCACAAACATAAAATTACAAGAAGTAGCGCTCAAAGTAAAAAAAAACAGTCAACATTATCCTTCCTAAATTATTGGCATTTTCCCTAACCGCATGGTGAAATTTCGGAAAATACCCGTGTTAGTTTAGTTATATACCCATCATGGTACACTTTATACCTGATTGCTGGTGCTTGTGGGTTATAAGAGGTATTTTGTCCAGATTGATTTAAACAATAACTTGCTTGTTATGCCCCCCGCAAAAAAAAATTAACTTGCTTGTTATGGGTGAGTTGATCAAGGTCC…
>Wheat_newGene_1402	Wheat_newGene_1402.1
AAGAACAGGACACAAGAAACTGTAACTTTTCAAGGGTAACTCTTTCCTCCTCCATGGGGCTTCTCAAGGATATGAGGGCTCTCCTGTTGGTGGCCATTGTGGTGACCGCTATGGTCATGTCATCATGCCATGCTGCACAAGATATTGCTGCTGAAGGGCCTTCGGGTTCAGGGGAGTGCAACCAGATCCTGCCGTGCACGGACAATACGTGCAAAATCAACTGCCAGAAGCTGGGGTTCAAGAACCCCAAGACTCAATGCAGGCCTGGGAACCCGAAGAAAGGCCAGTTCTACGACACCTGCTGCTGTTTTTAGTCAGAGACGGGCATCCACGTATGACGACATCTTGATCGGGATTAACTCCGGCGTGCTTGCTATGGCATCGCCGGAGTCCGTCGTA…
>Wheat_newGene_1403	Wheat_newGene_1403.5
CACGCACAAGCTCTCCTCCTCTTCCTCTCACCCACGAAGTCCTCGCCGCCGCCACCACCCACGCCGGCCGCTTCCGGCGAGCTCCGGCGCCGCGCAGCACGCCCCCAAGCTCACCATGGTCCGCGCCTCCCTCCCCTCCGTCCAGATTCTCCGCTCCCGGCCTCTACCAACCACTCGCAACCCCACCCCCGTGGCTAGGGTTTCTGGCAAGGGTTCGCCGGCGCGTCTCCGGCGGCCCTAGATGTAGATGTAGCACACCATGGGAGTTTCCCATCCACCACGGTGGCAGCTTCTTCATGGGAGATGTGATGCAAAAGAAGCACAATAGTTCAGTGATGATTAGCTTTGGTTTTTCCCGGTTGAGAATTTGAGGTTGTGTGTGTACACTGTCAACAATAT…
>Wheat_newGene_1405	Wheat_newGene_1405.2
CAAATCTCCCCACCAGCGGCCGCGGCGGCGGCCCAGATCTCTCCTCCATGCTGAGCGAGTACGCCAGGTAGAGGCGGGCCAGATCCCTCCTCCATACTGTTCCATCTCTCGATGGCTCCCTGCCGTTTTGTGGGGGGCGTCCCAGTTTGAGGCGGACCAGATCGGAGCTCGTCGGCAACCTCCTCCCCGTAATGTGCTCTTCCCAGCCTCCCTTCTGAAGCTCCGGCAGCGGTGGGTTCGGCGGCAAGCCTGTGGTGGTCTCCTCGGTCCTTCCTGACCAGCCCGTGCGACGAGGACAAGTCAAACAAAACTCTCATCTCAGGATTCAATAATGGAGGGGAGCGGCACTACATCGACATTAGGATAGCCCATAGTTACAATGGCCACAAAAAGTTACGA…
>Wheat_newGene_1413	Wheat_newGene_1413.1
GGTCGGAGCGGCGGCGGTTGCAAGAGGAGAGGAGAGGAGGAGCGCTCGCGGGAGCTGTACCATGTCCATGTGGAGGCAGCATTACCACCGCGGCCACACGGGACATGACAAGGAGCACTTCTTTGCCGTGGCTTCGGGTGATTTCACCCGCAGTATGTGCATACCGTGGGAGGTTGGAAACCATTTGGGGAGCATGATCTCTGAGACCATCAAACTAGAAGCTCCTAATGGCATATTCTGTATTGGAGTGTGTAGAAAGCCGGGTGAACTAGTTCTTCAGTCTGGCTGGGATAAGTTTGTCGCAATGCATCACGTAGAAGAAAATTATTCTTTTTGGTTTGTGTACCGTGGGAACTCTACCTTTAAGGTTCATATATTCAATCCCAACGGTCGTGAGAA…
>Wheat_newGene_1417	Wheat_newGene_1417.1
GTCATCAGCGTACCTTGACCATTCTCTCAAGAGTTAAGAATTCTTTTGTGCAAGGACGGCTTAGCTGATCAAGGAAGTGTCAAGGTAATGCTGCTATGTGGTTCTGACCTGCTCGAGTCATTCAGCAAGCCAGGGGTTTGGATTCCAGATCAGTCGACGGAAGAAGTCGAACCTGAAGAAGTCCTCGGAAGAATCACAGCTGCGTGTGCCCGGCTGGTTCAGGGGACGCGACAGGCGCTGGCGCCCTGCCCCGGCGGGCGTGTGCGCGGCGGCGTGGGTGCCAGTGCAGGGCGGGCGCGGCGGTGCGGGTGTCGGGGCAGGCTCTCTCCTGGGCACTGGCGATCTCGCAGGACGGATGCCACGCTACGAGCGGCAACAATCGGCGATGGCGATCGTGCA…
>Wheat_newGene_1419	Wheat_newGene_1419.1
TCCCCATCGATCTCCCTTCTTCCTCGCTGATCCCCATCGATCCCCACCTACCTTGCTGATCCCCACCGCCCATAATGCTTCCTCTCCCTCTCTCATCGATCTTCTATGCTTCATGTCAGTAGCCGTCCAACAGATCTGGGCCGAGAGGTGCGGCGTAGGCGGCGGTCTTCATGGCTGGAGGAGTTGAGGGAGAGGTGAGGAGGAAGGTTCCGACTCTGTTGAAGGAGGCAAAGGCGGCAATACAGCAAATTGAGTTGTTGCTAGGCGAGACACCCAAGTTGGACAGAGGAGATGCTCAATGATTCGGCAAGCGACAGCGGGAATTCGAAGACATAGAGGGGGAAGAAGAGGAGGAGGTCCCTGGCGAGGGCTATGTTGGAGACTGGCTGGATGCCCTCG…
>Wheat_newGene_1424	Wheat_newGene_1424.2
AATCAATCGTTCTAAAAGATTGAGATGCAGAAGATGCAAACTCCGGGGAGCAGCGCTTGGTTGTATTGACAACTCCTGCAGAAAAAGTTATCATGTCCCATGTGCAATGATGATACCAGAATGCCGCTGGGATGATGAGAATCGCCGTGTTTGGTGCCCCAAGCATGCACCACCTGATCAGATGAGCTCACCAACAATGGAGAGTGACACTCTTTCCCCCGTCCTTCAAAATCATTCCAGCCAATGTCCAGCTAAAGAAGTTTCGGTCGATTTCCAAATGGAAGATGAACGCATTAATCCATTACCGTGCGATGAGATGAGCTCACAAATAATTGAAAGCGACATTACTTCCGCTGTCCTTCAGAGTCATTCCAGCCAATGTCCAACTAAAGAAATTTC…
>Wheat_newGene_1425	Wheat_newGene_1425.1
GCGAAAATTTAGGAGGGTGCTCTGCTGAAGAACTGAACTGTCTAGAAGTAAATATTGAGAAGAGTCTCCACATCATCAGAGGAAAGAAGACCCAGGTGCTCGAACAGCAGATAGCTAACCTGAAAGAGAAGGAGAGGACGCTTCTCAAAGACAACGAAGACTTGCGCGGAAAGCGCGACATTGAGGCGTCGCTGGTGGTTCCTGCCCTGAACTGCGTCACGCCCCTGCAGATACGTGGCCAGCTGGCACCACAGCAGGAGCCGGTACCGAGCGATGAGGAGACGGAGCTCTACATTGGGTTGCCCGGGGTTCGCTGCTCCAACTGGCGGTCAGGTCAAGCCAAATAGCTAATCAGCCGGAAGAGAACCTCCGACGACTGAAGGTGAAACGCCAGTACAC…
>Wheat_newGene_1429	Wheat_newGene_1429.1
GCGAAGCGCTTCCCCACCGAAGTCCCTTGAGAGCCAGGCGACGCTTAGGTTTAGGGCGCCACCGTCCGGTCCCTCCGGACGCCATCTGAGCTTGATGCGGGCCGCCCAACGCGATTCGCTCTGACAGGAGGGACATGGCGGGTGCCTGCATCGCGACGACCTCCTCGACGCGGCGCTCCAGGCGCCCGATGCGTGCTTCGGCCTCGTCGACCCGCGTCGTACGCCGTCGATGCCCTTGTTAGCTGCCTCCATCCTGCGCGCCAGATGCACGGTGCGGTGGACGTTCCAGCTCGCGGCCGAGGTGGCACGGCGCGCGAGGTCGGTCGCCTCCATGAGCTGCACGGCAAGCTCGCTCAGCGCGGCATTGATACGTTCCTTACAAGCGTGATCCATCCCCTC…
>Wheat_newGene_1432	Wheat_newGene_1432.1
GGTACGTCGGCATGTATCCGCATGGTGACAAATACAGCACTGATTGCATCAGCTTGTACTTATGCCTGGATGCCTCGGATGAGCTCCGTCTCGACTCCGAGAAGGTGTTTATAATGACTCTATCCATCCTGGACCAAAAGAATGGGAAACACTTGACTGCAACTTCAGGTCTCTGGGTATGTAATAAAGGATGCGGATGGGGATGGCCTAACTTCTTTGGACTCAAGAAACTCAAGGAGCCGTCGGGAGGCTATGTTGTGGGATCGAGCTGCGTTGTGAAGGCAGATGTTACCATCATTGGTTCATCCAATGATGGCTAGATGTTTTTACCTCATGGCCTGATGGAGAGATAATGCTCTTTAATCCTAGTAGCTACTAATAACCAGACTTATATATGAG…
>Wheat_newGene_1435	Wheat_newGene_1435.2
CCGCGGCGGCTGGCCGGCCGGCGGGATAGGCGACGAGGCCAAGTACCTGGAGACGGCGCGGGCGGACCGCTCCGCCTCCGTGTGGCTCATGAAGCGCTCCCCCGTCGTCTCCCAGGCCTGGCAGGGCGCCTCCGCCTCCTCCAGCGAAGCTAACCCTAACCCGGCCGTCGCCAAGGTCGTGCTGTCCCTCGACCCCCTCAGCGCCGCCGAGCCCTCCCTCCAGTTCAAGATGCAGAAGGCTCAAACTAGGGAAACTAGAGCTTGCAGTTTACCAAAGAGTTCCTCCTCCTTGAATATGCTCTTCCTCCTCCTCCAGCTCCTCGCCATCACCACCCTCCCTTGCTGTGCCAACAACGCCACCCAACTAGTATATGACACGGAAGGCAACGTGCTAAGTAG…
>Wheat_newGene_1436	Wheat_newGene_1436.1
GCCTGGGGCCGGCGCCCCCCAGCTGCGAAATTCGCCGCCGCATCCAAGGACCTGCTCCGCCTCAGCCGTCCAGGAACTGCTCCACCGCCGCCGCCTAGGAACTGCACCGTTGAGATCCCCTCCCGTCGCGATCCCCTACGCGTCGCCGCCACCCAGGACCTTCATCTGCCCATCGTCCGTGTGTCATCGGAACCTCCTGCCACGATCCGGTGGACCAGGAGGTCCCACGCGCGCCTGGGTGGAGCTGGCGGAGCTTTGCCCGTGCTACCGCTCCTCCACTGCGCGTGCTCTGACCTGGACCTCGGTGGAGCTCTGCTTCTCCACTCCTGCTTCTCCCCTGCCGCCGGTGGAGCTCTGGACGTTCTGGTGCTGCTCCTCTGCCCATGCCTGGTCTGGTGG…
>Wheat_newGene_1438	Wheat_newGene_1438.1
CTTGGAAATTGCACTCCTTAAACCACACTTATCCCCAAACTATGATGCCTTCTCTCTGGTTTCTTTTCTTGATGCTTCTCCTGCCTTGGAATCTTTCATCCTACGCGTAGAGCAGGATGCCTTGATGCATGACCCTGTTGTTGGAGACGACACTGAATACCGGAGGCAGAATCTGGAGTGCCGGAATAACAGTCTCAGGAAGGTGATGATCACGGGCTTCTGTTCTGCCAAGAGCCTAGTTGAGCTCACAGTTCACATCCTCGAGAGAGCACATTCACTCGCGCGCTTCACGCTGGACATAACCTATGGCTATGATAGGAGAAGTTGTAACGTCGCCAAATTCCCAACCGCGAGAATGATTGGCCTATGCTGGCCATTGAACAAGAGAGCTCTCGAGGA…
>Wheat_newGene_1439	Wheat_newGene_1439.1
CGACACAGGGGATCTCTTTCACCATGTCGCCCCGTCGTCTGCGCCCATGGTCCTCTCGACCCCGATTCGCCGCTATCCACGACGCAGTGCGGCGGACACGGCGTCGGCGTCGGCATCGGCTGCTGAAACCTCTGACACCTCCTGCTGCAGGTAGTGGGTCAAAGGCCACTGAAACAAATGGTGCAACCTGCGGACAAGGTGAATGTGCCCCAAATATGGGACAAGAACTTGGTTTGGAGGAACTCCCTGAGGACATCGTACATCGTATACATTCTATCATGCCAGTACAAGATGCTGCTCGTGCTGCCTGCGTGTCACGTAGATTTCTGCATTCCTGGAGAAGCTATTCCAGCCTCACACTCAGTGACCGTACACTTGGTTTGGATGACACAGATTTTG…
>Wheat_newGene_1441	Wheat_newGene_1441.3
TACCTCCTCTCCCCCGTAGCAGCCCTGCGGCTCACTACCACCTCCACCGCCACTCTCCTCCTCCCCGTTGTCTCTTCTCCCTCCTACCCCGTCTCTCGGACGCCGAAGTCAGCAATTATGCCGTCGGCTCCGCCGTCCCCCGAATCCGTGATGTCTATGGCCTCCTTCTCTGATAACGCAGCCATACGCCAGATGTAGCGGCCCTGTCGGCAAGTACGCCGCCAACACCTCCCCCAAACTCAAGTCTGCCACGCCTCTCCTGCATCCCGCTCCGATGCAAAAGCCCGCCGCCTCCCCGTCCTCCTAGCCATCTCCTCGACACCGACCTTCGCGTACGACGGCTACACACTTCTCATCCTCGGTAGCGGCGGCGCCACCTGCTACATCCTTCCCCACCGT…
>Wheat_newGene_1442	Wheat_newGene_1442.1
ATTTTTTCTAGCTCAACATCATGTTTATCGTTCTACCAATTTAGTTGTGAAGAACATGTGTTAGCCCCAAAGCATCAATAAGCTGTGCACATTGTGGTACATTGACAGTGTGATCAACCATTGTACATATGGTCATGCTACAGCTAAAGGAAAAGATATTTAAACTTTTTTGGGGAGTCATATATGAAAAGTACATTTGTTTCCATCGAGCTTATTTACTAAGAAAAGGTTACCACTATTTCCTTACTAATAAACCTCCTACATATTCTTAAAGTTCGGTCTCTTGCTCTCTTTGCTTATGAATCAGACACTTTCCCTTTCTTTAGTACTTCCACAGTTCCACTTGGCTTTGACCTCATCCTTTGAAGGTGTGTGTAGGTAGGTAAGAGTGATGATAAT…
>Wheat_newGene_1443	Wheat_newGene_1443.2
TGGACAGCTTTCCCCTCCCCATCCCCTTCTCTTCCACAGACCCGGAGTGCGGCGGCTCTGCTCCGGCGATCTGTCCATCGACGGCCTCGAGATCGATGGGGGCCTTGCCGTGCCGGCTGGATGGAGTGGTTCTGTCCTCCAAGTGGAGTCCCAGGATTCCATGGGTGCAGCAGATGCGGCCGACAAAGCACAGGCAGACGGAGGTGCGGCCATATAGGAGGTGTGTTCTGAAGCTACGAGTGGCTGGACACGAAGGGATAGGATGGGGAAAGCTCCTGACGAGAGGGAGATGAAGCCTGACAAGAAAACAGCACTGGAATTGTCTGTGCGCGCTTATGCTGAGAAAGGAGCTGGTCATGTTGTCAATCCAGCAATTGGCACATCTTTTGACTCGTTAGA…
>Wheat_newGene_1445	Wheat_newGene_1445.1
ACTCCTTCCTCTTTTCATATAGCGTATTCTGAACATCAGATGCTTTCAAAAATGTGTCGCGCAAGTTCAAGTATAGCTGCTGCAGGAGTTCAAAAATCTGAACAGTTTAAGCTCAACCCAATTTCAAGAACTGTTTCCTTTATAAATAGTTTGAAGTTTGTGATTTTGCCTCATGGCAGGAGCTCGTTGACGATGAAGGATGTGAAGCTTCACCACCATTCACAACTCCAGTATGGTCCAGTTCGTCATGAGGATCTGGAGCTTCAACTTTTTCACTTCATCTTTCATATGCTTTTTAGTACATCTACTTCCTCATCATGGAAGAAGGAAATCAGTCCAACAGGCGCATCTAAAGTGACATGTCGTGCACCGCCCACTTGTCCTCAAGCTGCTCGTCGT…
>Wheat_newGene_1446	Wheat_newGene_1446.1
AGAGGAGGCAGTGTCAAATTTTACGCTCAAGCCTTTAGGATCTACCGTGACAAGACCTTTTATACTCCGCAATGAAGTGTTCACAGAGCTGCTCCCGCATCAGGTGGAGGGCCTGGAATGGCTTTGGAATATCCATTGCCGTGGAACGGGAGGGTTAGTAGCTGATGATATGGGTCTCGGCAAGACTAAACAGATACTAGCATTTTTAGCAGGTCTCCTTGAATCAAAGCTGATGAAAACAGCACTAATTGCTGTTCCTGCAGCCATTGTGCATCAATGGATTGAAGAAATGATTGATCTTGGCCTAGAGAACTACATACACATATTTAAGGATAAACAAACAAGGAAAGAGGAGCTTGCCAAGTTTTGTGAGTCTGGGGGCCTTCTTATCACTACACA…
>Wheat_newGene_1448	Wheat_newGene_1448.1
TTTCAGGATCTGCCTGGAACTAGCTCTTCTATGTCGGTTCACTCGTCTGGTCAACTGATTTCTGAGGTTTCTGATGGAAGAATTTCATTTATAAGACGGCGAACAGCAAATCTGTTCACCGATGACGACGACAACTATTTGGAATCACTTCAAAAATTTGCAGAATTGCCCAGAAATCAGTTTTCAGAAGCAAAAACCTTGTGTGCTAAAGGTACCTCATTGATTGTTGCGGATACATCCAAAATTGGCAGGATCATTGCAAGCGATCTTCTTCAGCAAATTGTGCAGGCCCATCAAGCTAAGTGTAGCTGGAATGGGAAATTTGATAGACGCAGCATTTATGTTAATGGTCGTTATCGTGCTAGGATTACAGCACAGTTTTGTGAGTACACTGATAAC…
>Wheat_newGene_1452	Wheat_newGene_1452.1
ATTGGTGTTAACCTATCACAAGTTCGGTCGTTTACATTGTTGGGGAAATCCATGCCTCCTCTTGTGTTGTTCAAGTATCTCCGGGTGATTAGGATTCATCGAGGTAGTACTCGGGGAGACGGGGAGATACTTGACCTCAGCGCTATTAGCCAATTGTTTCAGTTGAGGTATTTGTATGTTTGGGGACCATATTTCGTACAGCTCCCTGCTAAACTTCAGGGGCTTCTTTACTTGCAGACACTGCACATAGATTCACCGCTCGACAGCATTCCTTCAGATATAGTCCATTTGTCCCACTTGTCCTATCTTTATATTTATGAATGCACCCACAGACTGCTGCCTGAATGGATTGGTAATATGAAATCACTGAACAGTCTGAGAATGTCGGTAGGCCTTATG…
>Wheat_newGene_1453	Wheat_newGene_1453.1
CTCCGGCTCTGTGGATGTTGACCCTCGGCTGCGCGCGGTCTTCCAGGAGGCAGATTCTCTCATTGGCATTGATGGCCCAAGGGAGGAGGTTGCAACTCGGTTGATGGATACTCAAAAGAATCTCAAAGTGGTGTCAATTGTGGGATTTGGTGGCCTTGGCAAAACTACACTTGCCAAACAGGTGTATGACAAGATTGGCTCACAATTCGATTGCAAGGCATTTTTTTCAGTTTCGCAGAGACCTGATATGAGTGAATTACTCAACAATTTACAATATAAACTTGGGATGAAGAATCCTGATACATCCCACACTCGGAAGGTTGACGATATCATTGAAGAGCTAAGACAACATCTGAAAAATAACAGGTACCTTATTGTTGTTGACGATGTGTGGGATGA…
>Wheat_newGene_1454	Wheat_newGene_1454.1
GCGCCGGCGGCCCCGGCCCGCCTAGGCCAGCAGGGGTTGCATCTGACGCCTAGACGCCTGTACGCACGCACGGATGCAAGCAGAGGGTCACAAGGTGTGCGTTTTGACACGCTCCACCTTCAGGGTCGTCTCTGTTTTCTTTGAGTTAGCTAGGTGTATTCCACTTCTTCAGTTAAGTTCAGTTGAAATGAGGATACTTGATTTTGACATCGCCGAAAACGGCTCCGCTTCTTGTACACCAACGGACCGGGACCCACGAAAAAACCCTTTTCAAACCATCAAAGTAATGCCCAAGTAAGGAAACCTCTACCAGGTGCAGTATAAGTCAACACTAGCTGCTCATGCTGGAAGAAAAGATAGGAAAACACTGAAAAAACAGTTGCA
>Wheat_newGene_1455	Wheat_newGene_1455.1
AAAGATCTTTGATTGTGATTTTTAGGTATGATTAAAAATGGAATGGTTACGCTCAATTTAGGTACAATTTTTAGATGGACGCGACTAGCCAGCACCCGTTGGCTGGCTAGTGTTCCAGGGCACACACCCCAAATTAGGTAGTAGGCCTTTCCCCGTATCCAACAGGCAAACCAAAAAGGAAACAAACAGTCCCCCGCACACATGGCCCCCAGGGGAGAATCTGACATGATCGTAATTTTTGCTCCGTGTAAGGCACATGCCGATGCACCAGACACCCGTCTCGCCTCCTTACCCCAGTCGTAGCCCCCCAAACATGCCCTTCTCCGTTTGTCCTCTCCTCCATTGCCACAACTGATGCCCCCAATTTTGGTGGTCATTGATCTAAGATTCAGGTGTTCC…
>Wheat_newGene_1458	Wheat_newGene_1458.1
CTCGCGTCGCCCTCCGCATTTTCAAAAATCAAAACCCTCGCCGATCCCTCGCCTGCCTCCCATCGCGACCCTCAATCCACTAGGGTTTCGGTCCACCATGGCGAGGGTCAGCCGGACGACGCCCAACGCGGCGGCGGCGTCGCGGACCAAGGAGGCGGCGGCGCCCAAGTCGCGGACCAAGAAGACGCCTGCCGCGCCCCGGTCGCGGACGAAGAAGACCCCCCCGGCCGCCACGCCGCCCTCTCCGGCGGCACCTGCGCCGGCGCCGGCGAATCAGACGGCCCCTGCGCCGGCGACGGCACCTGCGCCGGACGTTGAGGTGATCGAAATCGGAGATTTCCCCACCCCATCCTTGAGCTCCGGGAAGAGGAGGGATCGGGAGAGGGCAGGGGCGACCGC…
>Wheat_newGene_1461	Wheat_newGene_1461.1
CGCAACCTCCTCCCCCGCTAACGGCCGCGCGCCTCCGCCAGGATCACAACCCCAGCGCCGCCCAGCGCCGCTTTTCCCTTGCTGCCGGCTATAAATCGGCCGGATGGCCGGGGCGCTCTTCGCACACTGTCAAATCGGGGAGGGAGCCGCCGGAGTTCTTCTGAAGGAGGGCCGGGGCAATGGAGGCCAAGGCGGGGAATTCGGGCATGCTGTACCACGAGCTGCAGGTGCGGCAGCTCTGCGGGCTCCATGCCCTCAACGCGGCGCTGCAGGGGCCGTTCTTCAGCGAGTCGGAC
>Wheat_newGene_1462	Wheat_newGene_1462.1
AAGGACAACATTAAGAGAAAATAAGTAATAGCAAGGCAGTCAGGATGATCGCACTTATCAAGAAAAAGACACACATTCTCTATTGTGTTACTCTTTTGCTGATGTGTACCACTTTTTTGTGTGGCCCTGCAGCATCTAGGAGGGACATAGGTACCAACGCTGCATTTGGAAACCAATGTTTTACTTACTCGGTATGCATGGACCCATATCAATACGCCGTTGATTATTGCAACAAAGAGTACAAAATACTTGGCTATGACGGGCAGAAAGGCTACTGCAAGAAGGAGAATAACGGCGTGTGT
>Wheat_newGene_1463	Wheat_newGene_1463.3
GACGCGCTCTATTTCCTCGTTTTCCGGGAGCAGGAGGACGAGGTTACTGAAGATAGTATTCTCAAGTACGATCTGGGCAAGTCTTGCCTGTCGGAGATTCTTCTGCTGGAAGAAGAGGTCGAGCGTGCCAGCAACAATCCTATCCTCATGGTGGGGGAAGACAGCAGGCTGGGGATCGCACACCTCTTCTTTTACTGCCTCTCCGTCTGGTGAGGGAGGTGGATCCCGATGGAGTAGCGTCGTGGACGCAACGGATAGACATCGACCTCAAGACTGATCTTTTTCCCCTTGGCAATTTTTCGATACCACCAGAGTTGGGTGGCTCTGTCGAGGGCACTGGCATCATTTTTGTAATCTCAAAAGTTGGCACCTACATGATTGATCTCAAGTCGCAAACCT…
>Wheat_newGene_1464	Wheat_newGene_1464.1
AGCGGACGCCTCACAGGGTGGAGGAGAGGCCAACGATAGGGAAAAGCAGCATCTTCATGGATGAGATCCTGACGACTGAAGATGGTGCGCGCGGGAGGAGCTTGGAAGATGTCAAGGTGAGCTTGGCCGCCACCTCTCCTCTCATCCCTCCTTTCCTCCCAATTCTCCAATCTGGAGTTGGTGGTCGCCGGCGCCGTGGGGTGATAGAGGCCGTCACCTCTCCTCACCTCCTCTCATCTTCCAGTGGTGGCGCCGCCGGGGATGAGGGGAGCAGCAGCCGCAGCAGGCGGTGATGCTGGTGAAGCGGTGGTCCATGGTGCCTTCATCGTTGTCGTCCTCGGCAGAAGGTGAGGCCAAGATGGATCTCAACATTCTCTGTGAGATTCTCATCCATGGAAG…
>Wheat_newGene_1467	Wheat_newGene_1467.1
GACGGATCGGAGTTGGCGAGCGACGGAGGAACCCTAGCCTATATCAGAGAAGAGGAGGCGACTACCGATGGCGGCGCTTCGAGTCGCGGCGAGGAGGCTCGTCGGCGGTGGCCAGACGCCGGCGGTGGCTGTGGACAAGGCGCAACGCCGGCTCTTCCCGAGGCTCTCCCAGGTCGACCGGGCTAGGTCCACCACATCCTCCGCTGCTGCTGCCGCAGACACCAATCTGGCGGCGGCCAAGGGCGGTGAAGACCGGGAGAAACTCCTGACAGAGATCCATAACATGAGAGAGGAGCTGTATGATAAGGTTTTGCACGCGCAAAGGACCTACAATATCCCTGGCAGGGCAGGCAAAAATTTCAGTCGGCTGCGCGAGGAGCTCGCCATGCAAGTGGATCC…
>Wheat_newGene_1469	Wheat_newGene_1469.1
TAAACTGAAACCTCAAAAGAACAGGATTCGGGGCAAGTTGAAGAAGTCGAAATCCAGTTCCAAAACTAGTTCGACGCTTGCAGCGGGTCGAAAGAAGAACCCATGGCAATGAAGAGAAACCGTGTTCCATTTACTTGAGGCTTGATATTGTAGCTCAACTGCACCAAGCTCGAAAGAACTAGAATACTACAGAACTAGATTAGAGATATCTGCATTGTTGTGCTCGTATTTGACCCCCGAATGTGTTCTTTCTGGAACCTGCCGAAGTGCTGATAGAATTTTTGATAGACGAGTTATGTTTTTCTCTCCCTTTGTTGGGACACTACCTTTCGTGTCAACTTCCACCCCAGTTGTTAGGATTGTCATATGTAGAATGGTGTCTGCATGGCACATGCCTGT…
>Wheat_newGene_1473	Wheat_newGene_1473.1
GGGAGCGCATAGATCCGGAATCAAGCGGCGGAGAGGGGCGGCCGGTTCCATCCATCGAAGACCGCTGGGGTGCGTCCGTCCACCTGAGGTCAGGGATGGGATCGAGTCCATCCGGTCCAGCTCCGATGCGAGGCGGGAACTTGCCAAGGCGAGGCTCGCGCTGGGTTTGACCAGAAGCGCGGGATCCGGCTTCAGTCGACGCGCTCGAGGGCTCGTGGTGAAACGACTCCTCCGTCTTCGCTCAGATGGCGAGCGGTGATTTCAGAAGAACTATGGAAAGAAAGAGCACAAGGATGTGATCTACTATAGTGGTACTGTTTCTTTTCTTATAGTGGGTGATATGTTTCAGCACAAGGTATGATTCAAAGCCATGTTTTTCTGGTGTTATCTTTGTCGTTT…
>Wheat_newGene_1475	Wheat_newGene_1475.2
GGAAAATCCACGAGGGGTGCAGAAACCTCTAAAATCCCCGACGACTTGCTTCGTAAGCGAGGTTTGACGGCCCAAACCCACTCGAAACCCCGTCAATCCCTCTCTATCCACGCGGCTACCGAGCCCCGAGGGCACCCGCGCGGAACGGATCGAAGGAGACACAGAGACAGGCAAGAGGAGAGGAGGAGCCCGCCGCCTCCTCGACGCGTGCCGCCGGATCTTCAATGCCCAGCCACTGTCGGAGCTTCAGCGCCGGCCTCTTACTCCGGCACCCTATCTATCCCAGGCCGGGAGAGTAGTATAGAAAGGAACCACTGGAACTCTAGATGTGAGCATGGAGGGAGAGTGGACAAGAATGCATCGCTTCCCAAGTGCCTGCAAGTTTTGTGAATTATTAAT…
>Wheat_newGene_1479	Wheat_newGene_1479.1
CGCATGTGTGAGATCATATGCGGTCCTGATGGCGATACTGTATGGGAAATGGATTGTCAGAGCCGGATGGATTATGGATTTCTTGGTGCAACGAATTCCACACCCGGAAACTCCTTACGAGATGACATTCTATGGGGGTTTGCACACATCAATTTCTGGACCAACGAAAGGAAGAGCTAGAGCTGCTGAAGGGGCACCAAAACTCTTCTCAGGACTGAATTTCTGCTTCAGCGACTACCTGCACGTAGAAGACTTAGAGGAGTTCCAGAATCTCATAGCAGCTGGTGGAGGGCTAGCGCTGCAGGGAGTCAGCCCAGACTCGTTACCTGAGATCAGGAGCAGAATTCCCGGGAAGGTGTACTACATCTACCACGGCGGGCCTCCAAGGAACTCCACTTG…
>Wheat_newGene_1480	Wheat_newGene_1480.1
CCCTGACTTGCCGTCCAAATCCCGCGTCTGCTCCTCAAATCCTCGTCCCGCTCCTCCCGCCCACGCTCCAGGGCCGCCATTCACCACACTGCTTCGCCGTCGCCGCCTCGCACGAGATCGTCGTCGAAGGAGCCGCCGGGCCTGACGATTGCGATGGGGAGCGGGAGCGCGAGCGCGAGGGGAGATGTGGAGTTGAGGGAGATAGCACCGCCATCGGGATGCGCCGCCGCCGTGGCCGGCGGGCGGCCGTCATCGATTCACCGCGCAGCAACGGGTGTCGTTGGGGAAGCACCCGGACTCTGGGCACATGCAGCCGGCAATGAACAATCTCCGTCACATTCATAGCATTGCTAGATATCCTATCGTTGTTACTTAGAGCAGTTGTGACTTCTCGTGCAT…
>Wheat_newGene_1483	Wheat_newGene_1483.2
ATATCAAAACTAACTAGAGAAAGAACAGAAAAGAGAGAGTATACTTGATACTTCGCCCAACACCATCGATTATGGGTGCGAGAAATGCTACCATCTGCTTTGTGCTGATCCTTGTGTTATTCGCGAATCATGGTTCTGCAGAAAAAAAGTGTTGGGGAAATACCTCTGGGAGTCCACTCTGTGTAGGCTTCCTGTGCAAGGCAACATGCTTGATTGGAGGCAAAATGTTTAACGCCGACGTAAAGGAGCACAAGTGTATAGGGCCAGCATGGAGCAGCGAATGCTACTGCTATTTCTGCGACAAATAGTTTGTTAGCGCGGAGCTGAAGAGTGCCTCATTATTACAAATGGTCAAAGAAAACAGAGACAATAGTTCGTGATTTCTTGGTTTAGCATATA…
>Wheat_newGene_1487	Wheat_newGene_1487.2
TTTCAATGAGCTTGTCAATAGAAGCATGATCCAACCTTATAAAAATGTGGATGGGAAGGTGTGTTGCAAAGTACACGACATGATGCTTGATTTGATCCTAAGCAAGTGTGCTGAAGATAACTTTATAAGTGTGGCATACAATTATGAAGGCATGGCAAGATTGCATAGCAGGAAACACAAGGTTCACAGACTATGTATGACATCCATTGTTGGTGGTGGAGCAACATATGGCCCAACTATTGTTGTTAGCTTATCACAAGTTCGGTCATTTACAATGTTGGGGAACTCCATGCCTCCTCTGGTGTTGTTTAAGTATCTCCGGGTGCTCAAGATTGATCAAGGCAGGCCCAGGGGAGACGAGGAGACACGTGACCTCACCGCTATTAGGCAATTGTTTCA…
>Wheat_newGene_1489	Wheat_newGene_1489.1
CGCGAGGAGAGGGAAAGAGAGACAGCACTGTTGGAGACTTCCTCTTCCTCTATGCCACAAGCTACAAGGCATGAGGAGAGGGAAAGAGAGACAACACTGGAGGAGACTTCCTCTTCCTCTACACAAACTACAAGGTTTAAGGTGCCAGATCTCTTGTCATTGAAGCTTGACATAAATCTCTTGGCTGATTCATGTATTTCGACATTGGTGCCCACTGGTCTTATGATAAAATATTTTGTGAGAGTTGACAATGATGGAATTTTCCATACGTATCCTGACCGTGGTGGACCATTTGAGAGCATAAAGGAAGTTCAGGAAGCCATTGACTCCCACCATGCTGTTCAGCGAAAAAACATATGCATGGATGGACTTACCGACGAGGAGAGGGCTATCCGATAT…
>Wheat_newGene_1490	Wheat_newGene_1490.1
CTCACCTCAGCCCCACCCGGCGGCCGAAGAGAAGGAGAGAGATGGGCGGCGCCGGAGGCGATGCGCCGCTGGGACGAGGCCGCCACCAGGCTTCGGGAGGAGGTCCCTTCGCCTGCCGTTGCGGCCTTGTGATGTTCGCCACCGATCGATTCGTTCGGGATCACCACCGTTCCCACAAGGACATCACGGCCGCCAAGCAGAGGAAGGCCGCCAAGAAGG
>Wheat_newGene_1491	Wheat_newGene_1491.1
TCCTCTTCATATTCCATACCAGAAAATATCCTTCTCCCCTCTGTTTTCTTAAATCCTAAGGAACTGTTGCTGTCGCTGGTCATTGCTCGGAGCCGCAGCGTGTCGACAAGATCCTGCAGAGCCATGAGTTGTGTATCCGGCAAGCCGGCTGCCGGTCATGGTTCCACAAAGGAAACAAGAGGGAGCGGCGGCACTGAGACCGAGGGAGACGCACACATGCTAGACCCCCTGTGTAGAACGATTGAATTCTTTGAATGTTTTTAGGTGCTTCTGTTTGCAAACCTGGAAATGGGTGTTGGGCCAACCACAAGGCAATGCCACCAGGTAGGGCGCGAGACGGCTGCCAAGCGCGACATGAGCCTTTCCGACCCCATTTCCAGGTGTAGCGCCAGGGATCTC…
>Wheat_newGene_1495	Wheat_newGene_1495.1
AGCGAAGAAAGCTGAAGCTGGAGCCACCTGCCAGGATTGATTCTGTCTGTCCTTTCTACGAAGAAGGTTATGGTTTCCTTGCGCACCTAGGTGGCCGTGTCATGTGCTCCGTCTGGATCAGTGTGGATCTCTGCTGCCCATGTGGCTATCTACATGTCATCATCAGCACCTTCCGAGTTAGATCAACACGCGCTAAACAGAAAGGCATTGATATCTTGCATTCCACCTGCCGCCGCTTGCATGCGTTCCCAGTTCGACTGCCCACTCATGAATTCTGCTTTCTACAGGAGTATGTGGACAAGAAGACCATACAACCTTCAATGCAGGGGAACCTGGATAATCCAACCAGCTTTGAGGTCATAGAAGACTCCAAAACCAGCTCTGCCGTCATAGAAGAGT…
>Wheat_newGene_1502	Wheat_newGene_1502.1
CAGGTCAGGATCACTCACAGGCAAACCGAATCTACAATTCTGGCTTCAAGTTTCCAAAGACCTTGTACCCAGAATCTTTGAAGAATCAAATCAAGGGGAGAGGGGAGAAGACGTCCCAGCAGCTCCCTGAGAACGAGCGCCCACTTCCCTACGTCTTGGGGAAGCAGAAGCGCCCCGAACCCCTCGCTGATTCAAGCGACGACTACTCAAGAAGTTTCCTTCCCTCCCGCAACAATGACGCCAACGGCTGCCTAAGTTCATTGAAAATATGAAGGGGAGCAGCGTAGTGGTTGCTGTTTTCTTTGTCGGGTGCCTAATCATGGTTGGACAATGTCGTTCCGTCCCCAAGAGCACCTACAGAGATGGCCATGACAACGAGACTATGGTGGCCTCATCCTT…
>Wheat_newGene_1503	Wheat_newGene_1503.1
TGATCCCCTTCGACAATAGCAGCTTCACCAATGTTGCCGTTAAACAACGCAGCGGTCAGATGCTTTTCTCTTGTTTTCTCTCGCCTCTGTAATTTCTTTTTGATTTTGGGGACTGAGTGAGTGCAGTTCACCGAGGCATTCCATGTGTTGATGGGTTTTCTTGGTTAGCACAAATTCATGAACTATCATTTTTTTAATTGAATTGTTGCTACTCTTGATTCTGATATGAGGGGAGAAGACAAAACTAAATGATTCAGTTCATCATTGGCATCCTTGTGAACAGTTCTGAAGATAGCTTTCAGAGACTAATTACGGTGATATTTCTCTCAAACTTTTTCTACAAATAACCTGGGACTTCCACTGACTGTGCCACTACTTCAGCGTCCACCATTAGTGGCA…
>Wheat_newGene_1504	Wheat_newGene_1504.1
GACGATTCTGCTCGCGCCGCCGGTTCCCCGATGGCGGAGGACTCAGGCGCCATCCTCCGCCACATCTCCTCCCTCAAGGACATGCTTGACAAGGTCAATGAAGAAATTGAACAGAATATACAAAGGACCAGGGAAAGAGAGTCAGAAATAGTGAAGCATTCTGAAACTGAAAAGGACTATCTCGTG
>Wheat_newGene_1507	Wheat_newGene_1507.1
TTCATTCCTCCTCCCGATACGAATCGCCGGCCCAGCGCGAACCGATCCAGACGCGAATTGGTGAGAAGCCAAGGAAAAGAAAAATCCGGAGCGCCACGTACCCCTTTCTCCTTCCTCCCTCCCGCAGCTGCGAATCTCCTCCGGCGCTGCCTCCTTCCTCGGATCAATCGCATCTATTGCGAACGACCAGCCATGGCCGGGAAGCTAATTGCAAACCTTATTGTCATGGGCTCTGCGATTATAGGA
>Wheat_newGene_1509	Wheat_newGene_1509.1
CGTGAGATACTAAAGTACTTGGCCGAACATAGATATACTGACGTCGTGGAGGCTATGATTGCCGCTAGTCATGGCTTTAGCAACCCGGCCCAGCATAAACTGGATGCTGAAGCATTTTGGTCATCAGGAGAGGAATTAAAATTTCCTGAAGTCTCCAAGCCCTTTGCCTCTCCAACAGAGAATTCAGTGCAGGGAGAACCGTCTACCAAAGAAATCATTGAGGATGCTAAGAAGTGGATGGGCGAGGAAGTCATGGTGGCTTTCAAGAAGTACATCAAATGGCAGGACCAATTCAAAGACGTGGAGTATAGCCTGGATGAGCTTCAACATCAGTGCTTCAGCGTGGAGAGCTATGACCATACCTTCCATCACTTCAACTTCACCGTTAAGATGAAGAAG…
>Wheat_newGene_1511	Wheat_newGene_1511.1
GAGGGGGAATGCGTGATGCGCTGCTCAAACTTCTCATGTCCGGAGACTCGCGGCGGTACCGGAGGTTCTGGATCTTGGTGGCGTGGCGGAGGAACTGAGGTAGCTCCCAGATGGGAGAACATCAGCAAGATGTGACCAACATCTGTGGGCGGCTGCTTAGTTGTTGCCCTCATTGCTGGTGATGTTGGACTCCTACCAAATGTGAGAAGCAGTTGGGCATGACTTTGTTGGATGTCGAGTTTTATGCCGCGTGAAGTGGCTGACCTTGCTTCGTCAGACGTCGAGCTACACGACCCGTGGTGGTTTTACTGACTAATACTTACGGGGCGTCCTGCCGCGCTTCGTCTTACCGGCATACTTCGCTGTTCTTGGTGGCTTGTTTGAGTTGCCCTTTCCTGA…
>Wheat_newGene_1514	Wheat_newGene_1514.1
CTTCCTATCCAAAATTATCGGATAAATTCAACATATCTGTGGAAATCTAGTTTTCTGCAGATTCAGACGACTCTGAATGTTGTTCCATAACTGATGACTCAAAATGATTATACACTGAAACCGAAGCCTTTGGAAAATGAAACAGAAACCTTACTTGAGAGCAGGTGATGTTGTTGTTGCCTGCTCTTCTAAACTACTGCTTGTTCATCGTTTGCTGTTTTGCGTATCAAGGAAGGTAACTACTCAAAGCAGTTGGCAAGGCAAGCATTCGATGGAGCTCAAGCGTTGATCTTGAAGGAAGGTAACTACTCAAAGGTATGCACCTATTCATGTTGGAGCAGTTAAGTTTGCAAGGATTTGCTGCTGGAGGGCATGGTATGTGCTCTCAAGAAGTTCTTT…
>Wheat_newGene_1515	Wheat_newGene_1515.1
GTCCAACCCTCGCCCCTCCGCCTCCTCTCCTCCCCACTCCCTCCTCTCCCAGGCCGCCGCCCTCGACACGCCGCCAGGGTGCCATCGACACGTCAGGGATAGGCAGTGGTGGAGCGCAGCCCGAGCCCAGCAGCAGTCCACTCCTAACCCCAAGCAAGAGCGAGCAGCGGATTGGATCAAGGGAGCCCTCGCGGCCACGCCACTGGCGCCTGGATTTGCTAGCCGTCGCCTGGATCCGCCCTAGCCGCCGCCTCGAGTCACCTCCATCGTTGATGTGGGTCAACCCCACCGCTGCCGCCAGGAATCCCATCCCGGCAAGGGGGCTTGTCCTTCGGTGGTGGTCATCCGCCGTTTGAGATTGGAGGGAGACTAGGAGACCCTGGCGGAAGCGAGCCTGCT…
>Wheat_newGene_1516	Wheat_newGene_1516.1
TACGCACTCTCATCTTATCTGACGATCTTGAACCACCTGCGCGCGCACGAATGGCGAACTACTACATGAAGCAGGCCTTCCAGTTCCTGGCGCTTTTCCTGGTTCTTCTCGGATGCTTCGCGTCTCGCGCTCAGAGTCAAGGGCATGGCCCGGACATATTCTCATGCGAGAGGCAGTTGATGCGGCCATGCGACTTGTGTTACTGCTGCTTGTATGGCAACAATAAGGGAGTGTGCTATGCAACTGATGTGGACTGCAGGCTGGGCTGCCCTCCGCCTAAATTCACCCTCCCATGAACCTGAACATTTTC
>Wheat_newGene_1517	Wheat_newGene_1517.1
CCCAGCCGCCGCCGTCGCCGCCGTACTATAGGCACCGGAGAAGAGGACGAAGAAAAGCCTCCTTAAGGAAATGGAAGCAAACAAGAACAAATCTCAGATGGCTGGCCTTGATCTGAATGCACTACCGGATGAATGCACAGATGCAGTTACCTGGACTGATGTGCATTGTTCTGCTTTGGAAGATAATGTGTCCCTGGAGGATGTTATTATTTCCAAGAAGCCGTGTCGTGCTTCCTGCCCTGCACCTTTGGATGTCTCTGAATTGCGTCGCAGTTCTCGCCGCACCAGGTTCCAAGGATTTAAGTCTCCATCTGTTGTTGATCATCCCAGGAGGCGCCCCTTAGTCAAGCCTCACCACTCTCCTTCAGCTGCAGCTGGACCACATCTACCACTGGCGGC…
>Wheat_newGene_1518	Wheat_newGene_1518.1
CTTAACTCAAGAGTGTTGCAAGTTTCTGCGTGAAGACGATTGCCTCGTCGTTATTAATGGTTTGCAGTCCACACATGACTGGGACTTGATAAAAGCTGCCTTCTTGTCTGAGCCTATTAAAGGATGTATTCTTATCATTACAAATGAATCAAGTGTTGCCACACATTGTGTAGAGGAGGAAGATGGAGTTCTCAACATCAAAGATTTGGAAGCTGACATTATGCTTCGCCCCTTGATAAAGGGTTGGAGAACTGGAGGGAAGGAAGCTACTCACAGGGATTTCCTTTTCTCCATCAGATTGGGAGAGACACGTGAATGGTTCACAAAATTTGGAAACATGCATGGGGAACAAAGGAAGGACCTTTGGTTCCAATTAGACAATCCTGGTGTGATCTCGTT…
>Wheat_newGene_1520	Wheat_newGene_1520.1
GAATACACCAAGAGGAAAGCTGATGAAGCTGCCGCCCAAGCTGCTGCTGCCCAAGCTGCCGCTGCCCAACCTGCTGCTGACCAAGCTGCCGCTGCCCAAGCTGCTGCTGCCCAAGCTGCCGCTGCCCAACCTGCTGCTGACCAAGCTGCCGCTGCCCAAGCTGCTGCTGCCCAAGCTGCCGCTGCCCAACCTGCTGCTGACCAAGCTGCCGCTGCCCAAGCTGCTGCTGCCCAAGCTGCCGCTGCCCAAGCTGCCGCTCAACCTCAACCTAAGCCATTGCCAGCACAAGAACCAGAGTCGAAGGGTGAAGCCAGGAATAACTCCCCATCGGCAGTCAAAATGAATTGGTGCAGCTGCAGGACGAGCGGATGTCGCATCCACCGCTGCCCTTGCTTCATG…
>Wheat_newGene_1521	Wheat_newGene_1521.1
AAGAAAATGAGGAGCTGGACCTGGAAATTGATGATGATGATGATAGCCATGATGATGGTGCAAGTCAATCTGATAGAGGATTCGCCAATGCAAATTGAAAAGGATTTAACAAGCCAAGTTGGAAACAATGTTGAGGTAACAAGTGATGGTAGTTTGGTGAACCGTAGATCTGAACGGGTTAGGCAAGCCAAGAAGGTCAAGGAGGTCACCAGCCTTTACAATTGACAAGTTAAGCGGCATGGGAGCAAAAGAGCTTTTGGTTTGATGAAGACTAACGGGTGGATGAACAGGAAGTCCGAAGTGAAGGTCTCTGTTCGATTCAATACTTTTGGTGCAAGACTGAAGAGTTGAAGAACAGGAAGTCTGAATTGAACTTTCTGTTTGTATTTTGGGGTCGGC…
>Wheat_newGene_1523	Wheat_newGene_1523.1
CCAAATCCTCCCATTCTTGTGAGTATAGACCTCCACTACCTTGCCTAACTTCTTCCCCAACTTCCACCCTATTTTCTCGGTCATCATCGTGCCGGGAATATCATGGATCCTCACCCATGGAGGAATAGTATCAAGTTTTACATCAATGGGCAAAGCTACTCCATCACAGCCTGCAACTAAAAAAGCGTCCCCGCGGTGAGTCCAAGGACCATTGTTCAAGACAAAGCGAAGATAACCTTCTCTTTCGAACTCAAGGAGGAAGTGGTTGTGGCAGAGTTGTTTGTAGTCGACCTTCCCCTAGAGCCTCCACTTGTTCTTCAGCTCATTGAGCAAGCCCTCGGTGTTGTATGGAAGGACCGACGCAAAGCACCCCACTGCCGTCCAGCGCATCTTCATCGC…
>Wheat_newGene_1524	Wheat_newGene_1524.1
GTTAGTTTTTGCCGGAATGTCATGTAATTGTTAGCCACGACCAGTTGTTGAGTAACCTGTGAATGTGATGCTTGCTTTTCCGGTTCCTTTTGCACATGCCACATTAAGGAATGATGATGCGCTTATCTTATAACACACTCAGAAAAATTTACTAATCGAGTAGTTCTTATACATCTAATGTACATGCTCTTTATACATCTATCAGGATTTTTAAGCTATTATGGTACGGCATTGGTGTCATCGCGAAAAAGATTCTGAAACTAACTCCTAAAGATCTCAAACAGGGACATGGAAAGTATATGCTGTCAAAATATTATTCCTAGAAGATGTCAGCAAATCCAGTCTGGTACAAGGCAATAGTGGCCCTCTTAGCATGGCTATGGGAGTACTCAAGACAGC…
>Wheat_newGene_1525	Wheat_newGene_1525.2
CTAGGGTTTGTCTCACTCCTTTCTCTCCCTCGCTCCCTTGCGTCGCCGCCGCCACCGCCGCCGCTCCCTCCCATTCTCAGCCCGTGCTCTCGCCTCTCTTCCTCACCTCCCTTGCGCCACCACCCGTCGGGAAGCACCGCGGCCGCTGTTGCTCCGCGCCGCTGCTCCTGAGCCGAGCTCCTACGTCGGCATCACCGTGAGGAGCATGGCCTGCTGAGACGGCCGTCCATGTCGCCGTTGCGGCCGTTCTTCGCGCCATCGGTGGATTGGGTGAACCCTAGCCGCCCCTCTCTCCCTCTCTCCCTCTCTCCTTCTCAGCCTGTGCTCTGTCCTCTCTTCCTCGCCTCCCCTCGCCGCCACCCGTCGGGAAGCGTTGCGGCTGCTCCTCCGCGCCACTCC…
>Wheat_newGene_1528	Wheat_newGene_1528.1
CTTTTCCCGTTTCCCCACTCTGGACGCTCTATTTCGATAAGCTCGAGGGCGAGCTCGAGCGGCGCAGCATAGCAGGCTATTCTCCCCGTCCATGGCGATTCTCGCCGCTCGATTTTGATTTCTTTTCCCTTTCTCTTTGATCTCCAGTGTCGCGGTTGGTTGCTCCTCTCTCCCGCTCTCTTCCGCTCTCTGCCCGTGTGCTTTTTGCTTGCGTCTGGTTCCAAATCTAGTGTAATTTGTTGGTGTAATTTGTTCATCAAGGAATTCATCGTCTCCATCTTGTCCAAATTCATGTTATAGAACAGGTTTGTGTCCCAGGGATTGGATTCTCCTCCCCCATCTTCGCTTGCTGGTATTTCCTGATGCAATTCTGCCTCCAGTGTCTACTAAGAAACTCCT…
>Wheat_newGene_1529	Wheat_newGene_1529.1
GAAGTGGAAATGCCAGCAGCAGCAATGTCTGCTCAAGCTGGAGATGCAACACCTGCTGAATTAACTGGAGCTGCAAGGTTCATGGAAGCTGGAGATGCAACGCCTGCTGAATTAACTGGAGCTGCAAGGTTCACGGAAGCTGGAGATGCAAGGCCTGCTGAATTAACTGGAGGTGCTGCGTCGACGGGGATCAAGAGAGGGCGTGGGAGGCCAAGAAAGGACAAGACAGCAGCAGCAGCAATGCCTGCTGACGCTGGGTCTGCGGGGATCAAGAGAGGGCGTGGGAGGCCAAGAAAAGAGAAGAAGCCAGCAGCAGCAATGTTGGCTGAAACTGAAGCTGGAGATACTGTGTCAACTGGGATGAAGGGGGCGCTTGAGAATCCAATATCAGGTAATGTC…
>Wheat_newGene_1530	Wheat_newGene_1530.1
TACCTTACCCTGCTGGATTCAATGGGTGGGAGTTGTGGAGACGCCGCCGCCGCCGCCCGATTCAGGCGAATCCATTCCCGGCTATGAAATTCCTTCTGCAGCTGATTAGTACTCCTAGAAGATCCCCTTTGGTTGAGGAGGTGGATGGAAGTCATCTCCCCATGGATCTGCTGGATAAAGGACGGCGACGTCTTTCAGGGCAGTGGAAGAGCCGCCGCCGGCATCCTTTAGGGCAGACGTGCGGAACAGTCAGAAACAGGCAGGCGTGGATGGACGACGGGAGAGCTCGGCCCAGTTGTCTGCAAAATGGATGCACCCTGGTGGTCAAAGAGGTTCGCTAGAAAACCAGAAATCTAACATTTTGCCTGTGTCTGCTTCGTTGATAATGCTGGGATCAAA…
>Wheat_newGene_1531	Wheat_newGene_1531.2
TTTCTTCTAAAGAAAAGTGACAATGAACACTGGCGAAACATATGACCAAGAGTCCACAGGACCTAGATCATCGACTCTGCCCAGGCCGCTCCAGCAGTAGTGAGGATCCCTTACAGTATGATAATTGATATGCTAACAGAACTAGGATTACCAAAGTCCTTTCCATAGATGATGATGCAGCAGAGGACACAGTTGCTATTGAAGCTAAAGGTGCTTGGAAAACGCAACCAACACAGAGATCAGACTACAATGAAAATCACATGAAGCGCCTCCAAACCTGAATGAGCAGCTCATGCACCTGCTCAACATAGTGAATGGGAGCAAAGAAAAGCTTGCCAGGGGTTGATTCCTTGCCGTGAGGCACATGAGGTCCTTCTGTAAACAAATACAAAACTTGAC…
>Wheat_newGene_1541	Wheat_newGene_1541.3
CCAGAATCTTATCCCTCTTCCTCAATCCCCTCCACTACCCCTCCTCTGCAGCCCCACCGTTCCGGCGGTCTCTCCTTCCTCCATCTCCCCACCTGCGCCCTCCCTCTTACCGAGACTCTCCCGTAGATCCTCCAGTACCACTCCCATTGGTAACCCGTCCCTCCCTCCCCCATCCCACTTGTGGTTCTGATCTAGGGAGTTCGACGGCGACGGCGACCATAGGAGCAATGGCAGCTGCAACTTGGGCACGCGCAGATCCGGCACAGAGCTCAAGCCCAACGTCGGCCTTGTCGGAGCTGAGCGGCCGTGCGGTGGCCGGTGTACTGCGACGGCTCGCTGGAGGCAGCAGCGAACCCTAGTCGCCATTGGTCACCAGCGCCTGGCCTACCTCTCCTGTTG…
>Wheat_newGene_1543	Wheat_newGene_1543.2
TTCGCCGGCTGCTGCCGGCACTGGCATTCGACGGCGACGGCGACCTCCAAGGTGTGGAGGCCAGGCGACGCGCGCGTGCGTGAGCGCGGCAGCGGCAGCTGCTGCTTCATTCCGCGCGCCACCTCGGAGGGCGGCGGCGTTCCGGCCATGGCATGCACGCACCGCGGCGGCCGTGCGGACCCTGAAGGCCGGCATCATCTAGAGGTCACGTCGTCAGTTCGTACAAGCCTGTCCAGAGAGCATGCTGCCACATTGGCCGCGAATCCCTGCAGTACGGACCGTTTGATACACTAATCCAACGGTGTAGTTGCAGCCACTTGTCTTCTAGCTAATGACATTAAATGTGAGCCATTGGATAAATAAGATCCAACGGTCCATATGAGTTGACATTCATACATC…
>Wheat_newGene_1544	Wheat_newGene_1544.1
GGGATCCCCTCCCCATTCTTCTTCGATTGCTGTCGTCCCCATATATCCCTCTCTCCGATCCATGGCGGCATCCTACAGGCCGTACGGGCGCGCAGCCTTCCTCCACCACTCGGCCGACCAGGCCCATCGTGGCGGCCAGCCCGGGCTGCTCCCCGCCATGGCGTGGAGGCGGGGCGTGGCGGCGACCCCGAGGGCGAGCCTAGTGGCGGCGCGGACGGAGACGGAGGAGGCGGTGTACGAGGCGGTGATGCCGCAGGCCGTGCTGATGGAGGATCTGCAGGGGCGCGGGCGGCATGAGAGGCTGAGGCGGTCAGGCGCCTGTGGCGGGACGAGCAGCTGGAGCAGGAGGGCAACGCCGAGCTTGGCATCTGTCCGAGACAACATGACCAAGAGAGAGGA…
>Wheat_newGene_1546	Wheat_newGene_1546.1
CTGGAGAGAAGCCAGATCTGCGTGAAGTTTGCTCAGTGTCACTCCTCGTGTGCCCTAGACCATGGCGGCGGCGGCGGCGGCGCTTCCTGTAGCCAAGACGGCACCGGAACCGCCGGAAATCGATCTGATTAGCTCTCTCCCCGGTGAGATCCTCAGCATAATCATATCCCTCCTCCCCGTCGACTCCGCCATGCGCACCACATCCCTCTCCCGCCGCTGGCGTCCCCTATGGCGCTCCTCCCCGCTCAACCTCGACGTTTCCCACATCGACGGGCGCGTCCGCGACCGCGCCGCCGCCGTGTCCAAGATCCTCTCCGATCACCCGGGCCCCGCGCGCCGCTTCCTGACCGCCTGGCTCCACATCATCGACCCCGACGGCTGGCTCGGGTCCCCGGCCCT…
>Wheat_newGene_1547	Wheat_newGene_1547.1
TTCAGATCTCGGATATAGCGGACCAGAACTGATGCTACAGATATTTTCTCTGCGTTTATCAAGCTTTTCTGCATCCTATTCTTACCCCATCAATGTCTATGGAGTATTCGCTGTTCGGGATGTACTGGAGCCTCTGCGGAACCATGTCTTCAACCGTTCCAGAGATGACCCTGTCACTGTTGACCAGGATCCTTTTACCTTGGCACTCTGTAGCCCTTGTCGAGGAATGTACATACCATATGACCAAGTATTGCTAGAAGTTGATCTCTGGATAAAAAAGGAAGGGGATGGGTCAGCCGACCAAAAATTACTTTCCAAATACCTTGAGCTCGATGTCCGAACAGAAGGCGACGGGTTTATATATGGTTGTATCCCTGGGGACAGTGTCAGCTTGGAAAT…
>Wheat_newGene_1548	Wheat_newGene_1548.1
TCTCCCTGCCTCTGCGTAGCTCTTCTCGCCCCCGCTTGTCTCCGCCGCGGGCGCGGCCGGCGCTCGGCCGTCCGCACACGACGCAACGCCCCGCCCCGCCCTCCGCTCCCACTGTTCGGTCGGCCCAAGATCCTCATCCGAACTTAAGACAAAATGGGCTCAAGAGTTTTTGCTTTGTTCATCACTGGCGTTGTCCTTTTGGGCAGTAGAATCTTGGCCTTGGACCACACTGGTATGTGGCCGTTTAACCTCGATCTTGCATTCCTTCATCCAGTCGTAAGCAAGCAATACAAGATTTATTTTATAACTGCTGTTTTGTTTTCCTTAGTAGATTTTTCTTTCTATTATGGTAATATGAGATCATATACTGAAGGTACCACAAAA
>Wheat_newGene_1549	Wheat_newGene_1549.1
GCAGAGGCGACTGCTAGATGAGAAGTTGGAGGAGAGGTTGGCGGAGGAGAGGCGACCGGCGGATGAGAAGAGGGCGGAGGAGAGGCGACTAGCGGATGAGAGGATGCAACAGTACTTTGCAATGTTTGCGGCTTATTGTACCCATAATGGTATGCCCGCTATGCAGATGCCTGACATTGCTTCACCCCCTATGTATCAATCAGGCCATGGCTCAAATAATGATGGATGTTCACATGCATCAGGCCCAAACGCCAATGACCATGGTGGTTCTCCAAATCTTTGAGATCGAGTATGGTTGCCACACAGATGCTCTTTGGACTATGATATGGACATGAAGACATTTGTTGTAGTGCCAAATTTTACGTACTGATGCCTGCTTTGTTCATTTGCTATGGAAAA…
>Wheat_newGene_1552	Wheat_newGene_1552.1
AAAAAATCGGTGGATATCTAGAGGATGAGGCGCTCGAAGCCGAGGGGATCCGAGGATTGCGACGAGGCGAGCAAGGGGATCCAGCGCCACAAGTGGATCCCGATCCAGCCGGCGAGGAGATCCAGCGGCCACGCGTGATGCGGGTGAATCGGTGGCCGGCCGATGCGGTCGATCTGCCTGCGAAGTGGAAAGGGTGGGACGCGATCGACGATGGCCGGCGCCTCATCTGCTGGACACTCAACAACGACGCCGCGGCATTTAGGTTGGGTTGCGGGTGAGCGGTCCATGGCTCCGCTGCTGTCCGTCGAAAGAGATGAGATGAGGTGTGCTGTTTGACCATCATACGAAGAGGTAAGACTTAATGAGCTAGGTTGTTCTGTATGTCTTGCCAATTTATTT…
>Wheat_newGene_1554	Wheat_newGene_1554.1
CCGCTTCGCCCCGCACCTCGAGAAGTGCATGGGCAAGGGCCGCAAAGCTCGCGCAAAGACCACGAGGAGCAGCACAGCTGGACGGAACAGAAACAGCAACGGGGAGGAGCATAGCAACCATACATTCCAGGAGTCCTGATCGCAAGCTATGATTCTGCCATGTTATCGGTGCCTGAGCGGCGTACAGAGGGCGAAGCACATTATATTGATCAATGTGGCTTGCATGCTCTATCTGTTGCCTCGAGTCCTCTGTGTATTAAGGCTTAAGAGTGTTTTGTTTATCAGTGGATTCTTGGCCGTCCTGTATAGCTAATTGACTAATTCCTTCCAGTAAGTAATAC
>Wheat_newGene_1557	Wheat_newGene_1557.1
GCCACCCTGATAAGACGAGAGGGACGGTAGAACAGTTGAGTCGCGTTGCGTTTGCGTTGCCCACCCCCCGCCGCAACTCTCTCATCCATCGCATCCCCGCGCCTCCTACCGCCATCCCATCCAACTCCTCTTCCCCACGCACGCGCTTCGCGCCTCAAATAGCACGAACGGGGCAATGGCAGCGGCGCGGCCCTGTTGCAGCAGCAGCCACCGGCAATCGCGCCTCCTCGTCCTCGCCGCCTGCGCGTCGCCCACGCCGCTGCTGCTGCTTTAGCCGTCCCCGACTTCCGCTCCGAGGTGATCGCTCCCCCGGCCGGATGGGTGATCTGGGCGTCCGGGTTGTGGGCAGAGGCTGCGCCGCGCCGATGGAGCCGCGCAAGGAGATGGTGGCGCCGTCGC…
>Wheat_newGene_1559	Wheat_newGene_1559.1
CCTCTCCACTTGCCATACCGCGTCCCCGCTGCCGCCATGGCCTCTTTAGGAGGCACGCCCCTCCATGGTGCGAAGCAGCAGACCAGGATCTGGATGAGGAAGAGGAGATCCGGGCGCCCCAACGGTGAATCGATCGATGCGAGGTGACGACGAGCTCCTCCGTACACGGGGGAGCAGCGACGCCGGAGATCCATTCGGCGCATGCGGGTCGAAGCTGCAGCGCTCCGGTCCCCAAGGCGCCTACAGGCTCGCTTCCTCCATCCTCCCACGTCGATCGCACCCCTCCTCCTGCATCTCACCCATCTCGATGGATGGCGTGCGGGCACGGAGGCGAGGTTCTCCGGCGGCGGCGGGAACCTCCAGGCAGAGAGCGACCCCATGGATCCGTCCCTTTAGGAG…
>Wheat_newGene_1561	Wheat_newGene_1561.1
ATCGAACCCTCGTCCACAAGTCCTCCTCCCAGACTAATGCCGCCGCCGCCGCCGCCCCCATCTGCCCTCCGCCCTCGACCTCATCCACCAACCTGTGCAACCCCATCGGGGTACACGCCCGTCGACTCATCGTTGCCTTCCTTCGTCACCGCCACCGGGGCGGGTCAACTGCGCCGGTGTGGCGAGGCCGAAGTCAACGTAGTCTCCCTTTCCAGGACCAGATCCCGCGGCGAAAATCGAGCCTTCCCCATGATACTGTGGGTGCGGCGACGACAAGCGCGAGATGAATCAGTGTTCTTGGCACCTCTGCCATCTCAGGGTCATCGCGCCACCACCACGCTGGCGCGCTCCACTTCTCCATGGCCCTCCAAGCCGATGAGCACGGGTGAGCTCCCTACC…
>Wheat_newGene_1564	Wheat_newGene_1564.4
CAGCCAATCCGCCTCGTCCCACTCCCGCCCCAGCCGCCACACAAACCCTAGCCCTCTTTTCCCTCGATCCCCATGAGCCACCGCACCCCTCCCTCGATCCCCAGTTCCCCATGATCCTCTCCTAGCCCGCAGCCACCGGCCTTGTCTCTCCACTCGCCTCCTCCTTTCCTCTACCATGTCGTCGTCGCTCCCACCACCGTCCTTCTCCTCTGCTTGCCTCATCGGGTCCTCTTCCATGCCACCTGTCTATCCAGAGCGGCGGCGGGGTCTTCGAGTTGCAGGGAAGATGGAAGAGGCCGGCGACATGCGGGACGAGCAGGTCGGCCCTGGTTCATCGTGAAGGCGCATCCGACACCGCTCTCCATGTCGTTTCTCCTCCCTTTCTTCCCTGAAGAAGCC…
>Wheat_newGene_1565	Wheat_newGene_1565.1
CGAAGACTCGCGTGGGTTCTCTGCCTCCGCCGCCCACCGCTCAACCGCCGATGCACCACCGCTCAACCGCCGTAGCTCCTTATAAATGGCTCCCGCCTCGCAAGCTCGCTCCAATGCCCATGCCCATCACGCAGCGCCCACACGCGCTAGTAGGTCCGGACGAGGTGATGCTGGTGGTTTGCGAGGCACCCTCGGCGCGGCTTGGTTCACAGCGGACCGCGAAGCAGAGCTGTGCGGCGATGGCGACGACCAGCACAGGGCACGCGTGACACCGCGACAACAACCACGTGGCCATGGAGGGGCTCACGCAGCGCGCGGCGGTGCGCGGCTAGGCGGACCTCGCGCTGCGGCGGCGGCAGAAACGGCGTCACGGCTGGGACGCGACGGTGCGGCCACCGG…
>Wheat_newGene_1566	Wheat_newGene_1566.1
TTTTTCCACTGTGTTTGGGCTTGTACGTATGCTAACATGTTCTAGTAATATAATATGCTTGGGAAATTTTTGAAGTGCACATGTGCACTGTGTCGACAATAGGTGCGTTTCAAATAGGATCATATATGTTTTGGTTGGCCTGTGCTTCTCATTTTGTGATGTAATAGGATCATATATCTGGGTTTTATGTTTTTACCGGGTAAAAGTAAAAAGTTAAAAAATACTTCCCCATGTAGTTGTTTTTTTCTTAATACCTTAGAGTTCAGTAACAGAATGAAAGTATACTTGTTCTTCTGATTGTACTTTTGTATTGGATATATGTTCATAAACGATTGACATGTTAATAATATAAATACAGTATGCATCATTGAGCATATTAGCACAAGAGGGGATCACTAT…
>Wheat_newGene_1567	Wheat_newGene_1567.1
TGTGCATCCTTTACTCTCAGATCTCGAACAATTTCTATACATTTCTCATTTGTGTGGTCAGTGTCCAGTCGAACAGAACATAGAGAGGCTAAGTTTTTAGTGTGCTGTCTGCTTGTTCTTCTTACAGTTTTTTTCTTCATATTCTCTCTTGTTATACTGTTGTGCATTACTCTGATAATAGCAATTCTTGCAGGTCTCGTTGAAAGTAGGACCTCGGTGATCTAAGCAAATAAGATAGAAGTTAGGTGGAAGAGAAGGGAAAATTACAGCAACCACCAAGAAATGAGAGATCTAGGATTTTGGTGGTTCTGCAAGACTACAGAAGATCCTATTCAAGGAGCAGTCTGACAACTTCGAATTTTTACAGCACATCTTGCTGGTCCTGGACTGCTGGTTCAG…
>Wheat_newGene_1571	Wheat_newGene_1571.1
TTTTCTTATCAGAAGATTTGTGATGGAGATATGTGGGCAGAAAAACACATTCTAGCACCAATTCCAAAGGCATGTGCCAGTCAGAGAGCAGGTCTTGCTGGAAGAAAACAACCTGGGAGGTGCTACAGGTTGTACACTGAGGAGTGGTTTCAGGAACTGTCGCAGCAGGTGTACCCTTAAAGTTCCAGACGAAACTTGGGAAATACAGTTCTCATGTTGAAGAAGCTGCACATTTCCAGCTTAAAGAAGGGGTTTATAGATGCTATTGCTCCCACAACAGAATCTCTTGAAGTGGCCTTGAAAGGTTTAAGATTCTTGGGAGCACTCGATAAGAATGATAACCTCTCATCTGATGGCGAGATTATGTGTGAGTTTCCCCTAGACGTGCAGATGACAAGG…
>Wheat_newGene_1573	Wheat_newGene_1573.1
TCCTCATAAGGAGAGCTTGGAATCTGAAGATTTTTCTGCAAAGTTTTCCCTGCAAAACTGAAGTTCATGTCTCATGTTTGGATTAATCACGGTGTAGTCTGATGGTAATTTGCCTACTTAGTGCAGTTTACGTATTCTTCCACAACTTCATTTCATGCTTTCAGAGTTAAAGTTTTGGGGATAGTTTGGATGTTATACCCAAGGCATTATAATTGCTCTATATTATTCTTAATTTCATATATCATCACCTTAGACTACTCGAACTGTCGGCCATGCTTTGTGATCATGTGCGACGAGCATATTGTTCGGTGCTGCTATTTTCCATTCGCTGCTGGGTTGCTTCTACTCTCCACCAATCTGTCAAGTAGCAAAGAGTAGGTTTGACCTCAATTTCGATGC…
>Wheat_newGene_1574	Wheat_newGene_1574.1
GAAAAACAAGACTTTGGCAGATGTTCTTGTTCGCTTAGACATCCCATAGGAAGGATGAAGGTTTCTCAAAACTACTGCTCTACAATCAATTATGAAGTTCTTTTTTGTGGGGTGATCAATTAGGAAGCTGATGGTGGTAGCTTACCGAACTCTCATTTTGGGGGAAATCTGGAGATGTCTTGGTCTGATGGAGTTTCGTGATCAACTTACTGCATCCAGTTTCGAGGGCAAGTCCTGGAGATTTTGTAGGCCATAGGTTCACAGCAGAGCATTCCAGCAAATTTGCAAAATTAACCAGCATGTAACGTCCATCACCGAACGTTGTGTATGTTGCGTTTAGTAGCTAGGTGATACATTCTTAGGGAAATATTGCTGCTTGGACATGTTTAATGTTGGGAG…
>Wheat_newGene_1575	Wheat_newGene_1575.1
CCCAGAGGATAATATGCTCGATGATACTGAAGTTTCTCAAGTGTCAATTTACAAAAAAATATGGTTTGAAGCAGAAGCTTCGGTGTGTAAACTCAAATATGAGCTTCATTGTGCCCGTATGAAGCTTGCAACAATGAAAGTTTTCAGCAACACACAAACAGTTCCAATTGACCCGTCAGGAAGTGATAAAGCCAGAGTAACCGTATCTGATGGCCAACCACATAATCATGCCAAAGATTGCAGTTCCTGTGCTGCGACCTTGCAATGTCATGGAGGAGTCCCGGCTGCTTCCCCAGTGCCTCTGCTGCCTGCATTGGTGTCACAGCCTTACACGGTCGCGCCCGACAATCCTTCAGGACCATACTGTGGTTACTGTCATAAGTTGGGGCTCACCCCTCA…
>Wheat_newGene_1577	Wheat_newGene_1577.1
GTCAACTTCTTCCCCATGAAAGAAACCAGATCCAATGCCATGAACCAGATCCTGTAGAGCTGCCATGGCAAAGCAGCCAAGGTGAGGAGATCTTGGTCAGAAAAACAGGAAGAAGAGAAGAGAAGCTTACCAAGCAATGCCAAGGCATGGCAGCATCGGCTTCAGGAGAAGAGGTACATATGTTCAATGAATTTCCTGCAAAGCATGGCACATACTCATTTGTTTGGCGGGTGAATAGAGAAGCAGATGGTGCAGAAGATACAACGAAGGGCAAAATCAACAGATTTTAGCGGGTGGACCGGCCTGCTGCGTGATCTACATGGCGGCCTTTTCCCGACGGGGCGGCGGCGACAGCGGCGGTTGGCCACCTCAGATCCAGCTCCTAAAAAAGTGGGGGAA…
>Wheat_newGene_1578	Wheat_newGene_1578.1
CTGGATCTGAGGTGGCCAACCGCCGCTGTCGCCGCCGCCCCGTCGGGAAAAGGCCGCCATGTAGATCACGCAGCAGGCCGGTCCACCCGCTAAAATCTGTTGATTTTGCCCTTCGTTGTATCTTCTGCACCATCTGCTTCTCTATTCACCCGCCAAACAAATGAGTATGTGCCATGCTTTGCAGGAAATTCATTGAACATATGTACCTCTTCTCCTGAAGCCGATGCTGCCATGCCTATGAATCGGATATGACCGATGCTTTGTCAAGGGCTCATATGAGAGAAGAAAAGGAGGCTGGAGATGCAGAGAAAGAAGCTCTAAGCTCAACAAAGGCATCAGGTTAATTTTGCTTCAATTCTTAGGGCCAACTTATTGTACTATGTAATCTATCTAGTTAGT…
>Wheat_newGene_1580	Wheat_newGene_1580.1
TTCAGGTTAATTACCCGAAGCTTGGCGAGTTGTGGTGGTTAATAATTCCATTTGCTTTGACGACACTAGATCATTAGTCACCGGATGTTAAGCTCGCTCTGTAGTGTTGCTTACAATATTTCCTCAATTTCCATTGGTGGGAATTTTGAGTGAGAATGATCCACATGATTGACAAGAACAGGGAATGATTAGCTTCAAGCACATAGCAAAGAACGTGAAAATAATATATTTAACGTTGTATGGAGAATTGGAGATGCAATACTTGATGCGCTCCTCTGGATCTGCTGCCCCTCTTTGTTTCTGATTATTGTTCCGCTCATATACTATCAAATTTCCATGGATGGGATCTGATGAATGAGTATCCCGTGTCTGCGGCAACTCGCATGGCCTGATCCGGAA…
>Wheat_newGene_1581	Wheat_newGene_1581.1
TTGAAGGATGAAGAATAAAGAACATTCTATGATCAGGGATTGCGAAAGAGTGGCATTTAAAAGGCAGCTGGCATTTGATGAATTGCTGAATGGTGGTGGTTGCACACCATGGGGGACAGTGTTCCAAGAGAGGTCTCGAAGATGGTTAGAGATTAGGCAGTCCAACATCAAACATGATTGTGCTGATGTCTGGGTTTTGGCTTGGTGGTGAGGTGCTTGAGGTCGCGGCTCTGCGTCAGGAACCTCCTCTTGAGCGGGCTTGTACTTCATGGTGGTGAGGTCTATCTTGATGGTAGACTAGTTGGTTGATTAAATGCCAATAGGAGCAGCTCA
>Wheat_newGene_1588	Wheat_newGene_1588.1
CGCACCGCACCGCACCGCACCTATCCCCGCATCGTAGCAACAGAAAGAAAAAGATCTCCTCCTTCTCCTCCTCCGCCGCCGCCGCAATGCAGCGCCTCTCCATCGGATCGCCGGGCTCGAGACCCAGCCTGGATGCCGCCCCCGCCGCGGCCGCGGACGAGGCGGACGAGAAGGCGACGGGGAAGGCGGCCAGGGCGGCCGCGCCGGACAAGTCCATCCACCTCGTCCCCCTCCTCACGCTCCTCTGCCTCCTCGTCCTCTTCCTCTTCTCCCACGACCCGGCCACTTCCCGCGCCATCGCCGATTCGCCACCCGTCCTGGCCGTCACCGCCCGCTCCCTCGAGGCCACAGCGGACACGACGCCGTCGGTGGCGCGGGGCGGCGCGCACCAGCGGCTGA…
>Wheat_newGene_1589	Wheat_newGene_1589.2
CACGAAGCCACGAATCCTAGCCCTCTCCCTTGCGTGTATGCTCATCGCCGCCTTTCCTCCCTCTCCCCATCGTTGCCCCGACGCCTGCACCGGCTACCATGGATCCATGGCCGATGGGAGAGTACAAGGCAGGGAAGGACGCCGCCGTTGACCCGTCGCTTAGATTGGTGGCACATGGGTCGGGTCTGGGCAGAAGGCCGGCGCCTGCGGGGGGCAAGCAGCGGGGCTTGGTGCAACGGCAAATGATGACGAGGTCGGCCGTGGAGGGAGGCTAGCCGGCCAGAGCAGCCGGAGCAAGGAGGCAGGGTCGGCCATGGAGGGATGCCCACGGGCCAGAGCAGCAGGAGCAACTGCAGCCGCTGGTCGTCCCGACGCGCCGCCTCAGCCCCGCCTCCTCTG…
>Wheat_newGene_1592	Wheat_newGene_1592.2
AGCGACGGGGGTAGGCCCCAGGCAGCGCACACTTCATGGGGAGGCAAGGAACTAGGAGGTGATGGGGTCAGATCTGGTGGTGCTGGGTCGGAGCTCGATCCCTCGCCTCCCGAACCAGCCGTCGCCGCGCCGCTGGGGCTCGTCCGCCGTGGGTTTCCATGGTGAATCACCACAACCACAGCACACCTCCCTCCTTCCTCCTTGTCGCCAGAGCCGCCGCACCTCTCCTTCCTCATTGCTTGCACCCCTGCCGCGGCGCGCATCCCTCCCCTTTCGATCTAATTTCATTCTTGTTTCACATGTTGGTTTGGTTGGCAAGATACGTTGCAGCGCCGACTGCAATAGCCAGGGTTGGCATTGGTGATGTCTGTAGGTATTTTCATCCTTGCCAGTCACACA…
>Wheat_newGene_1595	Wheat_newGene_1595.1
AGAGCACCAAGCGAACCAGCACTTGCGGCGGCGGCGAGATGGCCTCGGGCAATCGCGCACTCCCGATCGAGAACGGCGAGGTCCTCCCTGCCGCCGGAGGCAATGGCGAGGGCGGGAACGGCGGCAGCGGCGACGGATTCAACCGCAACCGCTCCTCCGTGGACCAGATCGATGATATGCGGAGGAGGCTGCGGGAGTTGGAGGAGACCGAGCGCGAGATGCTAGCCGTCGCCGCCGCCGCTACGCATGAAGATCCAGCTGCAGCGGTAACCGCACTCGAAAAGGCAGAGGTGGATGCTCGCTCCATCTATGTTGGAAATG
>Wheat_newGene_1598	Wheat_newGene_1598.1
TAATTGCCACACGCATGTCAAGTCATATACTCGTGCCGCCGTTTTGTGTGCACAGGGAGAACATCACTACCGACTCCGTCAGTGTGAGGCCTACTTCAAGTCAACTGTAAAAGGCGCCCAACAGTGAGTGCCCTTCCGCCTCGCTTCGGTCCTCGACGGTGTGTGCTTGCATTTTTTTTTCTGAAAGGGAAAATGCATTCAAGGGATGAGGGCATACCACAGATATGGTGGCATCTCCATTCAACATCTTCAAGGTCCATTGGTTATCGTGCCACAACTGTGTCATACGTTTAGTAATTTCAAATTATTTTCACTATTGAACCGGGGTAAGATCTGCTTGTACCAAACCCGGCCCAGCAAAGAAAATTTATTAGGTTGGCGAGATTTTTTTTTTTTGAG…
>Wheat_newGene_1599	Wheat_newGene_1599.1
GGGAATTGTTCTCAGCGGCACTCAATGGGGAAAGATTATGAAGAGGGGTTGGAAGTAATCGCAGGGGCGCTAATAGCACCAACTGCCATTTACGGACCCAAGGACCGCGTGTCCACTATGGTACAGACCTTGGATATTTTCTATGCAAAGAAGCTAAAAATGTCTCCATGCGAACTTGGTTGACTCAAGCATTTTGTTGGTTCAAACAAGCCTGCCATCAGGTATTACATATATGAGATGAACAAGACCTTCACCGCTCCCTGTCAAAGGATGGACATGTGGATTAAACTTGCATGTGGGTGAGCTAAGGAGCATGTCCAACTTATAAAGGGAGTTCATGGAAGAGCCACCATAACAACTAATTGGTCAGACTTGTGAAGAAAGCAGAGATTGGAGAAT…
>Wheat_newGene_1600	Wheat_newGene_1600.1
CCGTGGTCTGTCAGGCTGTGCTCATGGAGATTTCAGCTGCGCCGGCGCCGGTGCTCGGATCCGGATCAACGTCGGCGGCCAACGATCAGGCGGCTTGCTTGGGGGTTCCCGTTCCGGGCGGTGGCGGCGCCGCGGCGGCAGCATCGGGAGTTGCCTCGCCGGAACCAGTCGTGCGGCTGCTCTCTCCTGATATGCGCCCGTCGGAAGAAGGGTTGGCACAGCCGGCGGCGGAAAGGGCTTTGTCGGATGTCGAGTTCTCCGGGGGTTCCTGCACAACGTTCATCTCTGGCGGTGGTGATGCGGCGTCCGGAGGCGGCAATGGCGCGGCTCCGCCCGCCGTCTCACAAGGCTCGATTCAGTCCGTACCCCTCAGTGCAAGGCTCGATTTTTTCCGGACTG…
>Wheat_newGene_1603	Wheat_newGene_1603.1
CGCGTCGCCACCTCACCGAACCCTAGGAGCCCTGCCGCCTGCGCTGCATCACGCGCTGCCACCTCCACACAAACTCGCCGCCCCGCCGCGGAAGCCTCGTCGCCGGTCACCCGGACCTCGAGATCCGCCGCCGCCATGGGAGCAGAGCACCGAACTCCTCTTCGCCCCGCCTGCGTCCCCGCGTCGCCGCCGCCGCCCCATGCTGCCTCGGGCCCGGATCCGGCCGCGGGAGATCCGGCCACTCCGGATCCGGCCTCCTCCTCACCGCACGGCCCTCCTCCTCGCTGGAGTGACGCTCCTCGCCGGAGCAGCGCCGGCCAAGCCCATCGGCCACCAGATGTAGTTCCGACAACGTCAATGGATCCTTCCCAGCTGCATGGCTTGGCCGAAGTTGGGCGA…
>Wheat_newGene_1604	Wheat_newGene_1604.1
CCAGGACTTTACTGACCCAACGCTGCCGTGATGGCCGCCACACTCCTCACGCGGACACCATGGCCTGGACGCAGCAGCGTGACACCACATCACTACGCCTACACTGAATTCAGCAAAGGAACTCCGGCCCATCCAACTTTCAGTGCAGCCATACATCCTTCAGCCTTCTACACCACGCCGGCAAGCCGGAAAGTGCTACAACAGTGGCAGCGCTCTCCCAGGCACTTGGGCTGCCCACAACTCCTACAAAATAAATTGGCACAAGCTTACTCACATAGATTTGCAGATCGGCGCGTGTTAAAAATATGTACATGCAGATGGATCATTCGCAGATCATCTTTATCGGGAAGGACTACTTCTCAAGCGACTACTGCCTTTATCAAGTAAAGGATCTCTGTC…
>Wheat_newGene_1605	Wheat_newGene_1605.1
ATGGAGCTCTCCAAAGTTACCTTAGGCAGATGTGGTGGGATTCCTAAAGTTATTGCTACTATAGGCCAACTCTTCACCAAAGAGAATGCCAGTCCTACTTTGACGGTTGCTCAGATTCCCTCAAGCCATGCATTTTCTATCTGTCAATCTTCCCTCCAGACCACAAGATAAGGCAGCGGCATTTGTTGAGACGGTGGATTGCAGAGGGTTATTGCAGGGACACATATAGTGGTACTGCAGAGGAGAATGGGAAGATATTGTTCTTGGAACTCATCAGCTTGAGCATAATCCAACAATGTCAGAAGGAACAGAAGTACCTATACCAAGTCAATGGTTTCTTTCATGAATACATCATTTCACGGCCAATGGAGGACAATCTTGTCTTCGCACTGGAAGGGA…
>Wheat_newGene_1606	Wheat_newGene_1606.1
AAAAAAAGGAAAAGGAAAAAGAGCTCCCCTAATCGATCTCCAGATTGAGATCCCCTTCTTGCTTTCGTGTTGGAGACGGAAACGAAGGCGCCTCCCTCTGATCTGATATATACTGGAGTAGAATCGATCGAGAGGATCATCAGGCATCAAGTGAAGAAGTCGATGGCGGCGGCGATGAGATTCGGCGGTGGCGCTTTGCTCCGGCGAGCGCCCGTGGCGGCGGCAAGGGTGCGGCTCnGCTCGCCCACACCAAGCCCTGCAGCCCGGAGGAGATGAGGGACGCCGCGGCCCGCGTGGCGGAGATCGACAAGGCCAAAGAGGAGCTGTTCGACAAGGTGCATGGCATGGTTACCACCTACGATGTCCCGCGCAGGATGAGTCGCGAGTACATGCTTCTCA…
>Wheat_newGene_1607	Wheat_newGene_1607.1
GTGAAGTACTTCAAGAGGTCACCTTCTCGTCTCCATGCTTTTGTTGCCACTTGCAAAAGCTTGGGTGTCAAAGTTGGTAATCATTTACACTTGGATTGTAAAACAAGGTGGAGTTCAACCTTTAAGATGATTAGCACTGCCCGTGGATATAAGGAAGCCTTGACCTCTCATGCTGGTTCAAATGCCAACTATGCTTGGGTGCCGACAAACGCAGAGTGGGACATGTATGACCTTATCTCTCCATTACTTGAGAGTTTGGCTGAGGTGACAAAAGCATTTTCAGGAAGCTTATATCCCACTTCGAACATCTTCTACCCATACATTGTTGGTATCAAGCTTGCAATCAAACATGTAATGGCTAGTGACAGTGACCACTACAAGGAAATGGGTGAAGCAATG…
>Wheat_newGene_1609	Wheat_newGene_1609.1
CCTCTGTCTCGGCAAGGTGAGCCCGTGCGTGAGTCTGTCTACCATGAATTTTCCCTCGAAACCCCCGTGTGCTCTCTGGTTCGCAGGTTCCTCGTCGATCGACGGGCTGGGCTTGCGGCCGTCTTGGAGCGAGATGCGAGGCGGCTGCATCTTCCGGTCTGCCCGTCCGTCGAGTCAGATCTGTTATCTATCTGATGGCCCGGCGGCGGATCTGGGGGTTCCAGGCGGTCTCGGGTTGACTCTGCGGTGAGGAAGGCGTCTTCTCCGACGTGCACGTGTGGATCCCGGC
>Wheat_newGene_1611	Wheat_newGene_1611.1
CTCTCTTAAAGTTCATTAGTCAGAAGTTGAAGATCAGACATGAGAGGGAGCGGTCTGGCGTACGTGGTTACGTTCTTGCTCATCGGGTGCCTTGTTGTGGTCGGACAAGCTAGAAGAATCTATCAAGACCATCATGTCAACATAACTGCTAACGCTACTGCTGTGGAGTCACCATTTGATGAAGATAAGCTCGCCTTGAAATGGTGTGTCGCAAGGGAATGCGACCCCAAGTACCCAGGTGAAGGCTTTAACCAACCATGCAGCTGCTGCTTCTCGCTGCCGGGCGCCCCATGTTGGCACACTATGAAGGAGTGCCAGGCAAAATGCCCAACCTGCCACCCTACATGCTAATCTGAATCGGCAAAAGTATGCTAGATGAACGTGTCCGTAGCAGGGTTG…
>Wheat_newGene_1613	Wheat_newGene_1613.1
CACAACTGTCACCAATGAAGTGCAGCCTAGTCATGTGAAGCCCAAAAGAGGTAGGGGAAGACCTCGTAAGCGAAAGCCTGACGATAACATAGAGTTGGCAGAGGGAAGGCCCATTGTGAAGCCTCAGAATGAACCGATAGTTCATAACAATATTGGTGAAACAGAGTGTGGTGAAGTTGACATCTCTGTGAAGAAGCCAGCAAAAAGGAGGCGTGTGCAGAGGCGCCATGGTGTGGACACCAAGGACTTATTATCTGGGATGGCAGCTTCTACTGAAATGAGCATGATTGGGAAAACTGAAGGGGACAGGAGTGAAGAGTGGAAAATTTTGCCTTGTCCTAAGGAAGAAACAACGGACCATATGCAGGATGCCTACTGGTCTGGACTGAGTTTACATAC…
>Wheat_newGene_1616	Wheat_newGene_1616.1
AACTAGGTTGTGCCTCTATATAAACAACAGAATGAGAAAATAAATCGACCGGAAGTACAACGATAGGAGAAAAAGAATAGTGTACCCCCTCCCCATGGCGCTTCTCAAGAGCAACCCAGAGGTTTTGTGCTTGGTGGCCCTTCTTGTGATATCTGCGACCTTCTTATCATGTGATGCATCCTACGGGGTTAGAGATGGAGAAGGTTTTAACAAGTTCTGTGTGGGTTGGGACCAAGGCTGCAAGGACCCGGTGAATGGAATCCCTAGTCAGTGTCAGATTTACTGCAGAGATATCGGTTTTGTCTTAGAAAAAGGCAAATGTGCACCGGACAATGGAAAGCCCAACCGCATGTGCTGCTGCTACAAGTAGACACTTGCGTGTGAATTCGTGAAAGAAAA…
>Wheat_newGene_1617	Wheat_newGene_1617.1
AGGTTGATGCTACGCTTCTTGAATTGGAAAAAGAGATTGATGATGTGGATCCACAAATCAGAAACCGCTGGCAACTGCTTGATAGGCTGCCAACGAATTGGAAAGGCCAAGATGGAGGAGCAATCATCAAGCCACCCTCTCATCAGGTGGTGGAATGCCTGCCTGGTGGCTTCCCATTCATTCCCATGAGTCATCATGTTCAACTTGTTAATGAGTTGATCCTGCAAGCCAATGAAGATTCAGACGATGAAGTTGCTCTGGAGGCTTGTGACTCTGGTTTGCGTTCTGTTAACATGCAAAATGTGGCTCAGGCAGGTGATGTCCGGAAGGAGCAGGAAGCTGCTGTATTGGTGCTGCTATAGCAGAGGGATCCTGTAACACCCTTTCTCACATATACTG…
>Wheat_newGene_1622	Wheat_newGene_1622.1
CCTCTCTCTCCATTATCTCATCTCTCTCTCTGTCTCCATTATCTCAAGATCCAGCCAGACCTTCCTCCTCCATGGCCGGCCACCCTCCCGATCTGGAGGTCTCCGACCAGATTATTCCCCTCCCCACCACGGCATGCGGCATGGAGTCCCGGGATCGCTCGCCGTCAACCAATGCTATGCGGATCTGGCGAGTCCTAACTCACCAAGATCCCATGACGGACAAGGTTTGTTCCGCCTCCTCCTGAAGCTGTCGAGGACCATGAACGCCACTTCCTCTCACCGGTTCAGCACCAACACATCCACTACCCGCAGGTGTGCAAAATTGCTTGTTCCCTGATGGATATAGTAGCACATGGATCCATCACCTTTGGTCTTGTCTGGTGTTCTCCGGTCCGTGAT…
>Wheat_newGene_1623	Wheat_newGene_1623.1
CCTACCGCTGCCGCCGCGACACCGCCGGCCGGACTCCGATGGCCAGCAGGAGGGGAGGCCATGGAGATGAGGGAGAGCCGGCGGACCAGGGAGGACAGGCAGACCCCCATGGCTACCAGGAGGACACCTTCGCGGATCGTGAGGATTGGGACAGGTATCGCGCGGATGAGGATGTTCTGCCAGGAAACGCGCCGTTGAACTCTTTCCTCGCGAGGATCGCACGAGGGTTGGCCGCCAAATCGCGCCAAGGAAGGCAGATTGGACAGAACGTATTGAACTTCTTCAAAGCTGTGGACAAGGACTGCACCAACATCTCAAGAGAAGAATTTCTTGATTTCAAGACTTCCCTCGAGCACAGCTTGAAAGAAGTCAAGGCTGCTGTTGAGAAATCTGCCAAAG…
>Wheat_newGene_1624	Wheat_newGene_1624.1
CCCAAGTCCCAACCCAACCCAACCCTAGCCGCCCCAATCTTCTTCTTCTTCTTCTTCCTCTCCCTCTTCTCTCCATGATTGAAAAACAAAACACAGCCAAGCAACGGATGGATGGATGGATGGATGGAGGCCTCTCCTTGCTTTTGCCTTTCTTCATCACAACAAGGCAAAAGCAGGATTCATGGATGGATGGATGGAGGCCTCTCTTCTCTTCAAGACAGGAAGGCAGAAGCAGGATTGATGGATGGATGTACCAAGAAGATCCGGCCACCTCCTCTTTGGATCTACAGTTTTCGGAGCAAAAGTCGTTGGATCTGCAAGTTTTTTGGTGCGGTGTTCTACTCACCATGCCCGTCAGGATCCGCCAAGGTCTCCTCCTCCTGGTAGCCATGCCGAGAC…
>Wheat_newGene_1625	Wheat_newGene_1625.1
CTCGTCCTCCTGTTTCCCTCCCAGCCCAGCGCCTCCCAACCAACGTGCATTGCTCAAGCAATACACAGAAAAAGGTCTTACGAAATCAGGAAGGTGTAGCCCAACGAAGGCCAAGTTTGAGAAGTGACAGTGCCGCAACACAACCCTCTCCATTGACAGGTCCACTGCGCCCGGAAGTCTTATACACACAGCCGGCCATGTGCACACCACAAACAGCCTCCGGCCGCATCCGGCTGAACGTCGGCGGGCAGGTGTTCGAGACGACGGNNNNNNNNGAGGGAACCATGCTCGCCGCCATGTTGGAACCCTGCTGGAATGCCGGCGCCACCGGGGGCGTGCCCGAGTACTTCATCGACCGCGACCCGGCCTGCTTTGCCTCGCTCCTCAACATGCTCCGCA…
>Wheat_newGene_1628	Wheat_newGene_1628.1
CAACCAGAGATGGATGCCATTAGGGGTGCAGTGGATCGTACGGATCCGAAATCAGTGCTAGAGGGGAAATATAAAATGACCGCACTCTTTCGGAACTATGGTGTTACTCCATATGCTCCATTAAAAGGACTCATAATCCGATCGCCAATGTTCATGATCTTTTTCTTTGCTATAAATAACATGGTTGAGAAAGTCCCTTCGTTGAAAGGAGGTGGAGTATTTTGGTTTACTGATCTGACAACCCCGGATCCTCTTTACATCCTCCCTGTGTTAACATCACTGACCTTCTTGGCTACAGTGGAGCTCAACTTGCAGTGTGGAATAGTGGGCCATCCTTCTGTTGCCAGTATTATGAAGATGTTTAATAGAGGAGTGGGACTCATGATAGTCCCATTCACA…
>Wheat_newGene_1633	Wheat_newGene_1633.1
CCGCCGCCGGCCCCGTCGGCGGGCTGTCGGCGAAGGACGAGATTAGGGAGGTGGAGATGGAGATCATGAACCCGCCGGAGGAGGCGGCGGAGCGGGCCGGGCTGAAGAGGGCCTGGGGCTCCGCGAGCGCCGGCGCTTCTCATGGTTTTATTGGAGTGACTACTGCTGAAAAGAAGCCAACACTCCTGCCTCATAACAATGTCAAATATCTGAAGAAAACTGGCAGTGGCAATCTTCTACGTTCGGATATGCCAGATACTAATGCTTGGAGATTTAGTAGCTCATCTCCTGGTGGAGATCTGGGGAGCAAAACCAGAACCCCTACGAGTACCTTTAATGCTCAAGGAAAGAATTGCACTTCTCCTCATGAAAGAGAGGGTTCTGGTTTTGGTAACCTGT…
>Wheat_newGene_1635	Wheat_newGene_1635.1
TTATCCTTTGCCATTATGAGTGTTTTAGCTAGCACATGATATGGTTCCCTGTGGCAATTCAACAATGCTGATTTTGTCGCTGTCTTGGTTAAGCCATACTACATGGAAATTTGTTCTCATGTTGTTTTGACAAAGAAATAATTGATAGCTACGGTCAGGACGAAATGTAGCATGTCTTTATTTATTTAATACACCACTTTAAATTAGTTGCAGATCATATGGAACTGCATAGGCGGACGGGCTTGATAACCATTTGTGGATGGTAAACTCTGTAAGATCAGATATTTGTACATCAAATACACTGGGTTATTGAAGAAACTTTTGTAAGCCTGGAAAGAATGGAAGACATAGATAACACAATTGTTGCTCAAAGCAGAAGCAATCTATAGTATTGTTTCC…
>Wheat_newGene_1639	Wheat_newGene_1639.2
TCGCTACCCCTAGCGAGTCTCCATGTCTCCAGCCGCCGCCGCACCCCAATCCCCGATCGTCGTGTCTCCTGGCGATGACCCCCTCCTCACTCCCTCTTTGTTCTCATCCTCAAGGCGTCATCGTCGGCTCCCCTCCTCCGTGATTCGGCCATGGCTGCCACTGACGCCCTCCTCTCCATCGCCACCGGCCAGCCCTCACCTCCACGTCACCGTCTCTCAACCTCCATCGATCTCCTGGATGGATCTGTCGATGTTACTAGATCGACGGAGGGGGGCCTCCACCATCGCCGTTCTTCTCCCTCCCCAATCTCCCATTGTTGTGCTCCTCGGATCCGGCCATGGCCAGAACCGACACTGCATTCCCGGCCACCACCGACAACACCAGCGAGGTGGCCACGG…
>Wheat_newGene_1641	Wheat_newGene_1641.1
TTAAAATCAAATCTACACTAATTAATCTTACCATAAATCGCTCAATCCCATTAATGAATCAAAATTACCTTAGTTTTTTAAGGGCAATATTTCACACCTCGATCTTTTTCTACATCGAATCGTCAAGGACGACCCAGCCCTCGGAGCCCTTCGCCGCCGCCGATGTCTGAGAGGAGCCGCCGCCGTCTTCCCCACCAAGAGATCCACCCTCTCCCCCGCCAACGCCGTCCTCCACTCACCTTCTTTCCTTGCGGGGAGGCCCCAGATCGAGTTGAGCAAGTCAGCGGGGTGGCGGCCAGATCCGCCACGGCCACATCTCGTCGAGATGGGCCGCGCTGGGAGAGGTAGATCGAGGGGGCGGGCACCGTGTGTGTCTTCTCTCTCGGGACGCCACCCCCG…
>Wheat_newGene_1643	Wheat_newGene_1643.1
CAATTTTAGAAGGAATCAGATGTATTGTATCCGGCATCTTCCCCGGGTGTCTCCATATATGACCAGCCCTCGCCACACGTGGATTCCCCACTCGCCCATCCCCCCAAAATCCCCAACTGCAGGCACCACTGGCTCCGGCGCAATTTCAAAGCCTCCTCCGCTCTCGAGAGATGTGAAGGCCGCCGATCTACCGGGTTAGTGCCGAGCCGCCTCTCATCCCTCGCGTCGCCCCACAACTGCCGAGTCGTACCACGTCGTCCTGGTCCCTCCACGTGCCAGAGATGCCCGAGCCTGTATGTTGCGATACCTGCAGGAGCACACAGTTGAGTAGTTCGATCCAAAGAGGTGAAGAAGTTCAGGGAGAGACATGGGTCTCTACTGGAGTAGATAGAGATAGAG…
>Wheat_newGene_1645	Wheat_newGene_1645.1
TGGGGGCTCTGGTGCTGACAGCAGGGCGCATGATTCTCTCTCCCGGTCCGCACTTCGCCCGATTAACCCTAGCCCCTCCGCTCCTTGCAGCCTCACCCGTCGCCGCGCTCCGTCCTCCTCTCCTCCCCGTTCTCTCCAGCCGCCGAGTTCGCCGCCGCCGCCGCCCTCCCCGGCGAGCTCGCCCCTTGCCATCGCCGGGAGGAAAGTGCAGAGCCGACGCTCGCGTCGCTGCTCCGTAGAGAGGAGCACGCCATCGAGACGACCCAAAAAGGAAACACCGCCGGCCGAAGCATCTATGGGGGCCCCATGGTTGCCGGCGACCGGACGCCACCACCGCCGCCGATGTCGTCGGCGCCCCCACGCCATGCTTCCGAACAGGAGGAGGATGGCCACGAGTTT…
>Wheat_newGene_1646	Wheat_newGene_1646.1
CCCAGCCCCTCTCTTTCTCTCCCCACGGCAGCGCTGCACAAGCGTGCTCCATTATTGGTGTCCCCAGCGCCATTGCTCCTCTTCCTCCGCCACCAAACACCAATCACTCAGCTGCTTCTTCTTCACCAGAGAGCAGAGCAGAGCAGATCCAGAGTCAAGGCGGCGAAGGGGAGAGACGGGGTCGGAGAGAGATGGCGGGGGTGGGCGTTGGGACGGGGGCGATGAACCTCCTCGGCAAGCTCACCGCCTTGCTGGGCGACGAGTACAATCTTCTCAAGCGGGTCCGCAAGGAGATCCAGTTCCTTGAGCGCGAGCTCACCGGCATGCGAGTCTTGCTGGAGAGACTAACGGGCATGGAGGAGAAACTCGACATCATGGCCAAGGGCTGGAGAGACAGAG…
>Wheat_newGene_1647	Wheat_newGene_1647.1
TAATCCGTCAATTATAATGTGCCATAAATTTTCTTTTAAGGAAAAAGAATGGAAAAAGGGAAGAGATGAAGATGATGCTGAAGCACGAGTGCGAGAGAGGCTAGCAAAACTTATAGCAAGGAATGGTGCAGACTTTGAACGTTTTGGGTCCTAAAATATAAATGAAGATCCTAGAGGCCGAGCCAGTCAATGACAAACTAACAGGAGGAAGCGCACTGCATAAATGCCTACTGTTGAAGCAACTCGAGTTCTTAGGTCCAAAACGACTAGAGATGTTGAAGACAAATACATGGCAAAAGCAGGAATGTGACCACAAGCAAGCTAGGAGGTTTCCGAAAGGCACACAAGTTGACGGACGCTTGAAAGACCTTCAAGCCGTTGAAGATTTGGAAGACCTGT…
>Wheat_newGene_1649	Wheat_newGene_1649.1
GTCTTTGTCTCGTTCATAATCACTGCTTACCTGCAGAGGAAAAAAGCATGCCAGATTTCTGGTTTAGTGAATTGAAGAACCATGAAATCCTAGCTGAGGTCCAAGAAAGACGGGCGAGCTAACTCTTAAGTATCCCAAGGTACAGAATTAGTGAGGCAAAGGGGTTACAAGCTTGAGAACGAAGTGCTTACAAAAATGCATCACATGACCGATGAAGACGAGCCAATCTTAGAGAGCGCCGTTGTTTAGTTACTTTTTGAAACTCACATGTTCTATTTCCTATTATCGATTGTTCCATTAATGTCTATGTTCTGGTAATTTTCAAGTACTGAAATTGAATGGTACCCTGGAAGTGCTTGACACAAAAAGCGCTAAAAAGAAGTCAAAGAGGGGGCCAAT…
>Wheat_newGene_1651	Wheat_newGene_1651.4
ATTGTCGACCCCCACGGTTGGTTCGCCGCCTTCCTCTTCTTCGCCATCGACGTGGACGTCGGCGTGCGCGCGCGGGCGGCAGAGCTTGCTGGCCGGCTGCGTGGCGCGCCCGTGCTGTACTGCCAGAAGAGCTTGATCCGCCGGCACCGGCCAGGCTCTCGACTGACGGGCTCGCCGGGTCGCCGCCCCTCACGCCGCGCCGGCTAGGGGCGAGAAGGCGGAGGCGGGAGCGGCTGCTTCGGGCCCCGATCTGGGGAGGGTATGAGGCAGGGGAGGACGCCGTCCCTTTCGTTCCCTCTCTGATTCGCCCTCTTCCCTCTTTCCTCTTTCCATCCCTCACTTCGCCCTCAGGTCCGAGGCAACGAGTTTGCTTCCTCTGCTCCGTTCATGTCATTGAGC…
>Wheat_newGene_1652	Wheat_newGene_1652.1
CTCGTGAACCAAAAGACAGTCACCAGATATTTATACTAGAAAAAGACAAAAGGCACCGAAGCCCTAACCCTAGCTCCTACAAACCCCCGGCGCCCCGAATCCAATCCTCCACCGCCCATTCACCCCCTCGCCGGCCAAATTAGGCACGTGAAGGGCGCCAGCTCGGGAACCAGTGTTAGGTGACCGGCATCACCCGCCGGCTCGGCTCGGGGACGATTCGGAGGAGTGGCAACAGAGGATGGCTGGTCTACAGGGTTTTGCATCAGATGAAGGGGCGGACCGGCACGGGTTGAGTGATATTGGAGGGTCGTTTTCTGTGGGTGGCGTGTCGTTACTCGCACATGGAACTGGCTTGTTTGCTGATTTTAGTATGCTTCAGAAGCTCCGCACAGAGCAGGG…
>Wheat_newGene_1654	Wheat_newGene_1654.1
TGAGGTCATACGATAATTAGGAGTACCCCACTAGATGCTTTTTTGTTTTAATGTGCCCCTGATTAATGTATGCACAATATATAGTTGTTTGTGGTGGTTTCTGTTTTAGTTTACAACAGCAATAAAGAGCAATTAGACATGACACTTGTTTCTCAGCCTTGATTGTTTGCTTCCGTGCATGCCTTATAGTCTTAAATCTTACATACTTGGTTAGGTTGATATTTCTGTTGCCTAATTCTATTGCTGGCTATTTTTTACAGGCCTTACCTTGAGCTCTCTAGAATGATTGTTGTAGGTGTGCTCTCATCTTCGCGGCATTGTCCACCTCTCCCCTGAGCTCCGCTCAATTCCATGGCTAGGGCCTGCTCTGTGTGCGACAACATCTATCCCAAAAGTGTA…
>Wheat_newGene_1655	Wheat_newGene_1655.1
GCAAAACTGGATGGTGGCTCTGTTGTTCTCGGTGATGATCTTGCTGCTACCTCTAGTAAATCAACTGATGACTTGGCGGCAGAAGGAGACGGCTCCAATGTGGCTAAAAGGCTCAAGCTATAGTTCAGGCGGCATTGCAGAGCCTATTCTTTTGGATCACACTGTTGGTTATGTGCGTGCTCGAAGTGATCACCTAGCGAATGGACGTCTCGACGCGGGTTAGACGGTGAAGCTTCGCTCTAGGTCTATTGTCCCTTTTGTCGTGTCATGCTGTTTATGAATCGATGTTCTGCTCCGCCGACCCCGGGAAACTTTAGTTAGTGTGGTGTTCGCGAAAGATTAATGGCTGTTAGTACTCGGATCTGAATTGGTCTTTGCTTTTGTGTGGGGTCTGTTTAG…
>Wheat_newGene_1657	Wheat_newGene_1657.1
CCCCATCCCCATCCGGCCATCCCGCCGGGGTCGTCCGCCGGACCGCCGTTCCTTGCCTCCTTCCACCGAGAAGGCGAGAAGAGTCGCCGCTCTGCTCCCCTTCGAGCGCTCCTTGCCTGGCTGGTGGATCTGCAGCCACCACGAGCCGCCGCCCGCCGGTCGCCGGACGTCCGAACTCCGTAGCCCGGCAGAGATGAGGAGCTGCTGCCCAAGCTTCTGAATGGCTTAATCCCTGCTGAATTCCTAGTTCGTGACGCCCTTTGGTTTTTGGAACCAAAGATGAAGAGGAATGGTGACATTCAGTCCTTTTTT
>Wheat_newGene_1658	Wheat_newGene_1658.1
CAAGGTGTACACCCGAGCCATGTTCGAGAAATTTGGTGAAGAGCTGTATAAATGTGGCGCACATGTGTTGGATGAGATTGTACCGAGAAAGATTTACAAATCAACACATGTAGATGCGGCGGCAAGAGAAAAATGGAGTAAGGTAGAGTTCAAGATTGAAGTGAATGATGACGAGAGTTTTTTTAGTTGCGAATGTGGCACATTTGAACACTCTGGCTTGGTGTGTTGCCATGCATTGCAGTTTTTAATGTAGGTTATGGTGTTGGTCCGTCTGTCGAAGATACCCGAGAAACATATAATGAAACGACGGACAAGAGATGCACGAGATGTTCTTCCTGCACATTTGGTACGGTACCAAAGAGACAGAGGCCCTCCTTCTAGTGACACATTCAGGCATCA…
>Wheat_newGene_1659	Wheat_newGene_1659.1
TTCCTGGTTCTCACGATGATGATGTCGTCCTCGCCACCGTCACACTGCCATGCACTTAGGATATGGTCATGCGCCAATTCTGCGCATCAGCCCTGCAGTAAGGTGATGTGCATGTATGAGTGCGAAGAGAGGGGAGCTACAGGACCTATTTATCTTTCCCGCTGCAACCACACTGTCCACCCCGAGCAGTGCTG
>Wheat_newGene_1660	Wheat_newGene_1660.1
GACACCCCCACAGAGGGTGAGCGGAGCCGCGGAGGCCGACTGCCACAGCTCGCCGGCGCTGAGCACCAGGCCGGCATGCTCCGGGTCCGAGCCGAGCGTCCCCAAGCTCAGCTTCTTCTCCACCTCTACCTTGCCCGCAACGACGACGTCGCCAGGAACGGCGCGCTCCCCTCGTCCCCGGCGTCCTCTTCTTGATCCAGTGGCGGGGTGCTGAAGCGATTCACCGGCGGCGGGGGCGGCGGAGCTCGACCAGGAGGTGGACGAGGTCGTGCTTCTCGCAGCTAATCTGCTCGTCGCCAGGGATGTTGCCGTCTTCATGCGCTACGCCGTCGGGGAGCTGTTCTCGGGGGAAGCGGAGGGAGCTAAGGGAGAGGCCACGGAGGGAGGCGGAGGTCGATG…
>Wheat_newGene_1661	Wheat_newGene_1661.1
CACACGGCCAGGCGGCCGGCGCCGCGTAACAGATTTCGACGGTAGCTGGCGAGCCGCAACGGAACGGTGCTCTTCCCTGCTGCCACAAAATGAGGCGGCAGCCCTGTTTCTGCTGCGCGCGACGCGACGGCACCGCGGGCTGTCGGTTGGTGGCTTTTGTACCGTTCTGCCGACACTTCTCTCGTTATAAGGCAGGATGTGCCTCATTTGCGCAGCAGCCCGCTCACTCCTCTCCTCTCCTCCCTGCTCTCTCTGCTCTACCCTAGCACATTGAGAAAGACAGCTTAAATAGCTACTTTGATCACGATTTTGAGCGATTTGAAGGCCGATTCAGAAGAAGTTTTAGTTGAAGAAAAGATAGATCAAGGCATGATTTCATCACTTTAAGGAGTCATCTGG…
>Wheat_newGene_1663	Wheat_newGene_1663.3
TTAATTTCTGCCTTGTAAAGCCATACACTAAAATGATGTCTAACTTAATTAAATATTTAGACACATGGACTCCAAAGTTCATCATTGTTTATTTTCTGCCTGATAAAACCATTTTTAATTTTTACTTAGGATGATTGCACTTGGAAAAATGTCTGTTTTTTTGGGCAATGCCTAATGTACTTCTATATTCAGACGCATGAACTCCCAAGTTCTCCGTTGCATAGTAGTCGTCATTTTTTCTGTTACTGGATATAAAGTAGCTATTGTCTTCTTGTTACGATGTTCTATTCTGACTTTTTGTTGTATTTCAGGACCCTTCTCTTACGATGATTCAGGATGCTGTCCAGGAGGGACTGAAATCTGATGCTCTGAAGCTCGTGGTCCAAGCTGCAGTCGATG…
>Wheat_newGene_1665	Wheat_newGene_1665.1
CCGACGGCTACCGCGCCCCGGAGGATGGTGACGGCGGCACGCTGGACCTGCCGCGGTTGGTGCAGTCGGTGGTGCGCGAGGAGTGCACGGCCGAGGTGATTGGCGTGGAGCTGGTGCGGCTAGGCGCCGCGCCGAGGAGAAGATGGAnACCGCAGGCACCGGCGAAGCTACGACAGCGAGCTTCAGTTATCTGAATTTTCGGTTCAGTGTCCACAACAGCGAGCTTCAATTATCTGAATTTTCAGTGCAGTGTCGTGATTTGGATGGACGCCCGAACACAACAGCGAGGCCAGCTTCAGTTCTCTGAATCTTCAGTGAAGTGTCGTGATTTGGATGGAATTGGAGACCGTGTCCTTCTCCAACATAAGTCAATTTCCAATGTAATCGAGTTCGAGTCTC…
>Wheat_newGene_1666	Wheat_newGene_1666.1
GCAGCGGTTCAGGTACATCTAAGGAGGCCTTCTCCGACAAGGAGGCTGCGGGTCGAGGTCGTCGGCAGCGACAATGCCGCCAGCCGCAAGCACCGCCGCGAGGACGACAAAAGTGAGCACTTTACCCCCGCCAGGTCGATCGCGTCTTCCCCCTTCTTTGGGCACAAATTAAACCTGTGCGCAACTCGGATCTGGATTTGTGTGATTTTCAGCTCTGCTTGTTCGTTAGGGATTTGTGGTTAGGTAAAGGGAGAGCAAGATAATGGAGATAATTTGAATAAATAAAAAAGTTTGGATTTCGAGCTGTGCGCCTGTACTCTACTATGTAATCCAGGCGACTAATTTGGATGCAGCACATCTGTCGCCACATATTTGGTTGTAGCAGTAGTGTTCAGCAGA…
>Wheat_newGene_1667	Wheat_newGene_1667.1
CGAGAGGAGGGACCAGAAACCGGAGACCTACGGCCATGGGAGGCAAGGCGAGGAGGCCCTGCGCGCTGCTGCTCGTTCTGCTCTGCATGGCCGCGCGCATCCAGGGCGCGTGCTGCCTTGGCGGAGGGCACGGAGGCGGGCGGAGTGGGCGGCGGAGGCCACGGAGGAGAAGCGGGCGGCGGAGGGCATGGAGGAGGAGTGGCTGGCGGTGGCCACGATGGCGGCGTTGGCGGCGGCGGAAGCGACGGAGAAGGTGACGGGACAGGAGGCG
>Wheat_newGene_1674	Wheat_newGene_1674.2
TTCACCTCAAAGCATCCAACGCCATGGCCATGGCCGAGCTGCCATGCTTTATTTCCAGCTCGAGGCGCCACACCTAGCAACAAATTAGGGGCCACAGAGCTTCAATCGGCGATTGGCGGAGCTGCAACCATCTATTTGGTCGAGCTGCATCCATCGACGCCGGGCGGCGGCGACTGCAACGCGGAGCATAAGAGCTGCATACAGCGGCGAGGGCGGCTGCAATCAGCTGCGCCCCTCGACAACGGAGTTGCAACCGGCTTTTGGTGGAGCTACAAGGTTGGACGTTGAGATGCGATTATTTTTGCTGGAACCGGAGGTGTTTTTTTTTTACTGGAAACAGGTGGTGCAGGTCAACGACGGTGGCGAGCCGAAGATGGCGTCGCCGTGCTATGATGGGCT…
>Wheat_newGene_1676	Wheat_newGene_1676.1
GGGCCTGCTCGTGAGGCTACTCTCAGTGTACACTGACGCGGCCCTCTCCCCCTGGTAAATACGGAGTAGGTAGCTTCACTCACAGAAAAGAAAAGAAAAATCATTTCTTTCAGTCCACCTCTTCTTCTTCTCGGCGACGGCGGCGGCAGGCGGGCGGGCGAGCGAGGAACCCTAACCCTAACCACTACTTCCGATCCGCAAGGGCTTCGACGATGGCGGCGTCTCTCCGCGCGGCGGCGGCGGCGGCCACGAGGATCCTGCGCCCGGCGGTGCTTCCAGGGGAGCGGCTTCGCCGGCTCGTCCACACCGAGCAGCATCCCGCACCCGCCTGTTCCTTGAAGGAAGGATACCGTGGGTCGCAAATCCAGCAGAAGAAAGAGGAGCTGTACGCGGCTTCCC…
>Wheat_newGene_1678	Wheat_newGene_1678.1
GGTTGTGGTGGGTGGAAGCATAGGAATGGGCTGAGCTGCGATCTTGTGTGCTCCTTTCGCTACACTTAGTGAGGAAGAGACCGGAATGCATATGGTGCTGCTAGGATTGTTCTTGGCTCTGGTTTAGTTAAGAGAGAGCGTTGGATTGGAAGTTGAGTAATCCTTTTTCTGGCAGTAATAAAAAATCAGCTGCTTTTAACTGAATAAAATGCCACGCAAGTTCAGTTATATCTGTTGCAGGAGTTCAAAAATCTGAAGAAACGGAGCTCAAACCAAGTTAAAAATTGTTTCCTTCATAACTTAGTTGTTTTTTGGTTAATTTGTTGTTATGGACAGTACAAATACACACTGTTGTGTAGTACATGTGTGTATTGTAATTGTGGTTTGGAGTTCAGAAAA…
>Wheat_newGene_1679	Wheat_newGene_1679.1
CGTTTATCTCGCGCAAGCGCAGCGGCACAACATCAGATCCAGAAAAACTCGCACCATGGAGTTCCACTTCCGCGCTGGCGACGAGCGTTATCCGCCGATGGAGGTCGCGGCTATGTCGGCCAACTCCGAGACTGCAGCCACGCGCGTGCATGTCGGACTCATCGGCGGCGACGACGCTGGGTACCACGGGGAGATCTCACCACCACTGGTGTTAGATCTGGATGAGCTGCAACGCCGGGCGACAAAGGAGAGGATAAGGGAACGGATCCTGCGAGAGGAGGCGGAGGCCATGGCGCTCGAGGCCGAGGTCCGCCGTGAGCTCATGGAGGAGCGTGCCAGTTTGCTCACGGGGCTGGCCGGCGGGTCGGAACATAGGGCGGTGCCCACGGTGGCATCGGT…
>Wheat_newGene_1681	Wheat_newGene_1681.1
ATCTAATTGGCATATTCGCAGCTGATGTGTTTCGATTGAAGGCGGAGGCGAGCAGGGAGAGGTCAAAGGCGGCCTACACGGAGCTTCCTATCCTACGGGTGCGAATCACAAGCTCGCTGGACAATAGTCACGATGCCGATGAGATGGATCTTGTACAGTGCATGGCGAGTCTCCCTCGCATTTTTCCTCACAACTATAAGCATCATGATTCTTGATAGTCTGCACATGTCTTTTGTTACTGGAAACAAACTCCACGAAATAGGAATTATAACATTGGGGAGGTCGATACAGAGGATGTGGGCTGGCCCTTGATAAAGAGGTTGCTGGCGATGCGGGGTTACTGTAATCTTGTGAAGCAAAGGTAATTGCTTCTATTACAGAATGGCCTATGGTGGAAAT…
>Wheat_newGene_1682	Wheat_newGene_1682.1
GAAAGATATGATTGTGTGTAAGACTTGCTTAAGGATCCGAGTCCACTTTAGTCCCCAAGGGCCGACTTAGTAAATCATACTGAGCTGGGACTTAAAATTTAGTAAGAAATGAAATGTGATGTTGTAGCCCCCAAGGGTTGGGTCATTATGTGAATATGAGTCGGTACTTCAAATTATCACTTAGCTCATATTGCGGAAGAATGCCTTATAGCCCCCAAGGCCCAGCTTTTCTTCGGAAGGTAGCCAGGTCTTCCATGTGTAAATAGTTGTAGTTGATAAAACTTCTTGCATTAGCCCCCAAGTGCCATGTAGATTGTTTGCAACTACTTGGGACTTGTTCAGACAACAAGCTTTGCATGTTGTAGCCCCCAAGTGTTGGATTGTCTGTTTGCGGCAACT…
>Wheat_newGene_1687	Wheat_newGene_1687.1
CTTGTCGCTCGCTCGGCGAGTAGTAGGAGGAAGATTCCTGTGCCGCAGTGCGTCCATCCTCTACACAGGGTCGTCACTCAGTCAAGCAACATCATATTCATATCTGCGGTTTGGTGGATTTGGGATTTTAGACCACCATCGGCGAGGCGCGCGCTCCGGTCGGGGTCGGGCGCAGGGGAGACTGCCGCAGTCCGTCCATCCTCTACACCTACAAGTGCTGCCTCGAGCGAGCGGATCTGGCTGGGTGAAGCCTCGGGCGGCGAGATTGGGCTTGGCCGGACCGTTGGAGGAAGCCATCGATCCTGCTCCCAAGTCCCAACCCGATCCGCGTGGGGCAGGTTTTCCTCCACCCTACACGGTAGCAACTCGGGCGCTTTCATAACAAGAATCTCGATATAA…
>Wheat_newGene_1688	Wheat_newGene_1688.1
GAAAACATCGGGAATCCCTCCCCGTGCTCCAACCACCCCAAGCGCCGCCACTCCCACCGTACCGCGGCAATGCCGGCGCCGCGAAAGCGGAAGGTCCCTGCCCCTGCCCCTGCCCCGCCGCGCCGGCCGCCTCCCCGCCTGGAGTACCGCGCAAAGGACGGCGCGTGGTACGCCGCGCGCATGGCGCTGCAGGGCGACTCGCTGCGCGTCATGTTCGAGGAATTCCTCGAGGAGTTCGACGAGTGGCACGAGCCAAACGCGGCCTACCTCGCCTCCCCGCGCGACGTGGCCGTGCTCCGCGCCAGGTTCCGCCCGGCGAGCCCGCCCCTCGAGGACGCCCGCTGCGGCGACCTCCGCCGCGGCCAGCCGCTCTGCGTCCTCCGCGCCATGCCCGACAGC…
>Wheat_newGene_1689	Wheat_newGene_1689.3
GTGTGTCTATGTGTTGCGTGTGTGCTGATGGAAGTTTTGCTGCTACTTAGTACTTCCTATTACAGTAGATAGAAGATGATTTGTATGTTCTAAATTCTTCCAAATTGAACTGACTATTTGTTATCTCTTCTCTCTAGATCAGAGAAGATGTTACTATTTTTTTAGAAAGGAAAGTAGGATTTGAACGCCATCCGCGAGTCATCCATCTGAGAGGTACCCCATCCTATAAGATGAGTACTAGATTTTGTATAATCAGATCATGAACGATGACCTTGCTGTTGTAATTCTCAGTGTGTACTTTTGCTATTGTACTATTGCTTGAGAATCTGGGCTGGATTTATGATAGTTAGTAATTATGTGATTTGTATTTATGTGTTGTTAGTTTGATCCAATTGGAAC…
>Wheat_newGene_1692	Wheat_newGene_1692.2
GAGCTCCACCTCCGTGGCGTCGGCTGCATCTCTCCAATCGTGAGCTCGCGCGCCTGAACAGGACCTCCGTCCGTCCATCTGCTTCCGCTCCTCTCGGCCGACGACGCCATGGCTGCCAAGACGCAGGCGCACACACACAGCAGCGTTGCTGACTTGTTGCATGAGGCAGCCGGCGAGGTGAGGTGAGGCAGGAGAGGACTACCCCAAGCGCCTACAAGCTCCACCGCCTTGTAGATGTTTTTGTCCGAGTGATGGGTGATGTGTGTTTCCTGAGCTGAAGGACAATGAAAAGAAGATTAAAGCTATTATTAAAGAAGAAGAGGCAAGCTTTGAGAACACTCTAGCGAAGGGATATGAGAGATTTAGGAAAGCTGCAGATGCTGTCAAGGAGAATGGCGG…
>Wheat_newGene_1693	Wheat_newGene_1693.1
AGCGAAAGTAGGTTTCATACCTGGAAGGACTATAAATACACTATCCTAGTCCTCTCTCCGTCCCCATGCTCTAAGCATTCTTCATAGTTCATACTACCCACAAGTCTGTAATTTTGACCTATCTAGTCTCATGGATCCATTAGTCAACCAAGGGTGGACCTCATCAGAGGAAGAGGAGGCAAGGTCAGCCATTGCTAGGCACAACAGCCACACAATCGTGTACGATGACAAGAACAAGAGGCACAACAACATCGTGGATGCTCTCCATGAATTATTCCCTTCAAAGACAAGGCAGCAGGAGATTGGTGCTAGCAACATATGTGGCATCAATACCATGGGTGACCATGTGATTGGCGGCTATGGGGTACGAGAGGAGGAGGAGGCAGCAACCATGAATGA…
>Wheat_newGene_1694	Wheat_newGene_1694.2
CCAAATCGCTGCCCCTGCCGCTGGCCTCCCTTGCCAACTCCGGCGAGCTCTGGCGCCGTCCAGCATACCCACGGCTCCCCCTCACTGAGTTCTACCTGATCCACCTTTTCGATCTGCTTTCCCCTGCCTCGTGTGGTCGCTCGCTTCGGTCAAACCTTGCTAGGGTTTCGGTGCTTGCGGGGCTAGGTCGCCGGCGTGGTTCCGGCGCCTTGCTCTTGTGTGACTCGCCTCCTGGCTGTGCCCAGGTGTTGCACGCGTCACTAATGCGGCCCAGTGGTCGCTGGCGATGCGGCGGTCGCCTGCCTCTCCACGGCTTCGCGTACCTCCCCTCCTGCCGTCATGTGACGACGGTGAGTTGGCCACACCGCAACCGCGGCGGTGGCGATGCACGGCCTCGGC…
>Wheat_newGene_1696	Wheat_newGene_1696.1
AAAGGAAAAGGATGGTGTGCAACAAAAGGAAAATGATGGTGTGCAACAAAAGAAAAAAAAAGATGACGTGGAGCCTCAAGTACAAGTGAAGAAGTTATATTTGTGGATATGTCAGAAAGGCATTAGGCTACTGCCTGTGACTGTTTTACCTTGATTTGCCAGGCATCCCAGGAGATGGGAGTTGCTTATTTTGCTCTGTGGTACATAGAGCATGCGTCCTCTCAGGGAAACCTATACCTAATGAAAATCTTAAATGAAAGCTAGCTGATGAATTCAGGAAGCAGCTATACAAATCCATCATTGTTTAGGCCGCTGATGAATCTGTCACTAGACGGGAAGAGACTTAATGGTTTGTTGAAGGCGATTTCATACATACATTCCAGATTAGGCGACCACATG…
>Wheat_newGene_1697	Wheat_newGene_1697.1
TTAGGTTTGTTCTTTTGAGATGCACAGGGGCGTTGTTAGGATTTGTCCGTGCTTTCTAGAACCGTTGCTGGGGAAAATTCTTGTCACTATTGTTTGGTGCCGTTGTTAAGGCTTGCTGCTTCTTTGGACTGCCTTTGTTGCAGCCTTACTAAAATTGGAGATGTAATGTTTTGGCTACTAATTAGTAAGAATGGCAAGATAAGATTTAGCCTATGAATGCACGACCCATTTGCTGCTCCCTCCCCTATGGGCGATTCAACCTCATGCCCCGCCTCCGCTCAACCCAAGCCCCGTTCATCCAGGCCGTACGGTGTTGTTTGATCGCTCAGCTAAAGGGTCTCCAACCAGGATGCATCAAGGCATATGCTAGCACCATGGGGAAACAAATCGTGAACATGC…
>Wheat_newGene_1699	Wheat_newGene_1699.1
GAAACCAAGCTCTTACCCAAAAGGTTTCCACTTGAAATCATCATCTTCAGCTAACACAACGGAGTCAGAATTGCCTATGGTTGCATGCCCAGTAGGTACAATACCAATATTACAAAAAAACTACTAAAGTTGGACACATTCCCCTGTGGAGAAATAATTCTCTTGCTGCTGGAGGCGAGGAGGAAATGTATTCCTTATTCATAAAGAGGTTTGATAAAGTTCTTATAAACATGCCATCATATGTAGATAGCTGGGATCAAGACCGATGGTGATATATATGGTGCACGAGTAACACTTAACATTTACGAGCCACAAGTGAAAGGACATGGAGATTTTAGTTCACAAGTACTTACTCTAATGCACGGTGAGGATGGTCCTCTTGAGGCCGTTGCAGTTGGT…
>Wheat_newGene_1702	Wheat_newGene_1702.1
GGAAGAAATCTCAGATTCCTTGAGCAGCGATAGTGATGGCAATGGCGGTGATCCAAACGATAGCATTATCAGAGAGTAGAAGACAGAGGTCAACCCCTAGGGCTACAGAGTTCGCAGGGAAGCCTCCGTATTAGGAATGATGTGGAAGGTGGCCATGTCACAGGTTTTGCGCCACGGGGTATGATGAGGCTGAGGCAAAGACTGCAGTTGAGGGACGGTGGTGACCATGGAGCCGGTAGCAGCGGTGCCGCTGCCGGGGCTGATCTTACTGAAGAAAACGGTGAGCATCAAAGCAGGGAGGCACAGAGGACATGGAACGAAATGGCAGTTGTTGAGGAGCAAGCAAAGATAGACCTTGAATTGAGGGGTGGTGCAGCAAACAGTGGTGCGTTAGGGGCT…
>Wheat_newGene_1704	Wheat_newGene_1704.5
GCCCCTGATCCCCCAAGCGAGCCTCCGTCCTCCTCTCCAACCCCGGCCTCCACTCCACCGCGCACCACCGGCGACGACTCCTCTCCCAGGCCGCGGATCCACCCGAGCAGCCGAGGCAGCGGTCAGATCCGCCCGCCTTCCTTCACTCCCTATTCGCGCTGGAAACCCTAGCCGCCTGACCATGCCGAACGACCGCCGGCACGAGGAATCTGCTGCTCCAGGGACGCCGCCCGCCACCGCCGCCGCCATGAATCCCCGGGGACGCCGCCGCCACCGCCGCGGATCCCCAAGGGTGTGGTCGCTTTGCCCTGATTGGAGGAGACGTGCTGGCCTTGCCTTGTTTGGAGGACGAACACAGGAAAGTGGAAGGAGTGATGAAGAACTAAAACATAGTTACAG…
>Wheat_newGene_1706	Wheat_newGene_1706.1
GTCCACACTTTCCCTTCTGTTATGGCACCCAACTCTCCTTGGTCTGCCATGAAGGCGACAGTCGAGGTAGAGGACCAAGAGCCAGTCATCACTGGGTTCAACAACAACGACCGTAGCTACAATGGTGTCAATCACGACAAGAACAAGAAGCCTGACAGTTTGGAGCTCCGCCTATGGTGGCCTTGTGAGACTATGCAACAGGAGGATATACGAGTCATGGAGGAAGGCAAGAAGGTGACGGTGCCAGTGGGGAACAAGGTGAAGGTGCCAGAGAATGGGATGTCCATCCGTCAATCGATGATCGTACCAAGCGCCAGAAAGTATTGGACCGACGATGAACATATGCTCTTTCTCCAAGGATTGGGTGCCTATGGGCGTGGAAAATGGAAGGAAATATCC…
>Wheat_newGene_1707	Wheat_newGene_1707.1
GAAAGATTTGGATACTCTGTGATGCTGAAAGATGATAACCAGGTATTGGATTTGGACAGGACAACCTTCCTGAACCGCAGGCCTGAATGGGTTATTTACGATGAAATCCATTCAAACATAGCTCGCACAGTTACTGATGTCCAAACAGAAATGCTACTGATGATAGCTCGCGACTATTACGACCTAAGGAACATTCCGCGCTGTGCCATGAAGACTGCTATTGAGAGGGCGCACGTCTTTGGGCTGTCTCGAAGTGGCTATCAAGGCTTAGCTGAGATGACTCAAGTCGAACTGCAAAATTTTCTTGAGGGTGAGGGTATGCAGTGGCAGACCAGGATCTCAATTCCACAAGCACCAGCAGCTGACGAGCAGGGGGAAGGCCCCCCTTCTCCTCAATGA…
>Wheat_newGene_1708	Wheat_newGene_1708.1
CCCGTGGACACTGACAACATGGACCCGCGAAGGGGTCGGACCCATCTGCAGCCGCTGGTTTCGGCCCGATGCGGATCTCATGGACGAACGAACCCTAGTCTATTTCCGCCTGATTCAGCAGCCACGACCCCGTGGTTCTTCTCGTCGGCAGATCTACCTCCCTCAGGGAGTGCTCTTCATCATGATTTCTCTCTCTGCTCGGGCGGGGGCGCAGCAATTCTTCGTGCCTTATAGTCCACAAAGGTAAATAAAGGTGGAGTGTGAGCTTCCCTTCAACGTTTGTTGGTCACTGGAGTTTTTGTGTCGGCTACCAAGTATTTGCAAGATGAGAACTGTTGTGGATTAGCCCGCATCAATTTGTTCATGGAGACGTGTCGGACAGAAAAGCGGTAAAGCTCA…
>Wheat_newGene_1709	Wheat_newGene_1709.1
CAACTCCCAACTTTCCCAAACCTGTGTTGCTAGGGTTAGAGAAGAGAGAATGGCGAGACTCCCGATGTTCGTCGCCTTTGCCGTCCGCCGCGCGGCCAACGCCACCACCGCCGCGGGGAAGGCCATCTGGGACGGGAAGGGGCTGCTGCTGGTCGGCGGCGCCACGGTCGCCGCCTGGGCCTTCCGCGCCGACCTCCGCCGCCTGGCGCACCGCCTGGCCCACCGCCTGTTCTCAGACGACGGGTTCTCCGGTCGACTCGACTGGGGTCTCAGGGTTAAGGGACGGCGCGAGGACAACAGAGGGGCGAGGAGACAGCTCGGGCAAGCGCACCAGTTCTACACGCGGAGCCACGGGGGGGCGGGCACCCGCTGAATCAGGTTATCAGAATGGGTGAATAC…
>Wheat_newGene_1712	Wheat_newGene_1712.1
CGCGTCAAGGTGCTGCCCAAGCCCAAGGTCGACATGGAGCACTTCCCCCCGAAGAGGAATCTGGAGGATCTGTGGTGGTCTGCTTTTCCTGTTGGGACTGAGTGGGAAAACATTGATATGATAAAGGAATTCAATTGGAACTTCGAAAATTTAGAGAAAACACTAGAGGAAGGGGGGAAACTATATGGGAAGACGGTTTACTTGTTTGGAAGCACCGAGCCACAACAATTGAATGTTAATGGTGAATTGAAGATTGTAGTTGTTCCTGTTGTACTTGCTGTTGACTGTCCTTTTCCTCCATCAGATAAGATTGCCATAAATTTTGTTCGAACGGGAAAAGAAGAAATAGTACCAATGGAAGAGATGAAGATGTCATGGGTGCCTTATATTCCTCTTCAG…
>Wheat_newGene_1713	Wheat_newGene_1713.1
CGAGAGTGCGATGGGTACGTTGGTGGCTGGAGAGTTCTGATGCACCCAGAAGATGCTGAAACGGAACCATGGTTTGAATTTGCCCTCTTTCATCTGCCAAGGCGCTTGTTTGTCAATGTGGTTCCTACGAACTACCCCTTTGCTTACAATAGCATCAAATCAATCAAGCTATCAATCAAAATACTCCCAGAAGTATCCAAATTCCTGTTGAAAACCCGCAATTGGTATGTGGATCAGAGTACGAACACCCGAAAGAGAAAGGCACCGACAGTAACACCGGAAGGGATAGTATATCTTAATACTATGATTTTCCTTTGCGGTGAAGGCAGGCGCTATTGGTTGTGTCTGAAATTTGCATGCCAGGGTCTAGAAAGCATCATACCCATTAGTCCGGATAAT…
>Wheat_newGene_1714	Wheat_newGene_1714.1
GGAAGCTGATGCCCACACTGCGCAGAGCTCCTGCCAGATGGATGCTGGACAGAGCTCTTGCCAGAGTGAAGATATGGAAACAAATCTAGATGCTGAACACTCAGTCAAGAATGACAAGGTCCAAATATATCTAGATTCCAAGCTGGCTACTCAGATGATGCTAGATGATCTGAATGAGCTGAGTATGGACAACTCAAAGTTGCTGCCACTGCCGGGGCCGCAGCCTGCTCAGGAGCCCAGCTCCAGCACCGCAGCTGAAGGACATCTTTTGTACGAGAAGGTGGTTGAAATCACAAAGGTGCAGATAAAAAGTTTCCATGAGGGCTGCCTGGGCCAGAGGTTGGTCCGACAACTCTTAAAGGATTTCATGTGGCTGCTGGGCCCAGAGGTGTACTCTAG…
>Wheat_newGene_1715	Wheat_newGene_1715.1
AGAAAAAAGCGGCGGCGTCGAGCGAGCAGCGAAGGCGAGGAACCCTAAATCCCAATCGGAATCCTCAGGGGATCCGGCGGCGGCGGAAGTGCTAGCTAGGATTGGAGAGGCTCGGCGGGGATCAGGCCATGGCCACGGCGCTTCGCCACGCGGCGAGGAGGTTCGGAACCAGAGCGGCGGCGGAGGCGGAGGCTATCATTGAGCGTAGTCCGCTGTACACTAGCACACGGATCGTCGATTCCACCACAGGCCGTGACCTCACGCCCAATCAGAGGAAAGATGCCATCTTCCGCTTGGCTCAAATCCATGCTCAGAAAGAGGACCTCTACAACACAATCGCTGCCTGGCAAGCTGACTACACTGCTAAGGGCAATGTAGTGACCCGGAAAAACAACCTTT…
>Wheat_newGene_1719	Wheat_newGene_1719.1
CCCGACGGCGACCCCCGACCGGTTCCCTGTTTGCATCCGCTCGTCGTCGTGCGCCGTGTGCCGCGGCCCGTTCGCCAAGGCCATGTTCGAGTTCCTAAACTGCATCCGGATGCACCAAGGAGACAAGAATGGCAAAAACAGTGAACTGAAGTATGACGCCCAATGTGGCATGAGCAAAGGTGTGTTCGAATGGCAATGCCGTCAGTTTGAGAAGGTATCTAGTCGAACACCTGAGTTGATGCGCAAGATGAGGGCCAATGCACAGAAGATGCGTGTCCACTTCAAGGACACTGAAGATCTCAAAACGTGGGATGCTTATGAAAGAAATGTTCTCTATGCATGTGAACATTACCTCAAAACCTCTCTTGCAACACCTGCAGTTACCCCGAATTCTGTTTT…
>Wheat_newGene_1720	Wheat_newGene_1720.1
TCATCTTGCTATCCAACTTCTTAGCTTATTTGCTTTAACTTTACTACAGTTATATAGCAGGATAAGGATCCAATCTTGTGACGCCACTCCATTTGCACCATCATCAAAAGTTGCACATGAGTTGATTCAGACTTTCAGAGTTCATAGAACACCTAGCAGAGTTAATCAGCCTGAAGGTATATCAGATCCTAAGGAAAGAGGACCCGGTTCAGATTTGTCACTACTCTGTGCTGTTGGATAGCCATGAAATTGACGGCGGCGGCTTAGCGGCGGTGTGGTGAATGGCGAAGCAACTAAAATGGACAGAAGAGAGATGGGCATGTGTGCTATTTCTGAAAAAAGAAGGTTCCCTGTTGGCTGGCATCCCTGATGCTACACAGGAATATGTAGGAAAAGAAA…
>Wheat_newGene_1721	Wheat_newGene_1721.1
CCATCCATGTACGCTGCCGGGGACCCTGATGGTCCAAGCTCGTCGGTGAGTGGGAGCGCAGACAGCAGCCTAGCCCGTCATGGCGTCCACCAAGGTGCAGCGGATCATGACCCAGCCCGTCAACCCCATCTTCCGCTTCCTCCAGAGTAAGGCGCGCAGAAGGACATGCGGATCGAGGGCAGGATCATCACTTTTTTTTCCGTAGCAACGCACGAGTAATTTACTAGAGCGAGCGGCGTCGTGGTGATCTCGTTGGCAAGCGATGGGAAGAGGACGGCGAGATGAGCCGAAGGAGGGCAAGGCGTCCACATGCAGGAGGCTCCCCAGCGAATCGAGGAGACAGCGCGAGGCATCTCCGACGGCGTGGGCCGGCCGTCGGGTGCCGTGCTTCCTCAGATT…
>Wheat_newGene_1727	Wheat_newGene_1727.1
GATCATCCAAAGCACAGCTCGCAAGTTCACAAGTCACAACACCGTGCTCCCTTAGATTACCGCGCCACCCCAGCCCCCAGTCCCCATGGCGGCCGGAGCCCGAGTGCCCCTGGCGGCGACCGTCTTCGTGGCGGTCGCGTCGACCATGCTGCTGGCTGCCGCGGCGGCTGACCTGGACGGTGACCGTGACGCGCTCATGGCCCTCCGGAGAGGCCTACAGGACCCTGACGGCGCGCTGCGTTCCTGGAGCCCGGAGCTGGGGAACGTGAACCCCTGCAGCAACTGGTCCCACGTCACCTGCAACAGCCAGGCCAACCGCGTCACCGAGATAGTAATCGGCTTTGTGAACCTGTCCGGACCTCTGTCGCCGGAGCTGGGCAAGCTGGGCCAGCTAACCAG…
>Wheat_newGene_1730	Wheat_newGene_1730.1
TCTGGATGCACGCCATCCACCCGCGCACGCTCGCCACCAACCTCGCCGGCTTCGCCAGGTTCGGCTACCTCAAGGACCTCCCTGAGATCCTCTATCGTTTCCTCCACGACCCCCGCGATGAGCGCAAGGACCAGGATGACGTCACCGCGGCGGCCCCGGGGGCAAGAAAGGCAAGCGGCAAGCCACGCTGCGTCGACGGCCTTGCCGCCACCGCGACTGAGGCCGCCAAGGCCCGGCGCGAGAAGGAGGCGGAGCACGCGCAGGCCGTGCTCGCGCGTTATGACTCTGATGAGGCCTTTCACAACCTCTACTACGGCGTCGCCAACCTCTTCGTCTGGCTGCTCAAGTCGGGCCTGGAGCACCTGCGCGCGGGCGACACGGCCAAGATCGTGTTCGCCG…
>Wheat_newGene_1732	Wheat_newGene_1732.1
CGGAAGCCTCTACCGTGTGATTGTGGTCGACCAGGAGGAATAGTGAATCCTAAAAAATGAAAAAGAAAAGAAAAGCCCTACTCCACCCAACCTCCCCTCTCTCCGTCTCCACCGGCTCGCCGCCGCTGCCGCCATGACCTCCAGCCGGCTGCCCACCCNNNNNNNNNNNCTAGCCCATCCGCTTCCCCCACCTCCGGTCGACGAAAGATCACACCCCGCGCCATGGAAATCCCGCGCCCTGTTCTCCTTGGTCTGGGGCAGCTCATGGAGCACCTCCTCGGCGATCCAGCAGCCTCCGCCCTCCTTCAACAAATCGAATCCACCAGAAAATGAGAGGGAAGCACCGGCCGTATCGGCGAATCCTTAGCCTCTCCTCTGAATGCTTCTGTTTTAGTTAGT…
>Wheat_newGene_1733	Wheat_newGene_1733.1
CGCTGCCCGCTCTGTTGGGCAGCTCTGCTGTGAAGGTTTGATGAAGGAGGAGGATCGACAGGTGATGAGGAAGGGGGCGCTGATGCTCAAAGACAATGCCAGCAACACGATGCGCACCTGCGCAGCGATCCAGGATGACAACAGCGGCTGATGAAGTTGGCAGCTGGGTCATTAAAGCATGGCAGCGTTTCCCCTTTTCGTTGCTTGTCTGATAACTTTGACCCCTGCGTGGGTAGACTTCCTGTGTCTTGTTTGGTTGGCACCTGTTTTGAGCTGATAGTTCCCTTGGATGTTAATGGGTTAGTCTTTACTACTTTTATGAGTATTTA
>Wheat_newGene_1734	Wheat_newGene_1734.1
CTGTATTTGTTAGTGGAATTACAGTGTATTTGTCAGTGATGTACAGTGTAATTTGATAGCTGATTTATAGTGTAATTGCCATGGATTTGCACTATATCCTCTAGTGGAATTACTGTGTAATTCACTTGAATTTTTATAGTGGAATTGCGTTGTGGATTTACAGTGTAATTGATAGCTGATTTTACAGTGTAAATTCAGTGTAATTACACTGTTATTGGTAGCAGAGGAATTGTGACTGTTCTTGTGATGCATCGCTAGTTTGTAAGTTCTTGTGATGCATCTGATTCCAGTGTATTTTCTTAGAGGATTTAGACTGTAATTATATTCAGATTTACACTGCAATCTTCATCGGAATTCCAGTGTATTTTTCTTAGTCGGTGATTACAGTGTACTTACAAT…
>Wheat_newGene_1735	Wheat_newGene_1735.1
CCAGGCGATTTCTTGTTCCTTGGTCACCTGGAGTGCTCTGACTCTTGCAGGAAAGATAGTTCTTAAGCATCCAGCTGTGCAGAAAGTACCATATGGTGGCTCCTTCCGACTAAACCTAAGATGTTCCTCTTCCGATGGACAAAAGGGCCTGACTGCTGAAGATTGCCCGTCTCCTGTCAAAGAAGAGGATCAGCCAGTTCCCCCAGAGAAAAAGGAATCTTCTGATGCCAGCATTCACAGAGACGAGTCTGACAAGAAATCGACCAAAGACGGTTAAATTTCGATATAACCCTGACTTATCATCGCAGTATATCCACTTGTTGGGACGACAATCTCCTAACGAACCGCCTGTCTTGTGCTTTGTATCCGAATCTAGATTACGCTGCAATTTCAGGATTA…
>Wheat_newGene_1739	Wheat_newGene_1739.1
TGGCTCGCATAGAAAAGAAGTGCATTTTCTTCTAGACAATGCATATACTGCACACCCAGGCTGCAAAATGAAGGGCCTGAATCAACCAGCAAGATTTTGTTCTGGATGATTCAAATTGACGATGTACTTGAAGGAGGACCACGCAGGAGCTAAGGGAATCACGAGCTGTGGCGATGGGAAACTTGTTTGCAGAGTTGCAGCATGGAACTCTGAGGCTGCAGGTCATTACCTCTACTAGCTAGTGTTCTGTTCTACAGAGTGTCGAACTTTGTTCTTTGTGCTTTGTGCTTAGTTTGCATAGTTTAGTTTCCTGCTTCGATGACTGCACTAGTTTTGTAATATGTGTAACCAGAGAGATTGATGATTGTAGAACTTGTATGCATTAGGTCCTGGTGAGCG…
>Wheat_newGene_1741	Wheat_newGene_1741.1
GGTCAGACCCATCCCCTTCTTGCGCTTTGGATTCTCCTCGCGGCGGCGGCAGCGCTCCAGACACGGCCATCCCCATCCCCATTGTCTCTCCCCCTCCCCCATCAATAATATCCGCCCCGCATCCCCAACCTTCCTTCGCTTCTACCATCTATCTCCCTCCGATTCGTCGCCTTGGCCATCTTCTTCGCGTTGGGTTTCAAGGTCGGCATGTCCTCTTCGCCTACCGATGCCATCCAGTGCTACCTTCGATTCTGATTGAGTGATCGTTCAACAATGATGAAGTCCCATGGCGTTGTAGTCTTAGATCATGACTGCCCCATCAACGCATCATGAAATCCTCACCAAAGGTAATTTCCAGGTCATGTTCATTCAACACTACTGGGAACCGCTGAAAGTTGT…
>Wheat_newGene_1747	Wheat_newGene_1747.1
CCGGTCACCCCGTCGCCGGACAAGGAGAAGACGCCCCAGGGCGACGCCGCCGGCTCCTCCTCCCGGCCGCAGCGGTCCCGGTACCTCCGCCCGCTTCGCTACACCGCGACGAATCCCGCGTCCAGATCAACGGACGCCGGCGCGGGGCAGGCGCTCCACTCGCCCGCCTCCGCGCCTCCGGCGCCGCCGACGGAGCCGCAGCAGCCTAGGAAGAGGGGATTCGCCGTCGCCCTCACCAAACAGGAGATCGCCCGGGACTTCGCCGCCGTCCGCTGCAAGCGCCCGCCGCGCCGCGGCAAGAAGCGGTCCAAAGCCCAGCAGGCCAAGATCGACGCGCTGTGCCCGGGATTCTTCCTCTCGACGGTGGACCTGGACAACTACAAGATCGATGATAACAAT…
>Wheat_newGene_1756	Wheat_newGene_1756.1
CTCCTAGTACTAGTACTAGTACTCAAGTATTAGTTGTGAAGCGAACGAGCACATAAGTTGCAGCACACAAGTCGCTGATGCCCTCCTCTGGTTCCTCTGCTCCTTGTCCAGATCGATCCTGCCGCCAGCGATGGAAAGATGCTGCTCCGCCGCTGCCTGATCTTCCGCTCTCTCTCTCCCCCCTGGTCCAAATCCCTAATTTTTCCCCAAGGATTCAACCCCAAACTTTCTAATCCCCTCTCAGATTTGTCGTGCAGGTTATGTTCTTGTTGGGGCTGCTCTTCCTCTGCTGCTCCAGATTGAACTCGCCGGCGCTGATGACCGCGGTGCCGCTGGGTGGTGCAGGTTAACGCTCAAGTGTGCAGCCATGGAGCAGATCGAGCATATGTGCAGGTAGAG…
>Wheat_newGene_1760	Wheat_newGene_1760.1
GCATCCCGGGCGCAAGGGGTGCTGAAAAGGAGGCGGCGGTCGGTCTTGGGAGCTCGTCGGCACTCACGGCCATGTGCCTCTCGCCCGGTAATCTCAGTGTTTTGTATCAGATTGCTTTTGGCCATGATTTCAGATCCANNNNNNNNNNNNNNNNNNNNNNNNNNNNNNGTGTATGACTTGATGCACTTGAGGGGAAACAATGGTGTCCGCCCGAGGCAATTCATTGAGACTATCGATGACGACTGAGAAAAAATGTGCCTATGCATGATATGGGGGCTGTCAAACATGCGTCTGGTGCAAATAATCAAGAAAAAAAAGATCCGTTATGTACCCTTTTGTTGCGATTTGGAATCTTGGTATGCAAACACTACTGTTTGCTTTAATCAACAATTTGATCTG…
>Wheat_newGene_1761	Wheat_newGene_1761.1
GCCGCACTCAGGGCATAACGGACTTCCCCCGCCTGGATCTCGCGTCACTGCTCTCCTCCGTTGCCTCCCGGACTTACCCTCGCTCTGGATCCAGTCTACCAAGAGCCCAACCTCGCTGCCAAGTCCATTGCCGCCGCCTACGTCCTATGTTCCTACAGCAGGCGCCGCCACATCGCCCCCCCTGCTCGACTTTTTTTGTGAGGGGTTCCCCCTGCTCGACTCTGTCGGCTCTCCTCCAGCACGTGACCCAGGGTCGCATGGTGGGCTGCGCCAGCCTGCCGGCCGCAGGCCCCTCGCCGACATGGGCCCGAGCCCCACAAGGTGAGGCAGCCGCCCCTCCTCGCCTGGCGAGGCAGCTGGAGAAGAAGTCGCGGGACCGGAGGCTGCCATAGGnAGATC…
>Wheat_newGene_1765	Wheat_newGene_1765.1
GCGAGAGCCACGCCCATTGGTCACCGCCCCGCACAAACCCTACCCTTTCCAGCGCTCCCAAATTGATGCAGCCGCCTCCCCTCTCCCTCCCTTCCTTCCCAAACGCGCCGGCCGCCTCCTCTCCACCTGCCGCCTCCCCTCTCCCTCCCTTCCTCCCCAAACGCGCCGGCCGCCTCCTCTCCACCTGCCATACCGCGTCCCTGCTGGCGGTGGGAGGATATCCGGGGGAGCAGAGGAGGGGGTTGGATGAGGGGTTAGGAGGTGCGAGGCGAGCAGGAGGTGGGGTTGCCGGAGGAGCACAGCCGCCAGAGCAGAGCAGAGGAGTTCGATGCAGGGGCACAATGGGATTGTCGGAGAGCGCGCGGTATCCTGCGATACATATCCGCTCCCAAGCAAAGG…
>Wheat_newGene_1766	Wheat_newGene_1766.1
GCTGTCGGTGGTTCCCAAATTCCGCCACCACGCACCGAAGAAGCCAGAATATTTCCACCCACCCATGGAGGAGGCGTTGGCCGCGCCTGCAGCGGCATCAGTGGCGGCCTCAGCTGCTGCGGAGACCGCCAAGGAGGCGGCGGCGGCGGCTGTGACCGCGACGGAGGCGGCGGCGGCGTCAAATGGGAAGGAGGCAGCGGCTGTGCCAGCGACTACAGGGGCCGCCGCCGCTGCGTCGGCTGCGATACAAGCTTCCAAGAAGCGTAAGTTGCATCTTCACGACGGCCAAGATCCACCAGCCAGTGACAACTGCGGTGACGCTGATCACATCAGCCGCCTCCCGGATGCCGTCCTCGGCAGCATCGTCTCTCTTCTCGCCACCAAGGAAGGCGCCCGCAC…
>Wheat_newGene_1767	Wheat_newGene_1767.1
GCTCAAGCCCGCTCCCATGGTTCCCGACATCGACAGGGACTCTTTGCCCGTTCCGCAAACCAAAGGCACCACCTATAGAAGGGACTCGAGTCCCTCGATCGAAATCCCAGATCAGAAGACCAGATCGCGGCGGCGCCACGACAGGTTGCCGGCCTGCAGTCCTCCTCACGGGACAAGCTGCGTTCGCGGTGCGCTCTCGCTGCCTGCCGGCTTCGACGGTGTGGGCCGGCGCGCCGCCCTTCCGCAGATCCGCAATCGAGTCGTGCGTCCGATCTGCCGCCTCTCCTCGACGTCCACGGCTCTGCGCTCTTCCGTGTTCTCTCCTAGCGCACGCTGTGGGGCGCTACGCCGCTATCTGGCGGCTCCTCATACAAGAGCGATGGACAAACTGAGCCCTGT…
>Wheat_newGene_1768	Wheat_newGene_1768.1
CGGAGCCCCGCCCTGCCCCGCCTCGCCCTGCGTTGCTGGACTTGCCATGCGCTGCCGCAGCCCCGCCATCCCCGCCCAAGCTCGCACCACTGGGAGCCCTGTCCTGCTACACACCTTCTTCCGTGGATCTCCGGCCATGGGATCCGGCGAGCTCGGGATTCTCCGGCATCCTACCCTGGCATCTTCCTCTCTGACATCTGCTGAGATCCACGGGCCCCCGCAACGCCGGCCTCCATGGCCCTGGTCCCGCCTCGGCCGCAGCCACGGCCCCTGCCCGGCGACGCCTACCGTCCATGGACCTCCCAAATCCGGCGCAAATCCACACCATGCCGAGCCTCCACCATCCGTGTGCGCTGCCCAACGTCGACCCCATCTCACCTCCCTTCTCCAACAAACCTT…
>Wheat_newGene_1773	Wheat_newGene_1773.1
AGGAAGAGGAAGCGGATCGAGTCGGCGAGAGCGAGGGCGAGGACGATGGCGGCGCTCCGGCTAGCGGGCATTTACGAGCTCAAGGCTGCCAAGGAATTCCCCGACATTGATCCTGGGCATCTCAAGGCTGCCAGGAAATTCCCCAAACTTCGTGTCAAGGATGTTGATGCTACGGCTCTGAATGTCTTCAAGATTCTCAGGCAGAGTCCAGTCGATGGTCATGTGCGCATGACACTCAAGACCTTGGCTGAGATTCAGGAAGAAGAATGAAGATGCGCTACTAGGAAGCAATATCGTCTCTTGCTCTAATATGAACTAGCTTTGCAGTATTGTAGTATTTGAATCTTTCCTATGTTGTCGCTCTGTGTCT
>Wheat_newGene_1775	Wheat_newGene_1775.1
CTTCGGGTTCTACGACGCCTTCGTGCTCCGCGACATCCGCGTCCACGCCGTCTGGCCCAGCCGCCTCCTCTGCCACTTCACCGTCACCACCCGCCTCCTCAACTCGGGCAACTTCCTGCAAGGGGCGTGACTGCATTGTTGGTTTACTTGATGGGCTCTGCTGTACACCGCTGGGTCACAAACCAGGGTCTCACCACTAGAGATGAACATCT
>Wheat_newGene_1776	Wheat_newGene_1776.2
CTGTGTGTTCTGGTCCCGCTTGTAAGTTCAACCGGTAGAAGCGGGTCGGTTCATTTGAAATTTACAGCGCCTCGGTGCCTGGGTTTGTCAGGGATGCACTGTGATCACGTTCGCTGAAGTGCTGAACCGTCGTGGTGGGCGGGTGCTCAACCCGGATCCGGCTTGCCTATCCCCCTTTCTCGTTGCTCACTTGGATCATCTCTTGGCCTGACTCCGCCTTCCCATCCCCACGGTGGAGCGCGAGAAAGGAGGGCGAGGACGAGATGACGACCGGGTCGTCCGTCAGCCTCGCTGCCGGGGAGCAGTCGGCCCGCGGTCGCGCGGTGCTGTCCGGCCTGCCGGACACGGCCGGCATCGTCCTCGTCGGCGATGGGCCCCGTCGATGTCGCCCCCCTCAGC…
>Wheat_newGene_1785	Wheat_newGene_1785.1
TGCTGCCTGCTTCCGATTCCCCGATGCTTCCGACGCTGAGCAGGTACCGGCACATGGGGGTCAGCGAGGGGAAGCTGCGCTACGTCCAAGTGTCCAACAGAGACGACAGGTCGTGCGTGATCCTTTCATTCTCGCTGGATGACGAGACCTACAGCTGGGCGCTGGATCATTCAGCTCAAATTACAGATCGGGGCGACCGCTGCCATGTTCACATTGCTGCCATAGATCCATTCAAAGCCAACCTTGTGTACCTCCAGCATAGTGGCACTGTCATTGCCATGGACCTGGCTAAGAAAAAGGAGATTTGGAGGAGTTCCCTTCCACAAGAAATCTTCTTTGAAAGTTTGCTCCGTGGCAGTTCTCTTGTTCCGTGCGCGCTCCCAACATGGCTTGCCACAA…
>Wheat_newGene_1787	Wheat_newGene_1787.1
GCGGAACCCACATACAATCTGCCGCTGTGCTCGCCCACTTCCCTCACATCACGACACCACTAGCCCTGTCTAAGACCTATGGCGCCCACTGCCTCAGGATCACTACTGGCCCTGTCAGTAATCGTCCTTGTGACCATTGCGTCGACCCTTCTGCTAGCGCCAGTGGCGGCGAATGACATTGACGCGCTCACGGCCCTGAGGAGCGGCTTGAAGGACCCCAACGGTGCGTTGACGACCTGGGACCCGCAGTTGGTCGACCCTTGTACCTGGTTTCACATCACTTGCGACGACCACAAACGCGTCACCCGCATAGACCTTGGCCGCCAGAACCTGTCCGGACCGCTAGCGCCGGAGCTTGGCCAACTGGACCGGCTAGAATATTTGGAAATTTATGGCAAC…
>Wheat_newGene_1788	Wheat_newGene_1788.2
GTGAAGAGAGTTTAAAACAAATAGTCAAAGATGAAGTTAGTATCTACAGGAATACTTTGGCCGAGCTGCAACCTCCTAATAAAAGAACCAAAAAGAAGAAAACAAAGGATCAGGCAGGAACAGATCAGGACAATGTAGAGCCCAGCCCTCCCACAACATGGTACAAGACGCGGGCGGTCACATTTTTTGATCGCGACACACACATTATCCACGAGGATAAGAAAAGAATATCCTCCCTTGTTGCCTTAACCAATGCTCTTCTGCTCCAGGGGAAGATAACTTTGGATCTGAATGTCACCGAGGTGTCGGAGGGTCAGCTGCTTCATCTTATCCAAAGCCGTCTTTTATGTGGCAATGTGAAGATGGAGCTTCAAAATGAATTTGAACGTTCAGATTTTC…
>Wheat_newGene_1789	Wheat_newGene_1789.2
ACGTGTCTTCTTCTATGATTCGGTAACTTGCATTCCAATCTTATTTGTCTTCTTCTCATTGGGCATGGTGTCTTTAGATTATCAAAGGGGATTGTGTATGGCTGTTGACAATCCAGATTGTGGGCAGCTAAGAGGTTAGGATTAGTCATGTAAATTTTTGCTTATAAATAATATAATAACGCAGTAGTAGCCCCTCGTACTATTTTTTGTCAAAAATGGTGTGATACTAAGATTTTCACTACAGTACCATCTGTATCTAATGTAACTCGGCTATAGGTTATCCGAAGTAATGATGTCTATCACTCTGGTTGATTTGCGATATGGTATTATGGGTCCATATGCACCTGAGCTTTGCTACTTCCTCTGATTACCATGAACTCTGTACACATGAGCATGCCT…
>Wheat_newGene_1790	Wheat_newGene_1790.1
GCCGCCTGCCGCCTCCCGCACTGGCTCCCCTAACTGGCGCCGTTCTTTAGAATTTTCTACATGGGGAAGAAGCCGGGCAGCGCTGGCCCTTGCTCGGCATCCAGGCCCATGAACCAGGCCGTGTCGCTCCGCGAGGAGACCTCCGGAAAGACGCAGGCCGACAAGCCCTCCCTGCTGAGGGTCCAGCACCTGCAGCGGCTGGGGGCGTGGGCAAGCGGTGAGnTTGGCTCGATCGGAGCGCTGCTGGGCCGCCGCTTCGCCACGGACGCCGAGGCGGCCGGGATCCCCATTGATGCTTCCACCTTCCTTTGCCAGAGGTGTGAGTCAATCTTACAGCCAGGCTTCAACTGCACAATCCGCATAAAGAACAACAAAAAGAAAGCAAAGCGGCGCAAGAAG…
>Wheat_newGene_1791	Wheat_newGene_1791.2
CGTATCTCTCCTTTTTTTGCGATTGATCTCCACATTATGTTTGGAGTCCAAGTCAAAATTATGCAGTTTTTGATAGAGGATTTGGAAAGACCGAATCTGTTTAGTAGGTGGATTACCCAAAATAGTTCACTTCATCCAACCCAACCTCACATCACTGTGGAAAGTTTGTAGCACTTATTTTATATGCAGAGCACTTGTGAACTAGGATTTTGACCAAAAGATTTCGAGTGTTTTGTGTGAGCTTGCATTGCAGGGATACTTGAAGCTAGGGCAATCCAAGTAAGATAGCTTCATCCTCAGACAACAGGTTTATGTTATCTTATCATGGAGTCATTTTTAAGTTTGTGCCCAACGCCTTCATCCTTAGAATGGCCACCCAGATGGCAAGCCACCATACTC…
>Wheat_newGene_1793	Wheat_newGene_1793.1
GGGAGAAACTCCTGACAGAGATCCATAACATGACAGAGGAGCTGTACGACAAGGTTTCGCATGCGCAAAGGTTCTACAATATCCCTGGTAGGGAAGGCAAAAATATCAGTCGGCTGCACGAGGAGCTTGCCACGCAAGTGGGGCCTAGACCCGGCGATGACTCCTGGCGCATGTTACGATTGATGCATACATTAACGTATTACGGTGGATTTGCGTCTTTTATATTCACCACATATGTGCTCACGAGCATGGCCATTGGTTCGATCGTTGAATTGGAGCCAGATGAAAAGCAATGGATCAAGAAGAAAAGAGGGGAGGCACGCAAGCAAGTGAAACAAAATGATTGAGAGCCATGTTTATGAATGGTAAAGGTCCAATAAAAGGTTGCTAGTGTGTTCT…
>Wheat_newGene_1797	Wheat_newGene_1797.1
GCCATCGCAATCTCCAAGGACTGCATAGATGCGTATGAGCCGATGAGTACTTCTTGCTGTTCAGCCATTCTTCCCACGGTTGACATGGTTGGCTGTCTCTGTTCGGTGGTCGACGAACCGATGATCGCTGATTCCGGCACCACCTCCAGGGCCTTGTTTCGTCTTTATCTGGGGTGTGGAGGTAAGAGACGTTCCGGGGACAAGCCCTACGAAAGCTGTGATGATTTCTCTGGGAGATCTGCCCCATCCCTGCCCGCCAGTCCGCCTCCTCCGATGCCAAAGGACATGAATTCTGCTCCAACCAATGACCATGAAAGGCTGCAGATCGAGATATCAACAGAGGTTGGTGCGTGGCTATGCGCGGTGCTGTGCTTAATCGGCGTGGGTTACAAGGTTTAC…
>Wheat_newGene_1801	Wheat_newGene_1801.1
GCAGAGCATCTAGCTCATGCAAACGCGCAGCTACAGTTTGCAAAATCAGCAGGCGCAATCAGCAGGTGCCTCATTGCGAAGGACAGCATGTTATCGTTGGGGAGTGATCACCCATCAACTAACGAGTTGTGGAGACATGGCATCCATGCACCCCGTCGAGTATCAACAATGTTGATAAAGACTATAGGGCCTGGTAGAACCGGTGCTCTTTGCACGAGTGCCGGTTCCAGAACTCCGGGCTCGCCTCACCAACTCCTTGACCTTGGATGGCTTGTATGTCCAATTGTCGGGGAACAAGTCATATGGAGGGGTTCAGATGCTTCGGTAGGTGAACACCTTGTTAGCTAGGTTCCTAGCGCCGAGGGACCAATCCTTCTTCGGCACTGTGCTTTGAGCGAT…
>Wheat_newGene_1802	Wheat_newGene_1802.1
ATAGCTAGAGACGTTGTCGAGCATAGGAGAGAAAAGGAGTCCCCTCATGGCGCTCACCATGAACAAGAAGGCGACGCCTATGTGCTTGGTGGCTCTCCTCCTCGTGATGTCCGCCGCTCTCCTCTCGTGCCACGCGTCAGGGAGGGACATAGGCCCAGCGGAGCAATGGGCCAAATACTGCGTC
>Wheat_newGene_1808	Wheat_newGene_1808.1
ACAACAAACTACACCTGGTACTTTTAGTATGGGGTGGGGCTGCGAGTGCATGGAACGGTGGCTCAGCTCGGCTCAGCCGGCGGGAAGGAGTGAGAGGGACATATGAGCTGGTTGTTTCTTCCTCCGGGCTCCTGATGGTATGGCCCGTATGTTAGCTAGCTGAGCATGTTGATCAGCTCCGGCCAGCAGGCGTGTGCTTGCACTGCTAATGGCTAGGTAGCTGAGTGTTTGAACGCATCAATATTGTGTTTTGCGGCCACAACCAAACATGTCACAGTAATCTCAATACTTCAACATACTTTGGTATGTCAAAACTGTGGTATCTGGTACCCACTGACAAAAATATTGTGGTTTTCAATACTTCAGTTTTTTTAATAAGTCTTATTCAAAGATTGTCAA…
>Wheat_newGene_1810	Wheat_newGene_1810.1
AACCCTAGAGCCCTCATCATTCCTTCCATCCACTCCCCAATGCATCCTCCTCATCCCCAGCCGGCGGCTCGACCTCTCGTGCCCTCGCCGCCATCAACCTCTCCTGCACTCACACGCCAGCCGCCGATCTCCCGCGCCCTCACCCATTAGCAGCCGAAGTCGCTCTCCCCCGCAAGTCGCCGTGCTCGGGATTTATGGCTGCTCCTTCGCCTCGCCCATCTAGATCCGCCATCGCCTCCCTCCCTTGCTGATGTTCATCTTATCTATTTATGCAGGGGGCTCGTCCTTCCGTGGTGCTCAGCCACCGTCCGGTTTGGAGGGGGAATAGGAGACCCCCAACGAAAACGAGTGTGCTAGCGGTGGACACAAGGATGCGCGGTGATTGTGCCAGGTCCATGC…
>Wheat_newGene_1811	Wheat_newGene_1811.1
GCGGCGCAAGCATGTATTGTTTGTGCAGCGGAGGTCTGCAATGAGCAGGAAGAAGAAGAAGATCAAGACAACATCCTGGGCAAAGTGATCCAAGGGGATGCTTCTGATGGACAAGGCACGTCAGCAGAGAAGCTCTCCAATGGTGTGGACGAGTCGGAGATTCCTCAGCATGAACTAGACATCCTGGGCAAAGTGGTCCAAGGGGATATTTCTGATGGACAGGGCACATCAGAAGAGCAGCTCTCCAATGGTGTCTGTGAACCGGAGATTCCTGAGAATGAAGTAGCAGAAAGCGTGGAGAATGTCGTCGAAGAGAGCCGGGAAGAGGATGGTGTAGCAGATCAGGGAACAAAGGATGATCAGAGCAACGTTGAATCTACCGGCAACTTAGAAGTTACA…
>Wheat_newGene_1817	Wheat_newGene_1817.1
CGGGCAGAGAGTCTTGGGGCCTTGGCCGGTTCATGAGTAGGCAGAGGAATTCGCATGGAGCGGCCATGTCCTGAGCAGCTGCAGTGGCCATCTCCCTTTGTTCTCTAGCATTTGTCCCTCATGGCTCGTCACCTCTCCAAGATTCGGCGGCTCACGAAGAACTAGATGTAGCCATTAATACAGGAGCGGCCGGTCTCAAGTTTTGGTGTTGCGTTTTTTCTGAGGGATTTCTGCATTTATTTTGAGATTTTTCTGTGAGAGAGTGGCATTCATTCAAGATTCAGGAGGAGCGGGCGCGTGTTGTGCTACTCGCTGCCACGCTCGTGAAGAATCGGGTTTGAATTTCTGTCTCCTTCCTCCTTCTCGCCGGAGCGGNNNNNNNNNNNNNNNNNNNNGGCG…
>Wheat_newGene_1819	Wheat_newGene_1819.1
TTTTTAGCCGCATCAGATTGAGAATTGGATATGCTGGGTTCAGCGGTCCTCCGGCTCGCCACCCCGCCTCGCGCCGCCGCCTCCGCTGCTGCCAAAAACATCTCGCTCGTGGATGGGAGCCTCCGCGCTGTGCTGCACCCGGGGGCGGACGACGCAGATTCAGCGGCAGCGGGGTGCTCGCACAAGTGGCGGATGGTGATCGCCTACGACGGTACCAAGTTCAA
>Wheat_newGene_1822	Wheat_newGene_1822.1
CCGGCCACCGCGCAAGGAGCCCCGTCGGTTAAGCCTGCAATTAGCATGGCACTCACGTGACCATGGATGGGCTATGAAGGAGGAGGAGCCATGATATGGATCTGGCGGCCACTTGAAGCCTCCGCCTGCGGCGTCATACCGTTGCCGGGGTGCCGCGCAAGAGGTCAGGGTCCGCCGCCACCGCGAACCAGGGGACGCCCATTGGCAACCCTTCGTGCAGGAAGCCGATGTGGAGCATGGCGTCAACAAGTCGCCAGGAGGAGCCCCATACGCCAGCCGAGCGAGCACCGGTTGCGAGGTCGGCCTCGCTGCTCCATCCCAGCAGGCCGGCCGAGCTGCTCCCCTCCCCCCACACCGTCCTACCGGACCTCCCCTGCTCGTCCACCCCAGCGAGAAGAC…
>Wheat_newGene_1823	Wheat_newGene_1823.1
GCATGGCGAGTTCTTGCTCGGGCCATTTACTCAGCTGCAGGTGCGCGCGTCAGTGCATTAACGCGGCTCACCAACTCATTCGCTTCCGCGCAGTTACTCCTCCCACTTCCCCTCGCCATCCGTCTCCAGTCTCCACTCTCCCTGTCGCTCTCCCGCTCCGACCCGCTCTTCCTCTTCCTCTGCGGCTCTGCGTCTTCAGTGCACCAACGTCGCTGCCGCGGCAGCAGCAGTTTACTACCGCGTGCCATGTCGTATTAAACCGCCGGCGTCGCAGCGCAGCGCAGCCCAGCCCAGGGAGTGGGCACGGCCCTGTGCGCGGGATGCTCTTTGCCCCCCGCGCCACGAAATCGATCCGCCCGGACCCTGCTCATATAATGCTCATGCGGCACCCTTCTGGAC…
>Wheat_newGene_1827	Wheat_newGene_1827.2
TGGGCCTTCAATAGCGTTTTAGTTCATATAAAAGCAAATCCCGTATATTCTTAAACATAAAGAGATTATTATGGTTCAGACTATCAAGGATATCAATAATTCTATATGCGCTAAATAGGACTCCCATTTTAAAGAAAAATAAGACTCTTTTTATAAACACGGTTCGACCATGGTGCTAATATATGTTTTTTTGGGAGGTGTTATGTATGTTTAGATTCATGCACTATGTGTATCACGCCTCTCTTCCTTTTCTAAAATATTGGCAGAGGCTCTATCTCATACACTAAATCTTTTATCGAGCCTATCATGGCTGCACCTCAAGGTTTGATAACTAATGTCGATTCAGAAGGTGGATTTGGCTCATTGATGATACATATAAGCAATTTCTGAGCTCATAGG…
>Wheat_newGene_1829	Wheat_newGene_1829.1
CATGAGCAGGAGGCCCAGGGAGAAGGAGCCCTCCTTGCTGGTCTCCGACGTCCGGCGTCGGCAGCACAACTGCCTCCCCCAAGAGGAGGCCCTCCTTGTCGGCCTCTCTCGTGCTGGTGCTAGGGAAGCTCAATGCTCTCGACAAGGAAGCCAGGGAATAGGCGCAGAATCAATGGCAAGTCGAGTCGACAGATTATTGAAGCTTATAGCCCTCCAATGCAGTATCTGTATGCTTTACAAAACTATCCGAG
>Wheat_newGene_1836	Wheat_newGene_1836.3
GTCTTTGTTCATGACTGCCCCTCGTCTGTGATCTGATATTTTTGTGCGGTGACAGTTAGGAGCAGCGATCTTGTGCGGGTATCACTTGTTTTCTTGCGTCAGATCTTGCTGATAGTTGTAGATGGGTGTGCATGCTGTTGGATCTTTATGTGTGGAATCATCCTTGCGTACGTCTTGTTAAGGATGTTGCTTTCATGGCCTTAGATCTCGATACACTGTAGCAGTAGTGTTCCTCGTGATTGCTGATAAATTNNNNNNNNNNNNNNNNNNNNNGGTCCTTGTAAATTGTTCTAGTATTGTTCCTGGAGGATGAGGAACCGCTATGATTTCTTGATAGAACTGTTGAAGGATGCTGGTAGATGAATCAGTGCTATGTTAGCTTTTTGATGCATTATTTGC…
>Wheat_newGene_1839	Wheat_newGene_1839.2
CCACGATCAGGATAGGATGGTTTGCATCGCACTCCTTTGGGCGTTCCTCCTGTTCCATATGTAGCACTGTCGGCGTGCGTCCCCTCCATGATCGAAATATTGCAGGCGTGGGCTCGAGCCTCGTGCTCTGTCCCAGCCACTCAGGCAATTGGCAAAGCCTCCTCTCCCGCCCCGTCCGCGGCACCTCAATTGGCAAGACCTGGAGCCCGGCGGCCGCGGACAGGCAAAATCTTGGCGTAGGGATCGGAGCTTGCTTGGCGTCGTCATGGAGGATCCATCCAACTCGATCTGGGCGGGAACTGCCAGTGCCAGACATTGGAGGAACCATCCAACCACCATGCCCGATGGATCCGCAGCAGAAAGTCCGCATCCCCGAAGAGATCTCGTGAATCCGGGGTA…
>Wheat_newGene_1842	Wheat_newGene_1842.1
TCCAGCTTGAGCAGCGGGTCGGACACGTCGCAGGCGGCGAAGGCCTTGGCGGTGAGCTGCACGGCGCTGTCCTGGCTGGGTGGGTAGAGGAAGAAGAGGGCGTCGCCGAGCTTGACGGGGACGGACTTGGCCCACCGCACATACACGTCCGGCTTGCTGGACGGCGGCACCCCCCACGCGTCCAGCCCGCCCACCTTGTACTGAGCGGCGGCGCACCCGTCCATGGAGGTCATGGAGATGCACAGAAGCAGCGCCAGAGCCGCTAGGGTCGCCATTCCCACCGGCACCGCCAAGTTGAGCGCTTCGTATCGTCGTCTCCTGCGCGCATCCGTCCACTTCTTCGTTTCCCAGCTTTTGGCCCAGCTGGGTCTGTACAAGAGCAAGGAGGAGGCCGCCAGG…
>Wheat_newGene_1843	Wheat_newGene_1843.1
AGATAGCTTGCACACTCCAAGCGGAACCCAAAGAAACACACACACACACACACACACACACACACACACACACATTCACGGTGCTTCAAGAAGAAAAATGAAGAGCCGATTTTGCCACCTTGTTTTCATTTTCCTTGTGGTCTCTCTATGTTCCTTACCTGCATTTGGTATACGCCACGGAAGCTTTCAATCAGTGAACCATAGGGACCTGGCTCCCAGTCCAAGTTCGACTGAGCTCCCTTCTCTGGCACAAAGCCGTGCGTTTGAATCATTGATCTCGGTGGACTATACCGGTGTAGAAGGACACGCACCCCAGATCCACGCACCTAAGTTGGTAGAGGCGCCTCCGTCTGACTAAAGCCTTCGAGTATGGCACACCTTGTACAGGACGAGGAAGTG…
>Wheat_newGene_1848	Wheat_newGene_1848.1
ATCGAAGCAAAACACCACATACAATCTACCATCGTGCTTACCCATTCCCTCATATCACGACACAACTAGCCTTGCCTTGCACCTATGGCGCCCACAGCGGCCGGATCACTACTGCCCCTGTCGGTCATCGTCCTTGCGACGGTCGCATCAACCGTTCTGCTGGCGCCGGTGGCGGCGAAGGACATTGACGCACTCTTGGCCCTGAAGAGCGGCTTACATGACCCCAACGGGCGCATTGAAGAGCTGGAACCCGCAGCTGGTGAACCCTTGCACTTGGTTCTACATCACTTGCGACGACAACAAACGCGTCACCCGCATAGGCATTGGCCGCCTGAACCTGTCCGGACCGCTGGCGCCGGAGCTTGGCCAACTGGACCGCCTAGAATATTTGCACATTTA…
>Wheat_newGene_1849	Wheat_newGene_1849.1
GGACAAGGGGCAACAGTCAGGACAAGGGCAACAATCAGGACAAGGACACCAACTAGGACAAGGGCAGCAATCAGGACAAGAGCAACAAGGCTACGACAACCCATACCATGTTAACACAGAGCAGCAAACGGCCAGCCCAAAGGTGGCAAAGGTGCAGCAACCCGCGACACAGCTGCCGATAATGTGTCGGATGGAGGGGGGCGACGCATTGTCGGCTAGCCAGTGATAGAACTCTCTGCAACTTGCATGGTGCTTGGTATGCATGCACCTTAGCTATCCAATAAACATGACGTGTGTGCACAGGTTTTCATGTAACTAGAGTAAAACCCAATAATA
>Wheat_newGene_1853	Wheat_newGene_1853.1
CGCCGTGGTAACCTAGAGTCAGAGTGAGAGCGACTTGAAGGCGATAGTGTTGCCGGGGACAGAGTACCTGATCGGAGGTGCCTGGATTTGCAAGGCAGGCTAACGATGGATGGATGCGGAGGGAATGGAGTTCCTCCTCGACGCGGTGGACAGATTTCCCGTACGGGAGGAATTTGCTGATAGCCTTGAGCACCCAGATCCAGTGCCACTCCTCTATCTGCTGCAAAAGGGGAGTGCAGCAGAAGATGGCGTTGAGGCCAATGGTGTGTCTGGGCTGGCTCAAGTGGACGACAAGGGGGTAGCTGCAGACCGACAAGATGGTGAACATCGTCCCCGTGCAGAATCTCAGGCGAGGTCTGCTTAGTCAACTGACAGGGTGAATCCGCAAGCCCCCGGCTG…
>Wheat_newGene_1854	Wheat_newGene_1854.1
CTGTTGGCCAGGAGCTGCAACGGCGGCCCCAGACACTTCAGCCTGCACCGTATGAATCCCGCAAATTTGTTTCACCCAACCAGGTCAGCGGTTCCAGCGGTTCAACCGTTAGCAGATGCTCCTCTGCCCCCCCCTGCTCTATCCTTCGGCTGGCCCGGCAAGAAGGGCGAACTCGCGTGGATGAATTTCATGGCTTTCGGCCGCACCGGGAACAATTTTTTGGCCGTGGACCAGATAGGCAGGACCTTCTTTTACGACACTGACTCGCGTTCGCTCCGCACTGGAATGCCCATGATGTGCAAGCCCATCATGGACCCGATCTCCATTGCCGTTGGTGACAGCCTCTACGTCATGAGCGGTAACCCTGGCCCGTCGCCTGGGAAGCATTGCTTCCAGGCT…
>Wheat_newGene_1855	Wheat_newGene_1855.4
TGAAGATGGAAGGAAGCCACGGGTACCTCAAGGCTTAGGAACTTTTTGGGATAACTGAGTTGGTCAATGTCAAAAATGGAAAAGGAGAAGGAAATCACCATTCGATTTATGATTGGGCGTAGGTTGGAGGCATTGGCGTGAAGGTGTCGTGAGTTATCTGCAAGGGCATTGTTGTGACGTGCTCCTCCATATCTCCTGCGAGTTATTGGTGTGGCGATCATGGCTCCAGATAGCAGCGCTTCAAGGTCACTTAAGCCTGAATGAGTTATCAAGTCTACTGGAACTATTCATGTTTAGGCTTGTTCATTGGTTTTCGAACAGACAGTCCCTTAAGTATGTTTGATCACAATTAAAAGGAGGAAGTCAGATTATTGCAATGTGTGGCTGCAGGTAAAGTTG…
>Wheat_newGene_1860	Wheat_newGene_1860.1
AGGGAATGTAGATGCGACTAGCGAGCACTTACTCGGAGGTGCTTTCAGATGATGGATTAATAAGACTGAGGGCGGGAGAAGGGAGGCCGGGCGGCGCCGAAGGCGGAGCTCTGCTGCGAGCATGGCACGTAGAGGCTATTGCTGCTAGCCCCATGTTGGCAGCCCCGCGCGAGCGCCCTGCAGCCGCATCACCGAGCGACAACCCCGCCGCCACACGCCCGCACTAGCGCAACGCCACCGCAGTGCCAAGCCACGGCCCCGCTGTTCTTGACCGGAGGTCGCCGACGCCTTCCGCAACTTTTGGCAGCAAAGGCTTAGAGGAAGGCGCTGCAGCGTGGATGCACATGGGATGTTGCAGGAACATGAACCTGATGATGACCCATAGTTGGATGTTTGTGA…
>Wheat_newGene_1861	Wheat_newGene_1861.1
GTGGGTGCTGAGAAAAGTCAGTCCTATACTGCTGTGGATAGCAGTGCATCTCCTTCCTTCCCCAAGAAAGCAAGGATGGACTCATATCCTGCTTCTTCCATGGGGCAGGGGGAGACGAATACATCCATGACTGGTAATGTTTCCTCTCAGAACTATGGTAAGGGTATGCAGAGGCTTCCGGCAGTGGCTGAGAGTGAAGAAGAAGATGAGAGTGAGGAAGGTAACAACACAGAGCTTCTGATTGAGACTATGGCCAGAGAACATGCGGCTGAAAAAATGTCTTATTGTGGATCTCAATCTGATAAAAAATCATGTGAGAATGTCTCTAAGGATTTGAAAGTGGAAGAGATGACTGAATCTCCCAGTAATGAGATCAGTGTGCATCAAGGTGCTTGGGGA…
>Wheat_newGene_1864	Wheat_newGene_1864.1
GCGGAAGCAGAGGCGGCGGCACGATGCCGATGCCGATGCGAGGGCTCAGCTCCGTCCTGGCGCGGAGGGCCCGCTCACTGACCGGCGATCCGGCGACCATTCCTAGATCCGCCGGTGGTCGGATCACCTTAAGCGGCCGCCTGGACTCGGCAGCTGCGAGCACGAAGGCCTGTGATGGTGGTGAAATCGCCCGATCCTGGATCCCCAAGACATCTACGAGCAAGTCCCTCGTCACATCAGCCCTCTCTGGATCTACCTGCAAGTCTATCGTCACATCAGCCCTCTCTGGATATACGTGCAAGTCCCTCGTCACATCACCAGTGGCATGTACTGTAGGAGACCCTGGGCTCTCCTCGATCACCAAGGCTGTCTCATCAAGCCATGTCCCTCCATTTGGGT…
>Wheat_newGene_1866	Wheat_newGene_1866.1
GGCGCCTGCACGTTTTCCTCTCCCATCCATCCCTCTCACCTCCCCCCGCCTCTCTCCAACGATCTCTCGACCGTCGCGGCAGAGCCGGCACCTAACTAGCCCACCTCTACCTCAACGTGTGGGCAGAGCCGGCGCGCGCCTACCATAGATCCGATGGCCTTGAGCTCCACCATCACCAACAGGGGCGGCAATGACGGAGGACTGACGGGATCTGGTGGCCTGAGCACGATGGTATCCATGAGTAGAGGTCGGCCATCAGATCTGGTGTAGGCTCATCTCGGGCCGGCAGCCACGCAGATTCGGTTGTACGAACTTCTCGCAGCTCACACGGTAGCTGACCTCGAGCTTGACTAGTGATCGGAGTTGGACTATGCAGAGTTGGCACCCCTGCATTGACGA…
>Wheat_newGene_1867	Wheat_newGene_1867.1
CAGCGCCTGCCCCATCGCGCACGACTTCTCTGATCCAGCGCCAAATTCCGAGGACCATGCGGAGCTCGACCTGGAGGCACTCCACCTAATGGGAGGGCAGCACCAAGAACGGCAACAGCAGTATGGGCTTGCTGCCAGCAAGATGGTGGAAGGAGGCAATCCAAACTTTGTCAGTGAAGTTCCAGTTGAGGAAAGAACAGAGAGAGGAAAGACAACAAAGGGAATTTGGTTAAAGCGAAAAACAGTTTCGTGTAAAACTCTCCACCCAGTCTCCCAGCTCAGCTCAGCAGTTGATTCGGCGATAATCCGCAGGCATTTCGGCGAATGAGGAACCTAACCGACAAAAGGATTATTTTTCTGAATCCTATTTGTTACATATGAGTCGACTGTTGATACATG…
>Wheat_newGene_1868	Wheat_newGene_1868.1
TATCCATTCTGTCCTGCGCCGGCGACTTCGCCCAACCCGTCGTGCGCCAGCGGCCGCCATGCCTCGCGCGGAAGGATGGAGGGCGCTCGCCGTGAGGATGGACGGCGCGGAGAGGCGCGCTCGCGCCCGAGCTCCTGTGCCCATGCCTCGCGCCTCCTTGCACCGCTCCGGCAGCCCCTCGCCATCCGCCGTCGTGGGCGACCACCAGCAGCGCCCGTCACGCCTCTCCGCGCGCCACTCGGAGGCCCCAGCCAGGCCGCGCAGCCGTCCTCCTCCTCGACCTCGCCTCTCCGTGCGCCAACCGGCGCCGCCGCCGGCGGCCACGGGTCCAGCGCCGCCTTCGTCCTCCACCTTCTCCTAAAGCGCGCGTCCGCCGCGGGCGCTGGCGGTGGCGCGGCG…
>Wheat_newGene_1871	Wheat_newGene_1871.1
AATCTTCTTCTTCGTCTTCTCCTCTCCATCTCCATGGAACACAGCCAAGCAATGGATGGATGGATCCTTTCTTCATCACAAGAAGGCAAAAGCAAGAGGCCTCTTTCCCCTCCCTCCCTGCCTCTCTCCCAATCCAACCCAACCCTAGCCGCCCCAATCTTCCTCCTCCTCCTCTTCTTCTTCTTATTCTCTCCTTGATTGCTGATTGAAACACAGCCAAGCAATGGATGGATCCTTCCTTCATCACAACAAGGCACAAGCAGGATTCATGGATGGATGGCGGCCTCTCTTGTCTTCAAGACAACAAGGCAGAAGCAGGATTCATGGATGGATGGATGGCCACCATGACACGCTAGTAGCCATGCTGATCATTCACTACGCGGTCCTTTCCCTGTGGCG…
>Wheat_newGene_1872	Wheat_newGene_1872.1
CGGACCCGTCCCGTCCCGCGCCACTGGGCCCCGGATGGAGCGGACTCTCTCCACGGGAAGCGCCTGCGCCGCGGGCCCAAGGAGGTTTGCAGGTACAATCCTAAGAAGACTGACGCTGTCATCGAGGAATTGAAGAAAAATACCCAGGCGGCTAATGATGAGAGGGAGGAGCTAATAAAGGCAATTAAGAACCTTGAGACAAAGCAAACGAAGCCTTGGTTCAACTCTACAATTAAAGGACGTCTACTGGACTGGCCGGGCCTGATTGCCCTGACGCTGGCGGCTGGAGAGATCGTGAGTAAAATTTGGGGTTGAGCTGCACGTAAGGCTATAGGTAAATGAAGAATGAAGACTATTTTTCTTCTCTGTAGGATGTACGTAACCGAAGGTGGAAGACTT…
>Wheat_newGene_1874	Wheat_newGene_1874.1
CTCGCGATGTGCTCCCGCTCCATCCCCCCCTCCGCCGCCGCCGCCCCCCACCACTCCCCTGTCTCCGGCTCAGCCACCTCCACCTCCACCACCCCACCCTTCTCTCCATCGCCCGCGGCACTCGATCCGGTGCCGCGCCGATCTGGCGGTGGGTGCGGCGTCTTGCTCCGGTGGCGACGACGTCCTTATGATCCAGAGAAAGAGAGACAGGGAGTGGGGGAGCCCATCGCCGCCGCAACATCGATGACCGCCCGCGCGTCTCATTCACCTCCAAGCTTCGACGACGGCAGATTAGCAGCCCCTGCGGCCGCGATGACCCTGGATCTACGGCCACGGCGGTGCCAGCGGCCCGACTCGGTGCAGGACGCAACTAACCCTAGCTGCACTGGGAGCTCGGCT…
>Wheat_newGene_1877	Wheat_newGene_1877.1
AAAGGATCTGGCAAACAAACTCATTCACGAGGCATTGTTGGCATAGCCTAGCAGTTTGGGTGTGATCACCATCGATCGAATCCTTACTGCACTGCATGAAGGTAATGCGATGGCGAAAACCTGTCGAAACATGGTGATTGTTATGGTTTGAATTATATGAAGAATTCTAGGCACCATGGCACGAAGATTCATTGAGTGTGCAAGAACACTTCAGAACTGATGCCTGCTATTATGATCACTGATGAGATGTCACCTGAAACATCCTCCTGTGGAAACATCCTGAATCTTGGTTCTCACATAAGTGGCTATTGGCCTCTTTCAGTTTACGGTGGCGCTGTTCTTGGACAACTTCGG
>Wheat_newGene_1882	Wheat_newGene_1882.1
CGTCAGTCCGCAGGAGTAGGGGTAGCAGGTTCACCCGACGTGCGACGCCTTCTTTCATCTCCAAAAATCTTGTTTATTGAGTTCAGTTCTTCGTCGCATGTTTCACTAGCTAAAAAATGTATGGTGTTCTGAAATTGCTTGCGAACCACTAGCTGAAAAAAATAATCCCTCTTCTTGTAAGTTCTGGTCAGAGTTTAGACTATACCAAATGTCCAAATTACATGGTGTGGTCTTCTGTTCTTTCCGTTCATTTCAAGTTAACTGTAGCTGAACATGTGTTGTGTTGATACTGAACTTGTGATTTGTCTGATTCTAAACTGATGCGTATCCAACATTGGTGTTTAAACAATTTTTGGTCCATTGACTGTTTGAACTTGCAACCTTACTGCCTTGAACTAT…
>Wheat_newGene_1884	Wheat_newGene_1884.2
TTACAAGGTCATGTTGGTTTCTTCAGTGGGGAGAGGCGAGAAGAATTGTTGCATCTGGAAATGGAGGTCAACACCATCTACAGGACAATGAAGCAAATAATCTACTGCAATTTGATCTACTAGGACATGATCAATTGTGCTTCAAATTACAAAGCAAGCAAGATTCGTCACTGGAGATTAAAAATCAAGGAGCCCTGTACTTCTTCTCACCGACAACAGCACGAGCAGGGGACCTCCGGGCGGCAACACACGAGCAGGGGACCTCCGGGCGGCAACACGAGCAGGGCACCAACAACAACTTGCAGAGGAGCAGCAGAAGGAGCTCGAGCTTGATGTCCAGGACGAGCTTGAGGGAGCTCGAGGTCCAGGACGAGCTTGAGGGAGCTCGAGGTCCAGGCG…
>Wheat_newGene_1886	Wheat_newGene_1886.2
GACAAGACGAGAGGAAAGTGAGGGGCAAGCGTTCTTCCTCTTTGTGACTTCTCTGTGGAGCGTGGAGAGGCCACCATTAAAACCCCACTCCCCTGCCTCGCACCTCCGGCTCCGGGACCCCGACGAACACCGAGGAAGCCATTGTGAGACGACGGGAGAAGAGGAAGGGGCAGATCTATGGGCAACTGCAAGAGTTCATCTCGTGCACTCCTAGGAAAGGCCCATGTTGATCCGGACTCAGAATGGAGGATGCAGGACTTTGGAAAGACCCATGTTCCAGATTTAGAATGGAGGATTAATGACTTCTCATCGCTGCTTGAGACAGGAGCTAAGTCAGCAACATCTGACACTTTTCACTGCTCTGGGTATAACTGGTATGCACCATAATTGCAAAAGGAA…
>Wheat_newGene_1887	Wheat_newGene_1887.1
TGTATCCGCGTGGTAACAAGTACAGCACTGATTGCCTCAGCTTGTACTTATACCTGGATGTCTCGGATGAGCTCCATCTCAAGTCCAAGAAGGTGGTTGTAATGACTCTGTCCATCCTGGACCAAAAGAACGGGAAACACTTGACTGGAACTTCAGGTCTCCTGGTGTTTACAGGTGGACGCAGCTGGGGATGGGCTAATTTCCTTGGACTCAAGAAACTCAAGGACCCGTCGGAAGGCTATGTAGTAGGATCGAGCTGCGTTGTGAAGGCGGATCTCACTATCGTTGGTTCATCCAATGATTGTTAGATGTTTACCTCATGGCCCGACGGAGAGATAATGCCCTTACATCCTACTTATAACTAGAATTATATTTGAGATAATGTTGTGGTAGCACTAC…
>Wheat_newGene_1888	Wheat_newGene_1888.1
CGCCTCCCTCCCGACAAGAGAGGTCTTCTTTCCGAGCGCGACTGCTTCCTAGCCGCCGCCACTACTGCCGGCCCTCCGCCGCGGCGCGCCCAGCCGGCCGAAGCCTACGCGCTGCCACGCCGCCGGTATAGGATCCCAGCAGCGCCTCCCTCCCTGGAGCAGCCGCCGCTCCCACACATCAACGCCGCCGCCCAGTGCATAGGCAGGCCACACTAGGTTCAAGAGAAAGCAGAATCAGGGATGGTGGCACTTCGATATGCGGCGAGGACACTTGGTCGGTTCGCGCTCCGAAGACCACAGGGGTTCGGCATCTCATCAACTGCAGCGGAGGATCAACAGCGGTTCCTGCCACGGCTCATCAACACAAATGGCCTCACAGCTGAGCAACAAAAAGATGTT…
>Wheat_newGene_1889	Wheat_newGene_1889.1
GCCGGCGTCTTGGTCCAGTGCGGGAGTGAAGCCAGGCGATGCCGCATCCCGTCGATGCCTTGGTCCGTCGTCCAGCGTCCAGAGCACGGACACCGTCGGCCTCACAGCGGGATGGGCAGACATTCCCCGCGAGCTGCTTCCAGTTGTGCTCTCCCGCCTGCCATGTCCGGTAGATCGTCTCCGGTTCTCCGTCGTCAACAAGAAATGGCACGGGTTCTTGGAACAACACCGTCGTGATCTCCATCTTCCTCCACTACTCCCGTCATTGGTGCTACCGTCGTCTTCTCCAGAGCACCCTCTGGTCCACGTAACACAGGGAGGGAACACCCGGCGCCTCGGACTCCCACCAGACATCAAGCAGAGAGCAAGTTTCTGTGGATCCTACCAAGGGGGGTGGTT…
>Wheat_newGene_1891	Wheat_newGene_1891.3
TTCCGTAAAATGGCAGCGGGTAGAGTTCTTGTCCTGCACAAAGGAAGGTTACTTCGGTAGAACGTCAGAAAAATTATAGCCGGGGTTAGGATACCTCTCGAGAAGCAGTATATGCCTCGCTAGCACACAAGAACAGTCAGGATCATGTACGAATCGGACGAACAGTTGGGGCTATGTCACACCACCAATCGAACAGTTCCGCGCCGGGACCCGTGTCTCGCTCGCAGCCGCGCCGGCACCCGTGGATCGCTGGAAGCCTCGCCGGCACCCGTGTCTCGCTGGCAGCCGCGCCGGCACGGGGGGCAAAGTTTGAAGAAACAGGCCTCGCACACCTGATCCGACGGCAAACTTTGAAGAAACAGTTCAAATCCACATGATCCGAATGCAAACCTGGAAGCG…
>Wheat_newGene_1892	Wheat_newGene_1892.1
ACTCTCTCCACTCCCAGACTCCCAGTCCACTCACGATGCCAGATCTCGGCGAGTCACCCATTCCACGCCCTCCGCTCTCGCCCCCACAGCCGGCGACCTCGTCTCGCACCGCCGCCTCCTCTCATCCCCTCCCCAGCTCCCCTCCACTCATCCGACGGCGGCTAGATGCGCACACAACCGGCGACCAACATCACACAAAGGTCGCCACCACCGGCGGTGGAAGGACAGTCTTCTCCCGCCGCTAGCCGCAGCCTCCGCCTCGCCCTGATCCTCGGCATCCTCGACCGCCACTCGCTCTCCTCGGAAGCACCTCGCCGCCTCCCTGCCCATGCCGTGTTCGCCGACTGCCCTGCTCGCGCCGACCTCGCCAATCTCGCGGCCGCGCTTGGCAGTGCTCAA…
>Wheat_newGene_1893	Wheat_newGene_1893.1
TTACCGGTGAGGGTATTTCTTGCTTGTGAGCTTAGGCTTGATTCTGAAGTTAAGTATTAAGATGTTAGGGTAAATTTTTATCAAAGCTTGCTTTGTCTATAGTCATACCTAATTGAGTTTCTTCATTTCGGCATTTCGTATACCTATATTGTTACTTCCCCTAGAACCTGTCTATGTTCCCCTAGACACAAGTGGAATTATTTGCCAAGCTACAACCCATAGCAGAACTCTTGCTGGGCATGAACTCAAACATACCTATTGCTACTCCTTGGTTCAAGTATGATGATCCGCAAGGTTGCTACTTTTTAATTCTCATCGATAAGGTCCGTATCTTTCCTCCCCTCTTGGATTGTTGCATCCTTATTGTGTCTCATCATTAAGCTGGCGCATATAAGTATT…
>Wheat_newGene_1894	Wheat_newGene_1894.3
TCACTCGTCGCTCCTCCCCCTTCCCTCGTCTACCGCCTCGCTCCCTCGCTCTCCTCCCTTGTCGCCGCGGCCTTCACCCTAGGAGCCCCGCCGCCTACTGCTCCTCCTCCACCACCTCGCCTTCCCATTGCTCGCATGCAAGTCGCCGCTGTCGGAGAACACGGGAGTGCTGGTCTTCAAGTTGGGGTGGTTAGGAGGGCTTCCCAACCTGATGGCGCCTCCTCCTCATAGCGTCGTCGCCCGCGCCCCTTCTTCTCCTTCCTCCTCCCTCCTCCCTCCCTCGTCACTACTTCCACCAGTCCCCTCCTTCCCTCGTCCGTGGCCGCTGCTACCGCATGAATCTCCCAGGTCAGGGAAAGGAAGAAGGCCTCGGCGAGTCTAAGCCTACGAACAAAAGCA…
>Wheat_newGene_1895	Wheat_newGene_1895.3
GTTAGAAGTTAGTATAGAGTGGTACGGTGTTACGGTGGCGTCATGGTACCGATGCACTTGATGTCATAGCAGTTATATTGTACAGGATGTGCTGATATGGTACAGACATTGTGCGTGCGATTGACCGTCTATGTGTCTGCAACGTTGCCGCGTATAGATGCGTTGTTGACGTGCCTTGTATCTCCAGGATGTGTGGCAACGGCCTAGTGTATACCAATGCACTTGATTCAGGCGTACGGAGGTGTGCCTTTCTCATCTTGAGCGGAGCCGTATTGTGTGTTCCAATCGGAAAGCTATCAGCCGCCAGCACGTATTGTATTCTGTTTTGAGGTCGAGTTCGCATGCACACTGCATACTGTCGGGCCTGGAAATCTACTCAATAGACATGCAATTTCTCCA…
>Wheat_newGene_1898	Wheat_newGene_1898.1
CGCCTCCCATGTTCCTTCAGGCGAAGCGCCCTGTCTCGCGTGCCTTGTTCCACTAGCCACCGGCTCCGTCCGCCGTCCTTTTCTCTCCTGAACTTCTCCGTCGGCAGGGACGAGCAGGGAGCTGTCATCCATGTCAGTCCTCAGCCACCATCAGCTTGCGAAAAACAGTTAATTGCTGGCGCTTAGGACCAATGCCAAAACCAGGCAAATGTGCGGCTGAAGAAGTTCAAACAAGTGGCGTGGAGCAGCTGGAGGCCAGTGAGCAAGGGGGCGAAGCTAAAATGGAGCAGACGAAATCTTTGCGCAGTGGCGCACAAGCCCTGAGTGTGTACGGTGTGCCTTCAGCAGCTACCATGCATGATGCGAGCAGCTTGGGAAGCAATAATACTACTGGAGACG…
>Wheat_newGene_1899	Wheat_newGene_1899.1
GCAGCATCTCATCGGCGCGGTCCATTCCTTCACCGGTCTGAACTGGTGGATTTCTATTGCTCTCTCCACAGTGCTGCTACGCTGTGGGATGTTCACAATTTCGACGCTTGTCAATAAACGACTATATGGTATGCGTCAGGACCTTGAACAATACATCAAGTGGGTAAAGAATACTAAGGGTGAGAAATCAATACAAGAACTTGCAGATGCAGCAGATCCTATGGTCAGGAAGTATGTAAAATGCTTTACTTGTGCTTGTATTGTGACATT
>Wheat_newGene_1900	Wheat_newGene_1900.1
CCCACGTTTCTTACCCACGATCGAACCGTCAGAAGCCAACTCACGCACACCCAATCTTCCCCACACTCGTACTTCTTCACAACCGCAGCCACCGCCGCCAATCTCCTCTCCCACTCCGTTCTCCTCCCCATGTCGCCGCAAAGATCTCCGCTCCAAATCTCGTTCCCCTTGCTACGGTGCAGATCTCCTCCGTACTACAGTCCCCCATGCCGTGGACACCGAACACCACCACCACATCCTTGGCGGCTGTGTCGCTGCCCTTCTGCTGGTGGCAGCTCAACGCCTGCTTGCTACCGTAGGGGCACCGGCGGTTTTATGCTGCTGCTGCTGAGTCGCCGTTGTGGTGCTGCCGACGAACCGCGAGCCGGTACACCGGCGTTATCCCCTCCGCGTGGGCAG…
>Wheat_newGene_1902	Wheat_newGene_1902.1
GGCAGTAGTACTCTGAATCCATCAATGCAGCCGAATCCATAATGCTAATCAAGAGGTGGTTTTGGCCTAACTGGGATGTGCTTGAGTCCCGCATAGCTGTGGAGGAGGAAGCTGCTGCCCTTCTTGAGTAGTTTGCAAAGATCTTCAGTGAGCAAAGAGGGCAGTGGAAGGCAGCAACCCAATCCCAGGAGTTCCTTTGAACCCTTCAGCGTTAATACAATAATGCTTACACAGATCCTGAGAAGCAGGATGCTATAAATGTATTCTTGGGCCATTTCCAGTCTGAACAAGGCAAACCTCCTATTGTGGAAGTTGGACTGAGATCAGCATTACGATGTTGGCCGCCAAGGAACTCTATGTGAAGAAACTGGAAGGTCCATATAATTATGATGTCTTGGA…
>Wheat_newGene_1904	Wheat_newGene_1904.2
GAGGCAACTTGGCACCTAATGTCAGCAACGTGCTTATCGGTGACGAGGGAAATGAAAGAAGGCTGCAATGGAATTTGTACTAGATCAGATTTTGGCCATATAATTGCCGGTGACTGGAAGTCTAAAACTGAAGATAGGGCAGATTGTTTTGATTCCGATTACTTGGAGATCTTGTGGCTTGCTGTCCCTGGATCAGTCAGACCTACGGCAGCATCAACTCGTTGATCCTAGAGGCCATGGTTCTCGAGGTAAGAAATATAAGCACACTAGAGAGAATCCCTATGCCATATGAACAAATCTCTTTCTCATCCATGCAATCTCTTCATATCTCAAATCCCCGCCGAAGTGCCTTCACCTTGATATCGGCACATATGACTTCAGGATGGTTGTAATATTTAT…
>Wheat_newGene_1905	Wheat_newGene_1905.1
CCAGAACTCACAAAAGGCATTATCCAAGATGGCCTCTAAAGAAGGGAAGCTTCTCCTCGTATGCATTGTAGTCATTTTAGTGATGCATAGTTTTGAATCAACCTTTGCAGAGCAAGACTGGGAAACTATAAAGGCTAGGGTATTCTCAGTTTGTAGGCCAGCAATTCGTAAAGGCCACAAAGGTTCGGGGAAATCATTTACTGAATGTTGTGAAGCCATGGCGAAGGAGGACATCGATGGTATCTGCAAACATCTTGATGAGGCAGACGAGCATGATATCGATCCTAAGAAACTAGTCCATGTGGCAAGAGAGTGCGGCCATAAGCTTGCGAGTACTGAACATTGTGGAACTTACAAAATACCGCCACCACCCATCGTCACCAGCGGAGGCCAGCAATA…
>Wheat_newGene_1912	Wheat_newGene_1912.1
CGGGGCTGCTGCGTCTGGTTTGCTCTCCGCTTGTGCGTCTGCTTAGTCCTTCTTTGTGAGGTCCTCCTTTCCGACGTCTGGCTGCCCGATCAACTGATCTCCTCGCTCCCGGTTCGTGGAAGGCCTGCTGCAGTTTGGTTCACCTGACGCCCCACGCCTTGTCTTTCATCTTGCCAAGATCGAAGACCTGGCGAATGGATGATATCGACATTGGTGTGGTCTGTGACGAGGGATCCCCAGGTTCAACGTTGTCAAGGACAAGAACACCTGTACCCAAGGAAGATGACTACCTGATAGTAATTCCTTATGCCCACATATTTGACCTTATGCTAAAAGCTTTAAAGTTGCCCCCTGCAAGTTACTATCACAAGATATGTCTGGGCGGCAAGAATCGTGTGA…
>Wheat_newGene_1913	Wheat_newGene_1913.1
TCGGCTTCGAGTTGAATCTGGCAACTCAAGGGCGACTAGGGTTTCCCCAGCGCCGCCACACCCTCCAGCCTCTCCCTCCCATGTCGCCACCCAAGGTGGTCGCCGGGCCAGCCTGTGTGGTTGGCGATGAAGATCGTGGTGATATTTTTGCTGCTCCGTTCCCTGGCGGAGGACCTTGGACGCCAAGGCGGCGGCCTCGGACGGCAAGGAAGCGTTCGTCAGATGTGCTAGCCGGCTTCCTCGGCTACACGGGTGGAGAGGATTCGGCCGATTGTGGTCGCAACCCGGATTCCCCACCTTCTGCTCCAGATCTGAAGACTAAGAAAAGTTTGGAGGACTCCATCGGCATGTACACGGTCCAATGCTACAAATGTAAGAAATGGCGCAAGATCCCAACGA…
>Wheat_newGene_1914	Wheat_newGene_1914.3
TGTGCATGTGCATGCATTGGAATTGATTTAACAAAGATATAGCATGATTCTGTACATAAAAATAGTATGAGTATGCATGATCTATGAATAAATGCTCGGATATAGTTAGTCGTGAGATAGTAGGAGTATCATGAGCTTACAACCTCTGGATATCGTTAATACTTAAATGGCCTGTAGTTGTTCAAAAATCTGGAATGTCTTTCGAGAACTGTTGATCAGTGTGGCTATAAGTATTTCTCAGAGTTTTGGTTGCATGGATGTACATTAGAGTAGCAGAGGTTCTTATTTTACTTTGTCCAAAAGAGGGGCTTTTACTTATTTTTGTTCACAATTTTTATCTAACTTTCTATCAGCACCGACGACCACAATGGGATGGATCAAACAGCCAAGACTCAGAGT…
>Wheat_newGene_1919	Wheat_newGene_1919.1
GGAGGAGGAGAGGGGGGAGGAGCTAGTTATGGAGGAGAGGGAAGAGGAGGCAGAGGAGGATGGGGAGGAGGAGCTAGTTGTGCAGGAGGAGTTGGAGGAGGGAGAGTATGAGGTGGGGGAATCGGCAAAGGACATGGAATGGCCGGTTCCTAAGGAGACCAAAATCTGGTTGCGTGGGGTGGCCACGCTCCCTTCGCGACCATATCCACATAAGGGGATCATTGTTAAACCAGTTGGTGTGAGGGCCTTGGTGGTTATTCCAGAAGGCACAATCCTGCCACGATAGCCAAGCACCATCATTAGATGTCTTTGTAGGCATTATTACCCCGGCCTGGTTCCCATAGGAGACGGTGAGGAGGAGCCAGCTTGGTCTTGGGAGCATTGGAAACGCGCTCCAGA…
>Wheat_newGene_1920	Wheat_newGene_1920.1
GCCGCTCAATACCTTCACGGGATTATGTCTCTCCCGCAAGTCAAAGAAACTGGAAGGGGGGTGGGTCAACCCAAGGGCTGGGTTGAGGATTGATGCATATAGTGGGAAGTTCAAGGAGTGCAACGGGCCCAAGTCTGATCCAGCCTCACAGGACATTGATGTTACGGTTTCCCTCAAGTCGGGACAAGGCAAGAAGCGTGGGTGGTTATATGTTGGTGACGGTTCCATCCGTAAGAAGGACATTCCAGAACTTGCCCACCTCCGTGCTACCACGTCGAGCTCACGTCCTGCTATTGAGCGCCGCCCATCAATTCCATGCTCGCCTAGAGGAAGAAAGCAGGTTGCGGCAGGAAGAAACCAGGTTGCGGCTGGAGGCTCAGGCCAATGCCCTACTTCAAC…
>Wheat_newGene_1923	Wheat_newGene_1923.1
CTGAAATCTGCACTATCCTTTTGCGGTGCATTGGAGATCCTCAATGTGCACTCTTGTCCACAAATAAACACTCTGGATTTCGGCAGGCTACAGGCTGTTTGCCCAACTCTCAAGCGCATCCAGAGCAGCCTCATCGCATAGTATGAAGGATTCTGGTCTTAATGGACTCAAGTAAATAGTCCAGATTTGAAACAGAAAAGGCCATTGTCGTACTCTTGTACATATGCAGCACCGCTAATATATTGTATGGCTGAATGTATTAGGGAGCCATGCTGACATGAAACCTGTTCTTCCAATCGATTTCTTGTGCTGAATCTAGTTGAAACATGGAAACCGCACTTCCTAGTTTGTATTTGCTTCTGAGGTGCAGTGATGGAGTAAGCAGATCTGTATTTATAT…
>Wheat_newGene_1924	Wheat_newGene_1924.1
CCGAGCTCCCCTCGCCCCCGCAAGCCGCCTCGCCGGCGACCCCACACCTCCGCCGCGCCCCGCCGCCTCGCCCCTTCCCTCCTTCCTCTCGATCTCCTCTCACCTCTGTCTCTCTTTCTTGCTGAACAGGGACCTCCAGGAGGGCCATGGCGCCACTAGCCCTCAATCTCGCCGGATCCGGCCGCCTCCACGCCAAATCCGCCGGAAATGGATCCATCCCGTCCAGATCCACCCGGATCCGACCGGGCCCCCCATCCTCGCCACTGGAGCACGACGGTCGGCGGGAGCGGCATGACGTCGGGTATGTATGAGAGAAGAGAGAGATGAGCAGGAGAGAAAAAGGGAGGACAAGAGGAGGCCAGAGGAAGAGAGATGGGAGCGGTGACCGCGTACGACCGC…
>Wheat_newGene_1925	Wheat_newGene_1925.1
TGGGGGATTGAGGCTTTAAAGCACATGAATTGCAGCAGGAATTGTTCAGGATGCTACTGCTGTTGCTACTTGGCGCGTTACCATCACCGGGAGGAGCGACGGCCATCCACATCGCCATTGCCATCGTCCTTCAGATGGTTTACGTCTTAACTGTCTACAACAAAAACGATAAACAGCACCGCATCCGGGTACTAATGTTGGTGTGAGCTCAAGGCAAAAGGCAAAACCCATTTGTAGTTTCAGCTTTACGGGGCGTTGTCAGCAATGATTGATGAGGTAATTGGTTGAGCTACTTTTGGAAGGGGCGACGGAAATCATAAAAACTACGATTGCAATGGAGATTCAACATATAGAAAGATGGAAG
>Wheat_newGene_1927	Wheat_newGene_1927.1
GCCTACTGCTCACCTCATCGACATCATTCATACCCACGAACCACGATGGATAAGCACACGGCCCCCATCCGCGCGGTCACGCTTCTCCTCCTCATCATATGCCTCCTCGCTACCCAGGCGCGATGCCAGACCATGGACGACGGCGACGAGAAGATCAGCTTGCCCTACGGGCTGTGCGTCTACGATAAGAGGTCGTTTGCCTGCAAGGGCGAGCGCTGCTACTGTTGTCGCGTGGCCGTGGAAGTTTGCTATTTGTCCATGGACGAGTGCATGACGGAGTGCGTCAAGAAAATGGGGCCGCCGGCGGCTGTGGC
>Wheat_newGene_1928	Wheat_newGene_1928.1
GTGGCGAGGAGGCTCGGCGGCCGCGCGCTGCAGGAGGAGGTGCAGCTCCCGAGGTTCCTCCACAGCGGCAAGCCTGCCTGTTCCGGCGCCTCCGTCGGAGGAAGCGGCAGCGCAAAGGGCCCTAGGGTTGATGCGGCGAAAGAGGATTTCACGCAGCAAATCAAAAGCCTGAAAGAGGGCTTGTACACCACTTTTGCCAGATGGGAACGGGACAAGCTGTTCGATGGCACTCTGGCACGCCAAAACGGTCAGCTGCTGGAGCAACTTTCTGTGCAAGTCGAGCCTAGACCCAATGACCCACTCTGGCGCAAACATCGTCGCGGAAAACGGGTCCATGATTTCATGTTCTATGGAGGGTTGTTTTGTTCTAGCTATCTGGCCTTGGGTGGGGTGCTTGAC…
>Wheat_newGene_1929	Wheat_newGene_1929.1
AACGCCAACATAGATATGAGTCTTTTGTGAGATGAATCTTCTGCTGGGTGATTCACCTGAAACGCCATTGAGCAGCAGAACACACACAAGAGGATCAAGCCCCAACCTAATGGACGCTGCTCCTTCCTGCCACACCCCTGTGTCCCGTTCAACTGCGCACATGTGGATGTTCAGCAGGGTATCGACATCTGCGATTTCACCATCTCTGCACCATCCCGAGGTTTTGCGTCTGCTTCTCCTTCTCGGCAGAAGATGGTAGTCGGTCAAATATCTGTAGCCCCTATGTGTGGTTGTTCAGCAGGGTATCGCCAACAACGATTTCCCCATCTCTGCATCATCTCGAGATTATATGGTGGAAAGAGGAGGCATAGAGGGGGGTGGAGTGGGAAGAAGAGAGGG…
>Wheat_newGene_1930	Wheat_newGene_1930.5
ACACCTCCCCTGGCCCTACTCCTTCCTTCCATCCGTCCAGATCCGTCCTCCTCTCCTCGTCTCTCTCCTCCGCGTCTTCCTCTAGGAAGCCTTGCGGCTGCAGTAGGAGAGGAGTCAAGGGGGCCGGGCTAGCCGATTTCCTCGCCGGATCTGGAGCACAGGGGCGCCGCCGCTGCCGCGCGCACAACAAGCCGCAGCCACTTCCACTCCGGCGCCGATTGATGGGCCTCTCCACCCTCGCGCACCCGCCTCCCGCCTCCCGCCCCCAGGACCTGCAGATCCTTGCCTTCACATGGGTGATGTCTCTAGTGAAGGAGGGCGGAGGCTCGCGCCCCCGTCGACCTGTCCTTCTCGTCGGTCGCGCCCCATGCTAGCAGGTGGGCAGAGCCTCATCATCGT…
>Wheat_newGene_1932	Wheat_newGene_1932.1
AATGGTGGGTGCGCATTAGCGGAGGCCCTAGCTAGCAGCATATCTGTAGAGGCTAGAGAGCACGAGGACAAGGCAGAGAGTGGAAGGGGAGAGTGTGTGTGGTGATCGGCAGCCAGGGAGACGAGGAGGAGGCTGTGACGCTGCTCCCGACGCCCCTCCAAACCCAGCCCCGCCGAAATGGACGTGAACCACATGATCAGGTCCCAGAGAATCAACCCGGGTTCACTCGCTGATGGTGGCGGTAGCGGCGCGAGCCGGAAGCCCGAGGCGCCTCCGCCGGCCGGCCAACCGAGCAAGGACGAGCGCGCCCTGGCGGCCGTCGCTGACGCCTCACGCCTTGCGCCCTACTACTCCCGCACCGCCCTCGTGAGCCACCGTCGCTACGACGTCGCCATGCAC…
>Wheat_newGene_1937	Wheat_newGene_1937.1
CAGCCTGTCCAGAGGGGAGGCAGTTCATTCTCCGCCGGTTGCGCCGGAGGTCCCTTCATTTATGCACAGGGGCTTCCGCCAGAGGTTCCCTAGGAGATCGTGACACCCTTAAGGGCTGCCAACGAGGCGCTGAAGTGCCTGTGATCAGTCTTGAAGTAGGTGGGGCTTTCTGCAGATCCCAACTTCAAGGTGCTCGTTGGGGAGAACCATAGCCTTGTTGCGCAGGTCTCGGAGTTGGAGGAGCAGCTGGGAGCTCTTGGAGCAGAAGACCTGTGGCTTGCAGCGTGCCAGGGATGGCGCCTCCTCCCCCGGGGATGCTGCAGCCCTCCGTCAAGAATTGGATGAGGCCTCCAGGACCGTAAGCAGGCGGAGGAGGCGGAACATACCGCCATGAAGGAG…
>Wheat_newGene_1943	Wheat_newGene_1943.3
CTCTCTCTCTTCCATTATTCCCGTTGCACCGGCCACCTCTCGTCTGCTCATGGCGCCGCCACACCCAACCTCCGCTCCAACGCTGCGCCTGTGACCGAGGCGACGGCTGGAGCGCTTGTCCTCTTCCACTACGGCGGCCAAAGTGCCAAACCACCCGGATCCGGCGTCATCTTCCACTCCGGCGGCCAGATCAGTTCGAGTTTGGGCAACACGAGATCTTCCGAGGATGCGGTCCTCGTCCACGGATCTGGCCGTGAGAAATCATTTTCTTCATTGTTTCCGTCGCTCATGCCCCTGGCAACCAAGGATCTTGCTGCGTGAAGAGCTTTTCCCTGTTCGTGTTGTTGCAGCACTTGTGTACAAGTGCTACTTCATGTAGCCTCAAATCGTGTAACTCTA…
>Wheat_newGene_1944	Wheat_newGene_1944.1
CTGGACCAGAGATCCCTGTGGGCTAGAGCAGCGGAGATCGTCCGGGACTTGGCCAACAGGACTCCAGAGTTGAAAGACCGTCTGCTACTGCCGGATGGCCCAATGGGTCCACAGCACGTACTCCCCATCGGCTTCGGCTTTGCTCCTTTCCGTCGGAGGCGGCACGTCAAGAAACATACCCGTCCTAGCCGCAAGCTTGCGCGTAAAAAACATACCTGTCGGGTAGCTAATATCTATTTTGACAAGAGGATGAGCCTGCCTTCTAACAGCAACAGCAGCCAGGAGTTGGCACCTGAAGTCATAGCTAAGGCGCGGGATGATTGGTTTAGGAGAATTATGGAGGAATGTGTTAAAGCTGCTACATGTCCGGAGCTTAATGAAGGGCGTGCACTTCAATCG…
>Wheat_newGene_1945	Wheat_newGene_1945.1
CGCCCGCCCGCTCATCCCTCCCCCTCTCCTCCGCCGCCATTGTTCCCTCTGGCGCTCTCGCCCGTTGCTACTCCTTGTTGCCGCTGTGCCAGGGGATAACCATGGTCGCGCCGCCGGGAGGAACACGCCGTCCTCCTGCCGGAGGAGGCAGCAGGAGAGACAGGATATGAGAAGGAGAGAGAAGAAAGGAGAGGGTGGAGAAAGAGAGATGAAAGAGGAGAGGGAAGTGCGGTGGCTGACGGGAGAGGGTCACCGACCGGCGTCGTCAGCCTGCGCCGGTGAGGTCGGGCGCGCCCTGCCGGTTGGCGGCGGCTCGATCCGCTCCTGGATCGGGAGCTGCGAGGAGGCTGGTGCTTGGGCGCGAGGCACGGGACGCTGCACTCCACCTCATCCTCTTGG…
>Wheat_newGene_1948	Wheat_newGene_1948.1
CAAAATTGGGCCATGTTCTCTTCGTCTCCAGAGGGAACGCGATTTAGGGGAAGCGCTAGCGAGGTCGGCGGTCGCCATCACCCATCTCGTGAAGGGGGCGCTCAGGCGGCAGTCGATGGTTCTGGCAGGGCAGCGGTGTGTCCGCGGGATGAGGGCGTTCCCGCGAGGTGGTTGCCGAAGGGAGGCATCCCTGCGCCACTGCCACTATTCCGTATCGTTTTCCTCCTCTAGCAATGTGATGTTGTCCTCGAGCCATGGGGCAGTGCCGTCGTGGACAGACGGGTCAGATGATGAGTACAGAGTTACACGATGTTGCTCCTCTTTTTTTTTTCTCGCCGAGGGACTGCTTCCACCGCCCAGGTTGGACAACAATAATGTTGGAATCCGCCGAGCAGGCCG…
>Wheat_newGene_1953	Wheat_newGene_1953.1
GCCGGCTGCCGCACAGGTCGCGGGTGGTGGTTGAGCGCGCGCGCGGGGCGGAGGCGCGAGAGGCTGTGGTGGTGCGCGCGGGGGCTGCAGAAGAGAGGCGGAGCGGGTGAAGGTCGCAGCGGTGCTCTGTCTCCAGTCCGCCAAGGGGTGCGGGGTGAAGGTCGTCGGCGACGCTGCGTTTCCGGCGAGGGGACTTGCCACGGAGTTTCTGAGCATCAACAATGTCTGAGACAAGCAAAAAAAGTGACGATCAGGTCGCACAAGCAACCCAACAGGGTGTAGATGAAATAGAGGTACGCCCACCACAGCAACAAAACACGCCGGTAATTGTCTACAAGTGTATGCGCACTAAAGAGATCATCTAACGTGGGAAGCACCCATCAGACATAGATAGTAATA…
>Wheat_newGene_1956	Wheat_newGene_1956.1
GTCGCGACGACCCGCGCCGGCCACCGCGCGCGGAGCCCGAGCCCCCGATGATGGGCGACGACAAGGCCCCGCGGAGCCTCAGCCCGATGGGCGGCCGCGACCGCGACCGGGAGCTCCTCATCCCCGTCTCTGCCGGCGGCGGGGGCGGCTCGGTCCCCCGCGCCGGGGACGACGACGACGACCTGGACAGGACCGTCGCCTCCCCCTCCGCCTCCGCCGCGCTCTCCTCCACCGGCCGCGAGGCTTTCCATAAGGTGGTCCGCAGCTGGGCCTCAAAGAAATTCATGACTGGATGTGTGATTCTCTTCCCCATAGCGATAACATTCTACTTCACCTGGTGGTTCATTCATTTTGTTGATGGATTCTTCTGTCCAATCTATGCACAATTGGGTATCAACA…
>Wheat_newGene_1957	Wheat_newGene_1957.1
GTCCGCTCTACATGTACTCTGCCAAATAGCACAAGCGCAGGAATCTGCCACAAAATATGGAGTCGAAGAGGGTGAACATTGTTGATTGTCTAACTGATGATATATTGGTGGAAATCCTCTCTCGAGTGCCACCCAAGTCTTTTTGCCGCTTCAAATGTGTGTGCAAGGCTTGGCTTGCCTTCTCCTCTGATCCTCTCTACCGTCGGAAGCTGCCAAAAACTTCCACTGGTCTTCTCTACAAACCTCAATACGGGTCTGCTATTCAGCTTGTTGGCATGTCCCCAAATGATGAGGAAATTGATGGAGCTTTTACATTCATCCCTCAGTACGAGCAATTAGAACTTGTGGACTATTGCAATGGCCTGGTACTTTGCCGGTACAAGAGCAGATATACTTCTG…
>Wheat_newGene_1962	Wheat_newGene_1962.1
GGATTTTTCAACCCTCTGTTGTGGTGCAATCCCCACGGGATTATCGCACTATTGCCTTAATTCGCAACTACATGAGGAAGGCTAGGGTACTGCGGGCAGAGAATCTGGAAGCTCTAATTGACAAGCGAATTGACAAACATGAGAAGAAAAAGCTTGAAGCTGAGCGTCTCCTTCTAGAGGAAGAAAGGAGGAAGTTTGAGGAGGAAAAGAGGAACTTTGAGTTAGAGAAAAAGCTGTTTCCTCAGAAAAAAGTAGCTGTGGATGATGAAAAGAAGGAGACAAAGCAGTCTTTATTTGAGAGCACAATTGATACAGCTGACAAGCATGTCACACTTTTTGAGAAGATCATCAGTATCCCCCAAAAAGGAGAGACATTCGGGAAGACCATAACTGAAAATG…
>Wheat_newGene_1964	Wheat_newGene_1964.1
GTGCCAACAAGTAGCAACCAGTGAGCTGTCGTCTATGATTGGCTAGGGGAGGAGTTGTCTTGCGCTGCAAGGGCATCTTGCAGTTCGATTTCCTTGGTTTGATGTATTTTCGGTTCTGATTAGTCTTTGATTTCACACATTTGTTTGGATGTTTTCTTTGCACCAAGCACCATGCTTTTGATCACTGTTGCCTTGGGTTTTGGCATCGAAGCACCACCATGTATGGCTAGCCTTCCATGGCTACATCGAGGGTCCCAATCTGCAGGACCCCATGCAGCGTGCATTGGACAGTGTTGTGGAGGGTCCAATTTCCTCATGATTTAAGAAGCTCTATGTAGTACCAAACTTAATTTGAGAACACTGGCGCCGAGGATGTGCTACTCTGTCTTGGGGCTCAGC…
>Wheat_newGene_1966	Wheat_newGene_1966.1
AGGGTATTATTTGAGCTGATACTCCATTTTCTTACAAGAGATGTGGTCCCGTCGATGTTGGCTGTCGAATTTGTGCTGCAGTCCATGCCCACCACGTCCGAGTCTTCACCCCTTCGTCATCCAACACGAACAGCAGAACAGAGTAGCAGTCGTGATTTGCCAGGTTGGAGAACTGACGCAGCTTGCTGCCACAGAGTGCTCGCCCTTCTTCTGTGCCATAAAGCCCCTCGGCCGAAACTTGCAAATCAAAATTGCCGACCCTATCAATCTCGCTGGAACGACGTCTAGCTCGTTGTGCTCCACTCACTCTAACGGCATATCTCATAACTAAAGCCATGAACAAGTGCTTCAGTTATGCTGGTGGCAATACATTGCTTGAGGTGACCTCATGTGCAAGAT…
>Wheat_newGene_1967	Wheat_newGene_1967.1
TCAGAGGCTCTGTACAATTCAGTTGTTGATCAATATAATGTCCTCAAGTCTGCTATCTTTAGAGACCGTGGAGCAGTTTCGTCAAACCCTGCCATCTCACTCTCGCAACCATGGCGATGATAAGCTTTCTCAGGCCTGAATTTCTCATTTCTTTTCGACAGAGCAGATGAACTGCTATAGTGCAATGTTGCGGGTTTTTGCTGGGAAGGCCTTAAACTTTGATGTCGTCACAGTTAGGATGAGGCTGCGACAGCGGCCCTGCAGACCCTGTAAGTTGTTGAAGTGGCGTGAAGGAAAAACCGTGTGATATGCTGCTACACCGTGTTCATGTAGTGACAAGAACTCTGCGGCTGTTGTCAGTCTAATCCTAAATAGCACGGCGGAACCCGGCAGCAGATG…
>Wheat_newGene_1969	Wheat_newGene_1969.2
AAAAAGAATAGCGCAGCCACCCGCAGTCCCGCGCGACCTTGCCTCCTCGATCCCATCTCGACATCCATCCCGCCGCCACCTCCTGCCCCGCCCCACCGTGCGCCGCCCGCCGCCGCCGCGCCTGCGCCGACGTCCCCCGTATCCATGCTCCTCTGTCCGAATCCCGCCGCCGCGCCCGTCCCGCTCACCGTGGCTGATGATCGTTTCCCTCCCCAAACGGCGGCCATAATGAAGGGCGTCGCCCAGCTCCTGACCGGCGGNCGGGTCCCCGCTCCTCGGGGCCAGCCCCTCCTCCGTGGATCGCGCATCGGCTTGGAGGCCCCTCGGGGCTGCCGCCGGTGCGGGAGTTCCTGCGCGGCCGTGCGGGCTGGGGACCGAGCGGCGGGGCCCGTGTGCGTT…
>Wheat_newGene_1970	Wheat_newGene_1970.1
ATGTCGTCAGTTAGATCTATCATTCCAATTGCTGTTTCATTCCTTTAAAATGCTTTGTCTAACTATTATGTGCTTATGGCAGGGGATCTCAGACATTTAAAATGCTTGGTTTATGGGATCTTTATATCGGTGGGGGTGTATCATCCATCATTGTTTGTTTTAGATTTAATCTGGTACAAAGCAACCATCTTTTCCTCTTTTATAAGCTAAAAATGGTGGTTGTGAGACAAATTATTCTATAAGACGCCTGTGAAGAATTCTGATCAACTCTATAGTTACAATATGCAATGTATTTTTTTAGGAAAGCCTTCACATTCCATTGTCGAACATTGGCATGAGAGAGGGATTTGACGGCTATAGTGGAAAAGAATTAGGATAAACACCAGACAATCAGCATGG…
>Wheat_newGene_1971	Wheat_newGene_1971.1
TATCGTGACGGCGGCGACGGCGGCGACCACGAGGAACAACGTCGCTGCATCGGCTGCGCCCAGTGCATCCGCGCCTCCGTCCGCCGCTTCCCATGGGTGGAGGGCGTGGCCATGGAGGTGGACAGGCGAGCTGCCACCCAAGATCTTGCCCTTGTCATTCTCAATCTGGCAGCCCTGGGCTCTTCCATGATGCCAGACTTGCTGGTACATCTCGCCTGCTTCAGTTTACCCATAGTGGTTTATTTTCCATTGTTCAGGTTGTGGATAAAGAGAAGAGGAAGCAAGTAACGGAGGAGATGGGCGGTGCAATGAGAGCAAGAGATTCAAAGCAAGACATGGACATACTTGCCGCTTTTAGAAGAGATGCGGACCATGAGGATTTATGTTAAACGGATCGGA…
>Wheat_newGene_1972	Wheat_newGene_1972.3
CGGGCCTTGGATCCAGCGCAACAACTTGCCCCGCGAGCAGCCCCTCTTCTCCCAGATTGCAGCGACCTATGACGGCAGATTGGAGCAGGCCGCCCCACCGGCCGAGATGGGATCCACCGCACCGACCCTCCCCCTGAGAACCCGACCCTCTTGTCTCCCCAATTGAAGCCACCAGCGACGACTCTCTAGTGCAACTGCCAGGCTTCACACATTGGTGGCATACAAGTCCTAAATTGTGTTTTTGTAAGATTCAGGTATCTACCAAAAGGCATCTTTTGTAGTTTAATTAAGTCGTACTTCTGATTTGGACTTGAAACTTTAATTTTCAGATTAAAGGAGGCCGCCGCACCGCCGACCTTGGATCCACAGCATCAATCCGACTCGAGCACCCGACTCTCT…
>Wheat_newGene_1976	Wheat_newGene_1976.1
AAGAAAAGGGCTGAAAAGGACGCGTCGCCTTGAAGCTCGGCGTCGTCAACATCTCTGTTCCCCACCCTCCTTCCACCTCGCGATGAATCAATCCGATCCACGCACCACAGCCTATGTCCCAATGGCGTTCGTCCATCATGGTGGGGATGATATGGTAAGACGCTTCGCCGAGCGAATCCAGCGCCATGACCCGCAGACGAAAGGCATAACAGAGCTACAGTCTCCCTGTGGTATTGATATACTGGCAAGAATCGCCGCCTTTCCAGATTTGGAGCCGATCTCCAGACTCCAGATCCGAAGTTGAGGATTCTAGCAATTCAGATCCGTTTTGGGGCGACTCGCAAGCAGGCGATGTACCCAACTGCGGACATGGCGAGACGAATCCTTCGTCAGGGCAAT…
>Wheat_newGene_1977	Wheat_newGene_1977.1
TTTAACTTGTGGACTCCTGGACAGGTGAATCTTCTCATAGGGGATTTTATCTTTATAATGATAAGCGACAAGCTTCTCCAGATCCTGATATCAAAAAGTATGTTGAGAAATCAAGAAACATGGCAGGTGTTGCACAAGATCCTAAGCTAATGAAATTAACAGACAAGGACATCGTAGAGATGATCTTCTTTCCCGTGGTGAATGAGGCCTGCCGAGTCCTTGATGAGGGAATTGCACTGAAAGCATCTGATCTTGATGTAGCATCCATTATGGGAATGGGCTTCCCTTCTTTTAGGGGTGGGGTGATGTTTTGGGCCGACTCTCTCGGCGCGGAATACGTGTACCGCAGACTGGATGCGTGGTCCAAGGACTACGGGGAGTTCTTCAAACCCTGTGAAT…
>Wheat_newGene_1978	Wheat_newGene_1978.1
AATTGTATATTTGCCACAAATACTTCAACCATAGACTTGCGGTTAATTGGCCAACAAACAGCTTGTCAAGATCGAATTGTTGGTGCCCACTTCTTCAGCTCATGTCATGCCACTGTTGGAAATAGTTTGTACTCAGCAGACTTCCTCACAAGTTATTGTGGACTTGCTAGATGTGGCAAAGAAGATACGGAAAACACCAATTGTTGTTGGGAGCTGCACTGGGTTTGCTGTCAATAGGATGTTTTTTCCTTACGGCCAGGCAGCTGGTTTGCTCGTTGATTATGGTTTGGATATATATCACATAGATCATGTGATAGCAAAATTTGGAATGCCGATGGGACCTTTTCGATTAGCTGATCTTGTAGGTTTTGGCGTTGCCGTTGCCACTAGAAAGCAATA…
>Wheat_newGene_1979	Wheat_newGene_1979.1
TGCAAAACAGAAACATAATACAATATAGAGAAACCGTGCGCACATATTAGTGATTAGCATGGAGGCCAAGCTTGCAGTCATCCTTGCGGCTTGCTTGTTGATTTTCTTCACCAATGGAGGAGACGCACAGTGCACAGTGAAACACCTCGTCGTCGCCCAGACCACGGCGCCGACGCAGCCCGGAGAGACGTACCCGAAGCATCTGGTGACGGTGAAGAACACTTGTGTCTGCATGCAGCTCAACGTGAAGATGGACTGCGCGGGGTTCGACTCCTCAATCGACGTCATCCCTGCTGACACGATCACGCCGGACGGCGACAATGCGCTCTGCACCCTCAATGGTGGTCGTCCGGTGTATGGAAACGGCACGGTCTCGTTCAGCTACGCGTGGAGCACAGA…
>Wheat_newGene_1980	Wheat_newGene_1980.1
GAAGAAATATTCCTCATCGACAACCATCGATAACGTAGGATGGACAAGCATGCGATTCACATCCTTGCTCTATTCCTGCTTCTACATCTCACTTGCTATGCTACTATTGCACAATGCCGAATCATCGCCGACATGGACAGCGAGAAGATCAATCTACCAAATGGGTTGTGCGGCCTACAAAAGCTCTGCACTGGTGATCATTGCTACTGTTGCCTAGCAAGTAATACTTGCTATGCTTCTATGGCTGTGTGCAAGAGATTCTGTGGATAACTAGTGGAGATGAAAATCACCCCGCCTTTACCTGTTCCTTTTCTAGCATTGTTAGATTGGCTTTCATATTTATCCTTTCCAGCATATAACGCGTGATGCGAGCAAAAA
>Wheat_newGene_1982	Wheat_newGene_1982.1
GGTGGGGTGCAGTTGTTGTAGCAGAACTTGTTGCTCTTATTGTAGCTGGCACTGTCCACCGCGTTTGCATCACAACATGCTTCCTATTCTCTGCCGGGATCCTTTACGAGGTCGACAAGCTCTCCGGGATGATCCTCGCGAGGAGCGAGTCCAAGGCGAGGCGGTACTGAGGGCACAACACATGTTTTATGTAAGGTTGACCTGTTTTGTAGATGGAATCAGAAACTAATGTGCACACCCTCCTCCATCAGACTCCTCAACCCAATCAGCGTTTTCTTTTCTTGCGAGGCATATATAGAACTGGAACCCTGGGCACTCGCCCGCCGTGTTTGCTAGCTGAGACGTCACATTTTGATTTTAGTCTGAAATCACAGCCTTGTTGACC
>Wheat_newGene_1987	Wheat_newGene_1987.1
CCGGCATTTGGAAAAAAGGTGCCGACCCCGATGGTGAAATAAGGAATGTCTGCCCTGAAAACTGCATAGAGACGGCCTTGAAGCTATTCCAGGGCTGTCCTACAGTTAAACAGAGCTTCCTGAACTTTACCGAAGGCCGTAGCCCCTTCGAAGGCAATGGCGATGTCGATACCGTTGCTGTCAACACCCTGATGCAGAAACCAATGGATTTTCTTTCCAGAGTGAAGACATGTCCTTACATCAGCGACGATGATTATGCTGCTTTTTTGCAAACCATGCAAGATTTTTGCATGGACAGGACCATGACCCCTCGAGAAGTTTACAGTGATGTGGAGAGATGCATGCGTAACTGTCCCGAGCTGTTGGAAGAGTTTACAGATAATTTTCTCCCGGCAGACC…
>Wheat_newGene_1988	Wheat_newGene_1988.1
TCTCAACAACAATCCTGATGCTTTCACTGACAATAATCTTCCTCTGTCCTCCAAGAGAGGTGAACTCGTAAGCAAAAATTCCAAAGACTTTAGCTCTTCACACGATGGTTCTGGTGCAGATATTGAGGAAGGCGAGTTCATACCCGATCGAGAAACCATTGTGTCGGATGTCATCCGTGGTGCCGGAAAAGAACCAGTAAGTTGTGATGTTGCTGGTTCTGTTAGAGATGGTTTGAGCTCTCGTTACCGCATAATCGATACTTCCGAACCTAGTACTCGCGACCATGGGGACAAAAATGAAAAGCAGCAAGAATCAAGGCAAACATCTGCTAAACCGCGTGGTGTGAAAGGAGGTACTTGTTGTTTCCTCGTTGTGCTTCGCAGGCTTTACCAGATTTT…
>Wheat_newGene_1990	Wheat_newGene_1990.1
CGACGACCAAGATCCATCGGGGAGTGGCAACTGCGACCATGTCGATGGGGGAAGCGTCGATCACATCAGCCGAGTCCCCGACGCCGTCCTCGGCACCGTCGTGTCTCTTCTCCCCACCAAGGAAGGTGCCCGCACGCAGGTCCTCTCCCGCCGGTGGCGTCCGATCTGGCGCTCCGCTCCTCTGAATCTCGCGCTGGACTGTGAACTCAAGAACCTGGACTCGATCCCAAAGATCCTCTCTGAGCATACTGGCCCCGCGCAACGCTTCTCCGTCCGCCTCTTCACCGACTGCGGCGACGAGATCGATGGCTGGCTTAGCTCCCAATCCCTGGACATGCTACAGGAGCTCGAGCTCACCTGCATGTTCTGGCTCGGCCGGCGTCCATTGTCCTTGTCGGC…
>Wheat_newGene_1991	Wheat_newGene_1991.1
TGAGAGGATCGCACCCTCAACCCATCTCATTCAGCACACAACCCATGGGTTAGCCATAGCCAAAACCCGTGGTGTGTCACCCGCGTCATTGGGCATCTCCGTCCTCTCTTCGCCGGTTCCCACGGGGTTAAAAAGTTTAAGCCATACCATTCCTCGCCCAATTTTGTTCTAATCAATCACCTTTGCCCCAGTTCCATTTCGGAAAGCTTCCATGGAGCCCGTGTTCTTCTCACTGGAGGAGGCGATGCCCGAGCCCGACTCTAACCCCTGCCGGACCTCGTCGCCGCCGCTGGAGGCACACATGCTCGTCGCAGGACTCGGAGGAGTGGGCGCCGGCGAGGTCGTCGGCGGGTGCGCGACGAACGAGTGCGCGACAGAATGGTGCTTCCAGAAGTTCGT…
>Wheat_newGene_1997	Wheat_newGene_1997.1
GAGGAATCCAACTTATCTCAAAACAAAAAAAAAGGAACCGAACCCTAGATCGGCAAGAAACGCAGGCAGCAGACAAGGCGATGGCGGCGGCGATTCGACACGCGGCCAGAAGGCTCAGCGGCGGCAAGGCGGTTTACAAGCCCGCCGTCTCGCCGCTGGTCGAGGTTGAGTGTCGCCGGCTGATGCCAAGGCTCATCTACGGTGGCCGTCAGCCTATCCCTTTTCGTTTCCGGCCTTTGTCTGCCTCCGCCGGCGGCGCTGATGTTGGCAACAGCACCCTGCATCAACCAAATGCAAAACCTGCGCTAGACCTCGACGCCAAGAGAGCATGGGGCCGTCGTCAGATAATTGAAGTCGAGACCAAGAAGCGCGACCTCTTCTACCAGCTCGCTGAGCTTG…
>Wheat_newGene_2001	Wheat_newGene_2001.1
CACAAAGACCATCATGGATGACGACAAGCCTACAGCTGCTATGGTTTTAGTCAAGTGTTTCAGAAATGCGCAGTACTACTTTGTATCTGTCACTCTTTGTCAGGGGAAGTCATACTAGTACTGATGAAATATCAAGTTGACATTGTGCTCGGCCATAGGTCCGCATTTTTTCTCTCCCTTCGGTTCAAGGAGAAGCAACAGCTGGCCTGCAGTGCCGCCATCTGAAGACAGGGGAGATGTCCGTAATCCCCTTATGGTAATTATGCAGGTGCGGAACCTCCCAAGCGCACGACAACCTCATCCGTCCAAGTTGAGCACTGGGCGCTGTCCGAGTAGAGCAATGCGCCCCGTCCAAGTTCCCATCTAATGTTGAACGTTCAATTTTGTCATGTTGAATAC…
>Wheat_newGene_2002	Wheat_newGene_2002.1
AAAAAGTTTCTGTTTGAACTTCTCCAATTAATATACATGAACTCAATTATCTTTTTAACATGTACTCACATGAGCTCGTTTGGATTTTTGTGTTTACTTGTAACACAATCAGTTCAGATCTCGAGAGACCGTAAGTTTAGTTCATCTTTTTAATGCTTTTCAGTACATCTACTTACCAATCGTAAGTTCAATTTCCTTTGTGTTTCCATGTTATTTCTATAGCACAACAGGTGTGTGTGGTTATGTTAATGAGCGCATGTAACAAAGTTTATTTTGTAAGTTCAGAGAAGCAACGAGGTAAAAAGCAAAAACACTAAAACCATGCAATTCTTGTAAAGATATCTGAAAGTTCAACAATAAAATTTATATAAGTTTAGTCTCAAGTGGAGATAAGTTGCT…
>Wheat_newGene_2005	Wheat_newGene_2005.2
GTCGGCCCATCGTTCTTTCTTCGTCAGGAAGGGCGCAGCCTGCTACTCAAGCCCCTCTCCTTCTCTCCTTCCAGAGCAGGAGAGGCACGGGCGCCCCCACACTGGAGAGATGGACGAAGACATGAAGCTTTCGCGGAGACGACGAGGTGGCCGCTGCTGCACCCCCATTCCATGGACACGAAGATTCCTGTCCTCTCTGCCATCGATAACGACACTTCTCATCGATAACGGCACTTCTCGGCAGGCGCAGACCGCATGGCCGTCTTCCTCTCTGGCCCATCAGATTCAGACCCTATCCCTCTTCCTCTGCATCTCTGTTAAAATATGGTCAACTAGGAGATGATACAAGCCAAGGCGCTCACACTGATTTAAGATGTTTGCTCTATGTTTGGTCATATT…
>Wheat_newGene_2006	Wheat_newGene_2006.1
GAAAGAGATAAAACAAGCAAACCCTAGCTTGTCGGGAGATTCACTTCACCAATTCACCTTCGCCGCCGCTGCTGCCCGACCCGCCATGGCTTCCACCAGCACCACCTTACCTGATTGGTTGATGCTCGACCGCTTCGTGTTCTGGAGCGAGAACTTCACCTTCCCCAAGGACGCCGATTCAACCCTGGCCACCGGCACCAACTCCATGGATAAAAAGTTCCAGATCTGCTTCAAACTCGTTGAGCCGCCGGAGGTGTCCCGCCTTTTTCTGCAGATGGATGAAGGCTTGTCGCAGTCCCATAGCTTCGACATCATCGCCGCCCACCGCGCCGCGGTGCTCCTCCAGATGAGTTATCCTATCCTTGTGCCAGGCTACGAGAACATCATCCCGATGATCGA…
>Wheat_newGene_2010	Wheat_newGene_2010.1
AGAAGGCGGCCGCAACTCGTTCGGCTGAGATCCATCAGGTCAAAGAGGAGCTCTACCGCATGATGTCCGAAAACAGGGACAAGATAGGAAACCAGAAGGGCCTGATCAAGCACCTCTCATCCCATGTGGAGCCTAAACCCGAGGACCCCGTCTGGCGCTTCTATCGCAGGGCAAAATGGTACCATTTAGTCATGATGTATAGCCCAGCATTCCTTTATGGCTACATGTCTATGTTGGATGTGCCTGATGGCAAGAAGGAGATGACACCAGCTGAGAAGGATGATTTTAACAAGAGGATGGCCGCGTTGATGCCCAATGTAGAACTTTGAGGACAGCTAGTTGCATAGCGACTAACCCCAGCACTTTATGTAGTTGCCATTGCTCTGTTTGGACACTGCG…
>Wheat_newGene_2011	Wheat_newGene_2011.1
CGCGGCACACAACTCCCATCCCCCACTTCAAACCATTTTGTTTCTTACCGATGTGAGTCACCCCGGATTTGTGGTGTGCCAGCCACGGCGGCGCCCGGCGTTGACTACTCCGAGCGGCCAGCGCGGCCGCACAACTCTGCTTCCTCGCGCTGGAGTTAGTGTTGTGCTGCCACCGCCGGCGACGAGGCGGACAAGCTTTTGGGTGCTGCAATCAGTTGCGCCCTTCGACGGCGGAGTTGCATCCGTGCGCGTCGAAGCTGGAAACGGCGTTTTTGGGAGCTGCAAGCAGTGCAGGTCGGCGGCCGTGACAAGCCAGAGGGTGGTGACGTGATGGGCGGCGATCTCGCACGGCTTGGCGGACAACGATGGCCATCGTTTTTTACCGGGAGGACGCGACAC…
>Wheat_newGene_2015	Wheat_newGene_2015.1
TTAGTCTTTAATGACTAAATGAACGGATCACATGATACATAGATGGGGAATGCCATTGCTCAAAGGCGAGCATACGTGACCTTGTTGAAGGAGTTTTGCCCTCCGTTTGTGTCTCAAATGTCGATGATGCCCTCTGTGCTATCACTCGCATGTCCTTTTTATTTTGTTTATTCAGCGAATGTTGGATTAGACAAGGATTTATTCACGTTGGATCTGTACAACTATGGACTATTCATGCAATTTTTTATTCAAACTTTGAAATGAGAGAATTGGA
>Wheat_newGene_2020	Wheat_newGene_2020.1
CTGTTTCCGGTTTCCAGCATGCAGATGGGTATGCCAACGGCTGTTCCTTGGTTGAACTATGCAAAGCATCTCGCTGAATTCCAAGATGTACTATTTTGGGTCTGCATACATACCCAAGCAGGGGAGATAAAAGCTGCAAGTTGGGTAGAAAGCTCGGCATGATTCTCGGATCGACGTCTCTGTTTCTATTTATGGTGGGCAAGGAGGAGAAGTGATCTCTCTACCGTGGGCACCCACTGCAGCTACTGCCGAAGTATGAGCAATCCCCGATGCCAAGATCATAGAGCAATCTCTTGCAATTTTGCGCTTTTGGCCGTGCGTCCTCTCTTAGGCTCTGAGGCCGATTTTGCTACTCTCCAACTGAGGTTCTTAGTTCATGGAATCATTATTTGGATCTTC…
>Wheat_newGene_2023	Wheat_newGene_2023.1
ACTGAATCATTTCACACTACTTTGATGTCTATCGAGCCAATCGGACAACAAAGGCAGTTCCTTTGCACAATTTGAAGAATGTTATTTCATATTGCATGATATTTCTGACTCCTTTCAGTGGGCCTTCAATTAATTTGAGGCATCCTTTCCTAGGATCTTACCTTGATATTCCTCTATTTTCTCCTATTCCTCCCAAGCTTTTTTAAGAACTGAAATAAATATAACCAGTGTTACAAATATTAGCTGAGGAAAAGTCCTTGCAGAAAAGAAGAACCGGAAGCAAGTTTTCTATCTTCACGAGCAAGTCGGTGTCTGTAAAGCTTCGCCGGAGCCATTCCAGCTCTTTGAGAGCCACAAGGTGATCCGGAAGTCAGTGCAAGGAAGCTGAGGAACCAGGAC…
>Wheat_newGene_2025	Wheat_newGene_2025.1
TGGATAATCAATTATCTTTATTTGCTTCTAACTCAAGGAATCATACTGCAACATTTCCTCCAGTGCAGGCAAACTCGAATGATAGTTAGTAAACTTGGTTAGTAATATTTTTTGTTTTCTTACCTTGCATTTGTGATACATCACTGAACATGTTTATTAGTTTGTCACGTCACTCCTGCTTGACGTGCCAATTCACAAAGGGCAGCCCGGTGCACATAGCTCCCGCTTGCGCAGGGTCCGGGGAACGGTCCGACCACTTGACATGTCAATTCACAAAAATGAAAGAAATCCAGATGACCTGTGAACCTCCTTGTTGACATAAAATTAATGTTGTTTTATGTCTAAACCTCATCTATTATATACAAGTAGAGTTACGGTGGTGGATTTCAATTCTTGTAA…
>Wheat_newGene_2026	Wheat_newGene_2026.1
CTCTGCAGCCAGGGATGCCATGGCCTGAGCTCGGCCTCGAGGTTCCCGCCGCCGTCTCCTGCAGCTTCCGCCTCACCGCCCGAGCTCGCGGTCGCACCAACCTCGGCACCACGTCGCCGCCGGCTCTGGTCGCCTCCACCTTCGCTCCAGGCAACCCTCGGTCGCCGGCTCGCTGGAGCACGACGGCAGACGATGGATGCCCTGGTTGTGTGCGACGGATGCAGTTCTCACGCGCAAGCTAGGGTTGGAGCCGCCGGCTCTTCATCCTGCCCGCCGGCGGTGAGTCTTCCGGTCCTGCACTGCCGCCTCCCCGTTATCACAGTTGCAGGAGTCTTTGAAGGAGTTGGAGAAGTCTCCAGCGATGCAAGTTCGTCTTAAACCTGAGTTCGAATCCAATTT…
>Wheat_newGene_2027	Wheat_newGene_2027.1
GTCGTTTCTGTACGCATTCTATGCGAAAAGGTCCCTCCTCCATTGTAATTTGTTTCCGATACCCTTCTCCTCAAATGAGAGTCACGCCTCTTTGCCCATCTCCTAGCGCTTGCCATCGACGGTGGCGGCGGTCCAGATCCGGCGCCAACCTCCGGGACTACGTCCACTGCAGGGGCTCCCTGCCTCCTCCAGGTCGACCGGCTCCACCATCCAGGCGTCCCCGGCGTCGTGCTCCACATCGTCGAGTGGGATCCGGCCGTCGCCACCGCCACGGTCTCCACCTCTCCAGGGGCAGCGGGCGCCCCTCCCCACTCCCCCGACGGGTCCGTGACCGGGCTGAACACCCACGGCACGGGCGTGAAACGCAGCCCGACGGCCGCACGCCAAAGCTCTTCTTCC…
>Wheat_newGene_2031	Wheat_newGene_2031.1
CTCGGCTCTACCCACCCCATCCTCTGTCCTCTCTCCACTCCTCCTCCTCTCACAGGCCCTGCCGCCGCACATCACTGCTTCCCGTTGACGGTGAAGGCCCTGCAGATCCAGCCAGGAGGAGGCAGGTGACTCGAGCAGGGCTGGTCGCCACCGATGCGCCCACTCCGTCGTCACGGGTTGTCGCCATGCTCCCCTCCTCTACACGTCATCGCCTGAAGGTCACTGTTGCCGCCGCCGATTTACTCCCCATTCCTCTCCACCATCGGTGTCCATTGTGTCCGTCTCCAGGGATCCAACTATGGCCGTCGCTTTGTTTCCTTCCTTTTCTGATCATCTCGTCCACAACGCAGCGGTGGCCGCGGTGCGGACAATCGGCGGAAATAGGTAGGAAAGGCCCGA…
>Wheat_newGene_2033	Wheat_newGene_2033.1
AAACCAAACAGATCTTGACCGGAAAGAGGTACTTCATTGTTATTGATGACGTCTGGAAAGAACAAGACTGGAAATTAGTCAAGGCAGCATTTCCTGAGAATAACAATGGTAGCAGAATAATTGCTACTACACGCATTACCGGTGTAGCTAATCAGTGTTGTTCCAACTCCGGCGGTCGACCCTATCAAATGGTACCTCTAGATGATGATGCTTCTCGAAAGTTGTTCTTCAAGAGAATTTTCTCCTCGGATGATCCCTGTCCTTCTGAACTAGAAGAAGTTTCTACTGGGATCTTAAGAAAATGTGGCGGCCTGCCACTGGCTATCATTACATTTGCAAGTTTGCTTGCCAATAAGCCACATAAGAAGGATGAATGGGAG
>Wheat_newGene_2035	Wheat_newGene_2035.1
CGCCGTTTGCCCAACCGCAGTGAACCATGCTTGCCACCCCTGACGTCCTCCCCAGCATCACCTGCGCTAGAGGGCGAGAGCGACGGCTGCAAGGTTTACTTCTTTGGCGGCACTGATGGAGGTCCAGATCCCAATCCAAGTAGCGCCTCCGTCGCCCAAGGTAGGAGCAGGAAGATGGGGTCGCCTCATCGTTTCTTCGTCTAGATCTCCACGTCCGTGTAGTTTTCCTGGAGGCCTGGATATTGCGTGATGTGCAGGACGATTAGTGATGCATATGTGCTTTGCGTTCCTGGTGTGTATATAACTGCATATGCACATTATTTTTTTCATCTTTTTGCAATTTCTTTTCAGACTTTAGTGATTGGTTTGTGGCCTGAGCTTATGTACAGATTCTAAAGT…
>Wheat_newGene_2036	Wheat_newGene_2036.1
GGCACATTCCTCCCCTCTGCAGGCTGCAGTCACCACGCACAGCGGCGGCGCTGGCCGGAGATGGAGCCGACCGGCCGGAGTACCAAGAGGATGAGACCCGCGCCGCCCCACACCCACGAATCTACGCCAGGTCCAGCGGAAACGACGGATCCGGCCGCGGGGAGAACCCAACACCCGCCGCCGGGAGCTGGGGGTGATGGCGGCGAGGGACCGCCGGACCGCATCAGCGATCTTCCCGACGCGGTCCTCGGCGAGATAATCTTCCTCCTGCCCACCATGGAGGGCGCCCGCACCCAAGCCCTCGCGTCCCGGTGGCGCCACCTCTGGCGCACCGCCCCCCTCAACCTCGACTGCCGCGGCATCCCCGGCAACCTCCCCGGCGCCATACTCTCCGCCCAC…
>Wheat_newGene_2038	Wheat_newGene_2038.1
AGCAATGACATCTATTATATTTGGAACCATGGCCCGAAGTTTGGTGGGGGATTTGATTGTCGGTACTGCCCCCTAATCACTAGAGGAGGAGGTGCAACCCGCTTTAGGGAGCACCTTGGAGGTATACCAGGTGATGTGAGGGAGTGCCCTAATGTTCCAAGAAATATTTGTGCTGCAATGAGGGAATCCCGGGATGACTCAATGCGGAAGAAGAGGGAAGTTCCTAATCTGCAGAAGTGTGCCTTGAGGATTGTATCACAATGCGTTTCGTCAAGTGGCTGTGAGAGGAATTGGAGCGCTTTTGCTTTGGTCCACACCAAGCAAAGAAACCGTCTTCTATATGGCAAGCTGCACAAGCTTGTATCTGTGCGCTACAACTTGAAGATACGTGCTGAAGAA…
>Wheat_newGene_2039	Wheat_newGene_2039.1
CGTCTCCATCCGACTGAGCGGCGGCTGTGGGCAACGAAACCCTAGCGAGTAAGGCGGCGGCGCAGTGCAGCGCCGCCTCCTCCCATCCAGCTCGTGTCCCTCCCTCCCAATCTCCTCCCTTGTCTCCCTCCCTCCCAATCTCCTCCCTCCCAGTCTCTTTCCCGTCCATGGACGGTGGTGGCAGCGCCATGGAGAACGGCCGCACAACTTCGATGTAGGGGCAGGTGGGCTCGGGCGTTGAACGGCTCCATGGGAGCAGCAGCATGCGGCGCATCCAGTCGGGCTTGGGTAGTGCCCCGGCGCCAGACGCACGCGCTGGTTTCCGGCAAGCTGGACATGGTGATGGAAGTGCACCCTATGTTAGTAGGGTGAGCATCGATGAAGCCAGAAGGAGGGAAA…
>Wheat_newGene_2040	Wheat_newGene_2040.1
TGATACTCCAAGAATCGGCCATGCTTCTATATAAACAGTGGAAGGAACCAGCAAAGTAGTACAAGTCTACAACCAAAAGGACATAGGAGAAGAGAACAATAAACAATTTCGTTATGGCTCTAATCCGGATCAACACTGGTGTTTTGTGCTTGATGGCACTTTTGATGGTTTCAACCACTTTATTGTCGAGTGAAGCGTCAGGGAGAACGATAGGCAAGGAAGCTAAGATTGGCGTCGAGGGGCACCGTGAACCCTACACTCCCTGTACGGATCCTTCATTTTGTAATGACATATGCAACAGAGATGGTTACGGAGGTGGGACCTGCCGAGATGGTCACTGTGAATGCATCAGAAAATTCTAGCAAGAAAGTGACCAAGAATAAAGTTTGGAAATAAAGA…
>Wheat_newGene_2042	Wheat_newGene_2042.1
TGGTGATCTTCTATCACCCAAGGACTTGAATAAACCATTTGATATGATCTTACCTGGTTAATATGCAAATCTGTTGTGTACTTGGTCCTTATATACACTTGAATACACATCAAATCTATGCTGCGTGATAGTAGGTGCATGAAAAGGTCATATTGCTATGATGGATATATGTTGAATATATGGATGTCATCAAGGATTTTCAGGAACAATGGCAAATCGTTGGAACTTCAGTCTCTGGATAAACACCTCCTCTTGGTATCAGTATGAACAGCTTCCGGCAGCTCTACTATCAAGATATGAGTACCACTGTACCAGTGAGACGATCAAACGAGAAGGCCTCCCAAACCAGTGACATGACATATTTTTGGGTACACGCCAGGGCAGAAGGGGCAATCGGAG…
>Wheat_newGene_2045	Wheat_newGene_2045.1
AAGAAAATGAGGAGCTGGACCTGGAAATTGATGATGATGATGATAGCCATGATGATGGTGCAAGTCAATCTGATAGAGGATTCGCCAATGCAAATTGAAAAGGATTTAACAAGCCAAGTTGGAAACAATGTTGAGGTAACAAGTGATGGTAGTTTGGTGAACCGTAGATCTGAACGGGTTAGGCAAGCCAAGAAGGTCAAGGAGGTCACCAGCCTTTACAATTGACAAGTTAAGCGGCATGGGAGCAAAAGAGCTTTTGGTTTGATGAAGACTAACGGGTGGATGAACAGGAAGTCCGAAGTGAAGGTCTCTGTTCGATTCAATACTTTTGGTGCAAGACTGAAGAGTTGAAGAACAGGAAGTCTGAATTGAACTTTTTGTTTGTATTTTGGGGTCGAC…
>Wheat_newGene_2047	Wheat_newGene_2047.1
CAGACAGACAGTGTCCTCCGCCAGTTAATGCGAAGAACATTCCATTGTTCCATCGCTAGCTAGCTGTGGTGTGAGTGATCCAGACTGACTGGTCGGAACTAGCTTGGAGGGCGGCGATCGAGGACTCTCTCCGGCCGCCGTGCTCCGACGTGTGTAGATAGCGGGATGGGGCGCGCGCCGTGCTGCGACAAGGCGAGAGTGAAGCGGGGGCCGTGGTCGCCGGAGGAGGACGAGCAGCTGCGGGCCTACGTCCGGGCTAATGGCTTCGGCGGCAACTGGATCGCCCTGCCGCACAAAGCAGGGCTGAACCGGTGCGGCAAGAGCTGCCGCCTGCGGTGGCTCAACTACCTGAGGCCGGACATCCGGCACGGCGGCTACACGGAGCAGGAGGACCGCGTC…
>Wheat_newGene_2050	Wheat_newGene_2050.1
AAGGAGAGGCCTGGCGGCGGGTGAGGAAGTCTCACTGGCGAGCGGGCTCACGCCGCCGCCTGGCGCGTGGTTTGGATCGGGGCACTTCCCCGCGGACGAGGAGCGAGCGGACGAAACACGGTCCCGCACGCCGCACCATGCTGCCTGTTGACGGACGTGAGGGCCACCGCACGGACGCGAGCACCACCAACCCTCCTCTGACGCGTGCGAGAGCAGGCGCCCCGGCCGCCCCCGTCGCGCCATCTCTGATGGATGCGAGAGCAGGCCGCCACTCCTCCGACGAGAAGGCCGTGGCCCCAATCACGGCTACTCCTCTGCTGCCCCGCGTACGCCGCCGCTCTTCTTCTGACGGACGGGAGAGCAGGCCGCCGCCCCCGCCGCTTCCCCTCCGACGGATGC…
>Wheat_newGene_2051	Wheat_newGene_2051.1
GCGATACTTCCGGCCACCCGGGGACAAGGATAATGGAGGATGTGGGTATTGAGTTTCTTCTCAACGCCGGGACAGGAGAAACGAACCGTAGCGACCCCGAAGATTCAAATGCTGTGTCTGGCTGCGGTCAGCGGCTCAGGAAAGACGGAGCTGAGAAAGCACGAGACAGAGTCTGCCGGCGTCGGAAATCATCACCGAGGTGGGCGCAGTCCACATACAGAATCAACCCCCCAGGATGGACGAAAAAGTGCGAGCCTCAATCCCATCTGACTGTATTTAGATCTGACATATGCAGCAATAATCGTTTGCAAACTGAGAATATGATGTGCATTGTTAAGTGATTTGACTTTTGCCTTGCTGGCAAAAACAAAAGAAATTCCAGTGCTAGTAATTTTGCTA…
>Wheat_newGene_2052	Wheat_newGene_2052.2
CGCAGCCCCCATCTCTCCTCCCACGCGACTCCTTGCCGCCGCCCCCATGATTCCGATGACTTTCGGCGGCTATGGCCGGCGCGCATCCTACCTCCAGCTTCCCCTCTCTCCGCTCCTTCCTCCCCTCCGGCTAGATTCACCACTAGCGCTCTCCAGCAACCCATCCCCGTGGCAAGGGTTTCGGCGCCAGCGCGGCTCCAGCCGATCCTCTTCGTCGCCTGCCACCTGCTGGACGGTGCTCGTCGAATAGGGCCATGCGTGGCCGACCTCCCACAGTATGTCCTGATGGGCGCACCCTGCAGCGGCATGTTCGGGATGAGCGCGGGCCCGACGGCCTTGTCCCGCTCGACGATGGCAGCGGCGAACGCCAGTGCTCCTCGTCCCTGAACCCGTCCACCC…
>Wheat_newGene_2053	Wheat_newGene_2053.1
GAAGGATCCAACTAAACACCACAAGCACGACCAAAAATACAATAGTAGAAGGAATCAAGGAAATAGTCAAAAACTTCGTTATGGCTCTAATCAACTTAAGGTTTGTGTGCTTGATGGCTCTTTTGCTGATTTCGACCACTTGCTTGACGAGTCAAGTATCAGGGAGAAACAACATAGGTCTGCAAAGTGAAAGTGGCATATGCGGCAAACAGGAACCCTACCAGTACGATTGTACGCAACAAGGCTGTGTTACTGCCTGTAAAAAAGCGGGCTGCGCTGGTGGGATTTGCCATAAAGATGGTAGTTGCAACTGCATTAGATGAGGCTGCCAAGTCCTCTCCAATTTGTATTCAGAATAAGCTTAGGAAAGCAGTTTGAGTTGTCTTCAGTTCCTGGAAT…
>Wheat_newGene_2055	Wheat_newGene_2055.1
CGCCGCTGTGGCCCGATGCCACTCTCCCCGTGAGACCGTGATGACGGCCGCACCAAGGTGCCGCACGCCCTGATCGATGAATCCCGACGCCCCGAGCCGCCCTCAGGACCGGTGACGACCACGACCAGCATCCAAGCCATCAACCGCCGTGCCCCGTGCATCACGCTATGCGTCGCTCCATTGCTTGTGACGCGGCCATCCATCCCCGACCACCATCTAAGCTGGAGTTCTTCACCATCTTGTCCTCTTCCATGCTGGTCGCCGGCTGGCCGCCTACTGTCCTTTTCAGTGCTCCACCTCGCATCTAAAGCAAGAAGGCATGCTCCTCCGTCTTAGGATTTCATCATTCCACAAAGCCACGTCCGCGTCATTGCATAGCGGAGGTCTGAGATTCTTATG…
>Wheat_newGene_2056	Wheat_newGene_2056.1
AGATAAGTGGCATTTCCCATAGCACACTGCCTATATAAATAGAGAGCCTAGGTGATACACAATCACACATCGATCAAAAACATACATATACCGAGTCACCTGCCTGCATAAGTATTGGTCTGCATCTTTCAAAGTTGATTGATATGGCTAGTGCTAGAGCGGTTGCCATGTTCTACCTCGTAGTTTTTGTGACGGTCTCTTTTTTCCCAAACCATACATGGGCAAGTAAGTCTCAAGCTGCCATTGAAAAAGATGAGGTGATGGAACACTGTAAGTTCAATATTAGAAAAGGTGCGCACTGGCCATTCGAACCAAGCCGCGCATGCTGCCAAGTAGTGACGCATTCAGCGAACCTCCTGGCAATTTGCAATGCATTTACCGCCGCAGATTTGGCTCAGA…
>Wheat_newGene_2057	Wheat_newGene_2057.1
CACGAGTTGACTCATCTCCGCTCGTTCCAGTTCACACCACGCCTCCACTAATCCATCCTCTCGGCCTCTCCTCGCACCGTTCCCAGGCACGCAGCGCTCGCCCTAGCCGACACGCAGGCACGCAGCGCCGCCGGAGGCCGATGTCAACCGTCGGAGGCGACCCTGGCGGCGACGCCCCATCCCCCACGTCGGCCGCGCCCGGCCTCCCGCGAGCCCCTCCTCTTCCGCTCGGAGGGAGCAGCAGCCGAGCAGGAACGAGCAACACTGGCGGCGGCCCCCCNNNNNNNNNNNNNNNNNNNNNNNNNNCCTCTTCGGCTCAGAGGGATCAGCAGCCGGGCAGGGACGGGCAACCCTGTCGGCGGCGCCCCGCCCCCCGTGGCACAGAAACAGAAGATGAAG…
>Wheat_newGene_2060	Wheat_newGene_2060.1
CGCCGGCCTACCCACACCTCCGTTTACCCACCTTCCATGGCGCGCCGTCCTGGCCCTCTTCCACCTCCGGGAGTCGCCTCGGGCCCCGCCTACCGCCGCGTGACACCCTGCCCGCCCCTGACCGCCGGAAACCACGCGCACCTCGCCGTCCCTCGCGTGCTAGCCCGCCCTTCGCCGTGCAGCGGACCCTGCCACCGTGCAGATCACGCCGCCCCCGCAAACCTCATTGCCGATCCAGTCGAGGGGGCGGCCGGATCCAGCCGGCCATGACCCCCGGCAAGGCATGGGAAGCGACGTGCACGGGGCGGCCTCCTGCTCCCGGCCGATGTAGTCGTTGTCTGCACCGCCGTCCTATAGTGCGATGGGGATCCACCGTGCCGCTCATGACGTTCGGCATCG…
>Wheat_newGene_2061	Wheat_newGene_2061.2
GGATCAGTTTGGATCTAGGACAAGCCAACCATGCTGCTGCGCCAAGCTCCTCTTGATATAGTTTACATGAATGCTATCCTGGAGAAGGCAAATATCAGGAGCAAATAAAATCAATCCCTGTACAAATAAAAACACTCCCTGCAATCTATCATTTTTTTGAGGAATTAGCCACATTAGAGTAGTTGATACATTGGATGAGTATTCAGAAGGTGCAGTCAATTTGTCCTTTGGCATCTAGCCCTCCTGTTGGTATAATAATGCAAATTGCCTTTTTTTTTAAAAAATTGGTCCTTCATTTCTTTTCTTCGAGTTATCTGTGTATCTTTTAAGCTTTTGCTAGGCGAGGAAAGGTGGACCAAGTAGTCTAGCAGAACCAATTGCATTTTTGGGGTATTGGCT…
>Wheat_newGene_2065	Wheat_newGene_2065.1
AGTGCAGATCCCTTCTCTCTTCTCATACCTTCTTCCCTCTTACAACAACTAGCGGCGGGGTAGATCGATAGCCGGCGGTGGCACGGTGGTCGATTCCTCATGGAAGACCTCGACAACTGCCCAAACCAGCACGCAAGCGTCTAGTGGGGGTATTTTCTCCAGTCGCCTGCTGCTTCTTCCTCCAGTACAAGTAGTAGCTGTAGCAGCAGTCATTTCTTCACAGGAAAAAAGCCCAGCAAGCGGTGATTAGTCTGGACAGTATAGCTTCCAACTCCCCACATCTCAGAGCAGGTTTGCCATGTCTTCCCCCATCGCTTGTGTCGGTGAGCCATTGAGATCCGCCTCTGCCATCGTCGCCACCTCGGCGAGAGGATATCATACCCTCAAGATCGACGGTTA…
>Wheat_newGene_2067	Wheat_newGene_2067.1
CTTCTAGATTGGGTCGGCGACCACAACAACCCGGCCAGCATGCGTTGATTGTGGGAGCACGACGAGCACCTCGAGTGCATGTGTGATTCACCCTCGGTCAGAGCCCCAGTACGATGCATGTCTGGTGGGTTTCCACTTCCTCCTCTCCCGATGAGCAAATCTTCAAGTGGCGAAAAAATCTGCATCGGCCATGATGCAGTTAGGAGAGTGCGCGCATGCGGTTCGCTTGGGGTATGACATGCAGTTATCCATCCGCCGCCGGCCATGGGAGCAGTTAGGTCTTAGGAGAGAAGTGAATAAAAAACTTGTGTGTGTGTGTGTGTGTGTCTTTCTACTGCATCGCCGAGCTGTTGGAGAGCTCGTGGTGCGGGCTTCGAGTTACGAAGCCGCGTGTTCTTC…
>Wheat_newGene_2070	Wheat_newGene_2070.1
CGCCGGCTCCCGTCCGGCGCCGCCGCACCCCACTTCCGGCGCTTGATCCCACACCCGCCGCCGCCCTCCCCATCGTCGTCCAGCCACTCGAGTTTGCGGCCAACGTCCCCAATCGACCGGCGCTTCCCGTCAAGCGCTGCCCGGTCGACGTCCAGCCGCCCCCTCGCCGCCCAGCCACTTTACCGCCGCTTCCATCCCCATCGACCGTCGCCCCTCGTCGTTCCAGGGCTAACCCTTCGACGTCCGGCAGCCCCCCTCACCnCCGTCGAGCCACTCCAGCGCCGCCTCGCTCCCCATCGACCGGCGCAGGGCCTCCATCGTATGCCGGATCTGCCTCACGGCCTCGTCCTCCTGTTTCCTCCCGGTCCAGCGCCTCCAAACAACCCAAAAAAGGTCCTA…
>Wheat_newGene_2071	Wheat_newGene_2071.1
CCCGAATGTCGTCAACCTCGTCGGCTTCTGCACGGACGGCAATCGCGGGATCTTGGTTCACGAGTACATGCCATTGGGTTCTCTCCAAAATCACCTCCATGATCGGTCTCCGGGCAAAGCACTGCTAGACTGGAACACAAGGATGAACATAGCTGCCGGCGTGGCCAAGGGTTTGGAGTATCTGCACCACCAAGGTGTGGTGTACCGCAAACCCATGAGCAGCTCGGACATCTTGCTCGGAGATGGCTACCACCCAAAGCTGTCCCAGTATGGACTGGCAGAGCTTCATCAGCTAGGTGCAGAGGAAATCAAGAGCTTCACGCGAAGTACTAATATTGCCCCCGAGATGTTAGCTACCGGGAGGGTGACCACCAAGTCGAACGTGTACAGCTTCGGCGG…
>Wheat_newGene_2075	Wheat_newGene_2075.1
CTGGCTCGTCCATCCGCCGGGTGTCTCCTACTTCTCCGTCCACTGCCCCTGCCTGAATGAGGATGACTTCGCCAGCGAGCCCTGCGTCATCTGCGCGGAGGCGGCCCTCGTTCTCTTCCGCGTAACCCTCAACATCCCTGGTAATTGGACGTCCACCCACCACTTTGTCTACAGAGCCGGCCCCGGGGAGCCAGCACTGCACCTGCTTCCGGACCCCAATCCCAACTTTGCAGTGTCTTCAGCTGCAGCCCTGGAATTTGGTCTCTTGCCGTTCCACGACGAGCACTATGCCGTGGTATTCCTAAATCGGCACTTTACCAAATATGGGACTTGGCATTTTGTTGTCGACCTCTTCTCGTCCAAGGATCAGGCGTGGAGCACTAAGCTGGCCTTTCTGGG…
>Wheat_newGene_2076	Wheat_newGene_2076.1
ATGGCAACACAAGCAGGAACCTTGGCTACTCCTCGTTTAAGTCCCCAAGTGGTTCCCTTCATGAACGAGGACATGGGCATGTACCTCGACGATGAGCTCATCCACCACTACCACCTCGACTCCGCGTGCAAGGTCAATTCCTCTCTCTCGTCTGTGAGGTTTTTTTTTCAAGTTTTGTCTTCTCCGTTGTAGCCTGCTAGTTTCTATTCTGGTCCTGAAACCAAACTAGGTAGGATGGCCTTGTGACCTCCTGAATGTCGAGGCTTTGGTTGTCATATCGTGTTTGGTTGATCCTGTATGATATGTACTCGCTTGATGGTCACCTATTAGCTAAGGTTCTCATATCATGTTTGGTGCTCATATGTGCTTGCTTGATGGTTCTCATATCATGTTTGGTGG…
>Wheat_newGene_2079	Wheat_newGene_2079.1
AGAAAATAGGATTTGTTTGCTAAATACCTATTTGGTAAGCACTTATTGGCTTGCCAAAGAAAACATAATTTTACTTGGCAAGTCAATCAAAGGTGCGGCACTTGAGACAGTTTTCAAGGAAACCGGTGGAAAAAACCAATGACATGAGGAAAAAAATCAAAATGAAAAAAGGGAAAGGGGAATGTACGTAAGGTTGGAAGAAGGACGAGATGGACGACAAAACGTTACGTTCTTTTTAAGTAAGTTGGGACAAGCTCAGCTGCTATTACATGTAGCTAATCAGACATCAGCTCATTGAGCACAAAATAATATGCTAGATTGTAACTTGTAACACCATAAGCACATGAGTGGCCATGATGGCCGTTGCTGTCCATGTATGGTAACCAATGTTTGTTTTGC…
>Wheat_newGene_2080	Wheat_newGene_2080.3
CTGAAATGGCGTTCAATCTTCTTGCAGACCATCATACTGAAGTTTCTATGCAGCCCATGACTGGTACGCCTATGAGCGTTATGTTGATGAGGGCATGGGTGTGGATGTTTCTGGTACAGTTTTGTCAGTCCAACAGTATCGACTTAAAAATGAAGTGCTGGTTAAAGTATCATCCAGGATCTCTCGCCAGAATAAGTCCTATGAACTGATTGGGGAGGCAATTAGGGCAACCTCCACTTATTGGTTCGCTACTGATGCAACACGGTTGTTTATCTCTTCTCTGATACACAGAGCGCAGGGAATTCTGGATCAAGATAAGTGCTTAGACAACTTTGATGCTAATAATGTCGTCGTGACAAATAAAGGAGAGGCCAAGTTCTGACATGTGAAAATCATTGA…
>Wheat_newGene_2082	Wheat_newGene_2082.1
TCAGGGCGTCTTCTTAACCTTCAATTGCTCCGATTGCACCTGGACCGTGGTCACCACCTCCGAGAACACACAGACGGTCTACGTCCCCATCCTGGGCCCTGGTGTATACATACAAGGAGATGATGATACAGATGATGATGGTGCCGTCTACTTCCTCCGTGACAATCGCGTCTATGCCTACAAGCTGCGCTATTACCAGGACCAGGAGGATCAGCGAAGAAAGCTCAAGCTGGAGCCGCCTACCATTGTCGACTCTGTCTGTCCTTTCTACGATGAAGGCTATGGTTTCCTCACGCACCTGGGCGGCCGACTCATGTGCTCCGTCTGGATCAGCGTGGAGCGCCACTGCTCCTGTGACCATCTGCACGCCATCATCTCCACCTTCAGAGTTAGACCAAC…
>Wheat_newGene_2083	Wheat_newGene_2083.1
GGAGAGCTTTCCATTTCGGGGATCGAATGGAGGTGGCGACGGTGTTCCTGGAGACGAGCCTGGGCACCCGCCTCGCCGTCTCATTCCCCGCCTCCGCCACCACCGTCGCCGACCTCAAGCGGAGAGTGAGCGATGAACACGCCGCAGCTTTTCCCCACATCGGCCACATCGCCGTCCAAGCCATCAAGGTGAACCAGGGAGGCTCCTTGTACCAGCTCACCGACTCCATGGCCGTCCGGGATGCCTTCCAGGGGGTCACCGGCGCCTGGCACCTCCAACTCCAACTCGATGCTCTTCATGTTGATGCCCATCAACAAGCTCCTCCTCAAGTGCCACACGCCTGCAACTGCAAACATGATTCATCCAGCAGCAGGAGCTTTGCTGCTGCTTTGGGATGCC…
>Wheat_newGene_2084	Wheat_newGene_2084.1
TGGGGTGTGGATTCAAGAAAAATACATAACTAGTCACTGTTATGCTTGATCATTTATATATCCCTAAGAAAAACATGATGGTTTTATTTTGGGCAATGGAAACTGATTTCACGAGCATGAGTGGAGGAAGAATGAAAGAGGTACTTGGTGTGGAAGCACATCCTCATGTCAGTATGGGAGTGGGATGTGCTGTTCAAAGATGCAGAGGCAGTGGACATAGACTGCTTCGGAGCCCTGTTAATGGAGAACCTGAGAACTCCACTTCGGAGCTGAAGAGGGGGCTGGTGCCGAAGCTGCCAAGGAAACCTGCTGCCCAGCCGGCACAGCTCCACTACTACCTCAGTGCACATCTAGTGGAGGAGTGATGACAACACCCCTGTTGATGTAATCGTAAGCACA…
>Wheat_newGene_2085	Wheat_newGene_2085.1
CGGGCCAACGTTAGGAATTCGAAGCACCCAGCCCGAGTGCTACATACCCTCATACACTCAGAAAAAAAAATTGATTCCAAAGCGCTCGGCTTTACTCCTCTACCGTGCTCTGCTCCGCCGGCGGCCGGCGTGCCTCTGCCCCCTAACCCCGCCGCCGCCGCGCCGCGAACCAAAGCGAGTCTGGAGGCCAGGATCCGGGGACCACGCGCCACGATGCAGCAGCCGGACCTCGTCGGCACAGGGGGAGACGACGAGTACGAGTACGCGATGTTGGAGACGCTCCTGATCCGGGGGGAGTCCGCCGCGGTGGGAGCCCCTCGCTTCGACGGCAAAGACTTTGAAACATGGCAGGCTCTGATGAAGATCCGCTTGCAGGCCTATAGCCTTCTTGTGTGGGAC…
>Wheat_newGene_2093	Wheat_newGene_2093.1
GCTCGACCTGCAACGCCGGCAGCTGCGGGCTTTAATCTGGAGCTCCATGGCGTCGCACAAGTGTGGCGGCCAGATGGAGCGGATTCATTGCTCCTGCGTGCACCGGGCGCTCCACGGCCTCATGTTCAGCAGCAGCAACAAGGCCAGCAACGGCTGGAGGGAGGTGCAGGGCAACTTCATCCCCTTCTGCTGTTGCCCAATGTCGAGGACGGTCCAGGAGCCGCCGCTCGTCCTGGCGGTGGACGACAGCCTCGTCGACTGCGTGGTCATCTCCAGGATCCTCCGCAGCTCCAAATATAGAGTATGAGCCAGAGCTATTTTCTGGTTTGATTTCTCCTGGGTGTACTATGCTTTCTAGTGTCTGATCTGATGGCAAGAATACTGTGTCGACGGTCAACC…
>Wheat_newGene_2096	Wheat_newGene_2096.1
GGGCGAGGAACCTATCGACCAGTTCCAGTCTCCCTTCCCCTCCCCCGATTCCTCCCAAACTTAGCGTCGCGGCAGCGGCCGTGAATCCAGGTCTGGCCGGCCCTCTCCTTCCCTCCCCTCGGCAGTACTGCCCATCCGGCCTCGGATCCCGGCTCCGGCAGTCCGGCTCCGCCCCTCCCCTCCCCGAACTGCATCTGGTCCGCCTCCGACTGGGTCTCCTACTCTCCTTCTCCTCCGCCTTCGAGTTCGAGATCCGGCCGGCCTCCAGTGCTCTCTTGACTACTCCACTGCTGATCGTCTCCTCCAGCAGACCAGCACAGATCCAGTGCTCCACCAAGATGAAGAAGAAAGATATTAGCTTGTTTGAATTGTGGGACAAATCTTCAAAGGCAAGGAAAT…
>Wheat_newGene_2097	Wheat_newGene_2097.2
GGGAGCGGTAGCACGGCGTCGGGGCCGGGGCAGTGGTTTGACGGGCGACGCGAAGGAGGTGCTGTCCTGGCGTCAGCGACCAGCGCAGGCTGCCCGTATTCCATAAGCTGTCGTACAATCTCGCCGTTCTACCAACATCAATGGACCACCCATGCTCCATGTGAGACGATAGCGTCTCAAAGTGGACTTTTAGATCATTTGATAAACGTTTGGAAATTCAAGCCTGGTCCTGTTCTGCAACCTGTGATGTTTACTTCTTAGTGGACTTTAAGTTTCAGTCACCCAATATCGCCAGGTAATATAACAAGGCTATTGTTTTGATCATAATCAAGAATGTCTGCTTATCGGAAAGTTAACCTTTCTCACCCTGCAAGCAACTGCTACCATTATTGCTTAGAA…
>Wheat_newGene_2100	Wheat_newGene_2100.1
ATTCAACCGGAGTTGCCACATTACCGGTAGATTGCAGGAAGCATTACATGGGGACAAGGAATGGAAGCTGCAGCGGTAGATACGTGACTCCAGCCACCCATTGACTAGCACAGTTTTGAAATTCATGCTGGCGGACCTTTTTTACCTATGCGTGATCATTAGGTCAAGTATGCCAATTATAAGGACAACATCAAGCCATTTGAGAGTAGGGGTCCAACTTCCCTGGAGGTGTGATTTTTCTGTTACAGACTGAGGTGAGTTGAGTTGATTTGTTGCTACTGCTATTCGTGGTTATCAGCATGTTCCTACGCCAACCCTGGCAGGCTGCAACCTATTTGTGGCTCGGCCATGCCCACTCCCTGTGCTTCTTGCTCGTACCAGCAGTGAAGACTCTATAAA…
>Wheat_newGene_2102	Wheat_newGene_2102.1
ACCACACTGCCACCGTCGGTCGCTGCTGTCGAGCTTTGGTCTTCGGCATCGTCGCTGGCCACAGCAAGATGGGAAATGTTCGCTCTCCTCTGCTCATCTCAGACAGCAGCAGCACATGCGCAGCTGCAGGAGAAGTCGTGGCACCGACAACCGTAGGCGAGCAGAGTGCCGCAGCTTCAGTCCCAACGTCCAGATCCAAATGGATTTGGCGGAAGAGGAGGCAGAGGTCTTAAAGTCTTCTTTTCCTCGAAATGTGGTGATATCACATCTTGGAAGAACTCTCACGCATTACCTGATTTATCTCATTGCGGTGCCTTATTCTAGTGATGGACAATTCGAAAGGTTTAGTTGGGCGTGAATTCGTCGACCGTCGAGTTTCACATCATGTTGTAGTTTTTG…
>Wheat_newGene_2103	Wheat_newGene_2103.4
GGCAGAGTAGACGGCCGTCAGTCGTCGGGCAGGAGAGCCGTGGATCAGAATCGGCGTTCCCATCTGATCCATGGATCGGAAAGTTTGCTTTTCCGTCTAATGGCTGCAGACCGGAATTGAATGCAGGACCGAGAGTCCTCTCGTCTAGGGCGTGGGTCATTTGGAAGCTGAGGAATGCGGGGATAGAGGGAAGGAGCGCCGGCGGCGAGACACCATGGAGTTTCTGATGCAGCCCATCGGCAGTTTCAGATCCACTCTGCTTGACGAGGTAGGCATAGTTTGGTGCCGGCTCCTGCGGCTCTGGGGTGGGGGATTTTGAGGTGGCACAGCCGGTGGAGCGCGAGGCGGCGCAGCATCGGAAGGTGGACAGTGCCATAGTGGCGAGGCACAAGTCTTCTT…
>Wheat_newGene_2106	Wheat_newGene_2106.1
AGGCAATATCAGATTTGAAGATTTTGATTAAACAAGTTAAAGTACAAATTCTTGAAAGAAAAGATATTGTCATGCGAATTGAACTACTCCAGCATCCAGTGAATAATTCACTCTCTGTGAAAACATCTGAAAGGCTACTTCGCTCTTTGAAGAATTTGGTCCTCCTTGAAGACACATTTCCATTTGATGGCAAGGATGTGAAGGTTGTTGTAAATGCAATTGAAGATGAAATGACACCAGCTTCAACAAGACCTGCGCTTCCAGTGAAGAAGAGGATGAGTGCTCGGCTGACTGAGTTGAGGGATAAGAAGGAATCCAATGCTGACCTGCCTCCCCCTCCCTATCCTTCACGAGTTCGCGATGGGAACAGGGAACGCAGGAAGGGGGTATGGGGCAAGG…
>Wheat_newGene_2107	Wheat_newGene_2107.1
CCCTGCTCTATCCCTCTCCCTGCTCAGCCACCATTGGTGGAAAACCTTAGCCCAGTCTCGCAATCAAGCAGCCGCCGCGCCTCTCCCTCCTCCCTCCCTCACCTCAGCCGTGACCCAGGGCTTCGCTGTCTCTTTTGATGAGATCCACCGCCTCCCGAGGTCCTCATCTGCCCCGGGTTGCTACAAAGCCCCAGGAGGAGAAGAGACCTCGTCGCGAGGAAGGTGCGAAGGAGGAGCTCAACCAAGGCGTCGTCGCTCGGAGGAGGGGAGCAGCGGATGCGAGCCAGGAGGCGGATTGGCTCAGTCCAGCCATGGAGCTGCCGCTGCGGACTCCCCGCTGGCCTCCTTCGTCTTCATATCTTCTACTCCCTGCCGATTTCGTGTTCTTCTTTTAGTTTC…
>Wheat_newGene_2113	Wheat_newGene_2113.1
CCTAGACCTCAGAGTGGCACTGCTCTATCGTAGAAAACCAGGACTGCGCCTTCAGGCCGCGGCTGCACACCACAGCGCACACACACAAGTGCGAAAATCCCCAAATTCTGAGGGCGGCGGCGGGGAACCGAAGTGAGCGGTGGCGGAGGTTTGGCCCGCCCACGAAGCAACCCGCGCCGTCTCCTCCAGATCGAGTAGCCACCCTGAAGTACTAGGCTGCCGCCGCCAGCTCCGGGAAGGTGCTGCTGGACGCCGCCTCCAGAACATCGCGCATACTCGAGGTCGCCTTCACCAACTCGAGCTCCTAACCAGCCCAGCGGCCGTCGTTCTCTCTTCACGCTCTGCTCTACAATCCTGTGCTAATCCGTTCCTCCAAGATTATCCTCGGG
>Wheat_newGene_2114	Wheat_newGene_2114.1
TTAGTATAGTAGGACAAAAGCTTGAAGGGTCCATGACTGGCAAGACTCCTGCTTGTTTTTTGGTGAGCGAGAACACAGAGCTGACTAGAATGAAGAATGTCTTGAAAATGGGTTTCAATTTGAAGAACGTTGGTATTCTGAAACCAATTTTCGTTGCTCAGAGTGATCAGAATCCTCAAGTTGTTCCTCAGGGTCAAGTTCCTCCTCCAGATCCTCAATTGCCAAAAGTAGTGTCTGGATTCAGTCCATATGATCAATCCTTCATTGATTGGTTAACTTCTCAGAATGTCAATATGAAGACAAGAGGTCCGTATCTCTTTAAGGAGGAAAAACAGATGCTCAGGACGGCCTATGCAGCAATTGACGAAATGTGGAATAATGACTATACATGTGACAGTT…
>Wheat_newGene_2116	Wheat_newGene_2116.2
CTCCTCTCTTGTGCAAGATGCTCCCATTGGTTTTGTTTAGACAAGAAGAACGAGAACAAGGAGGTGGCTGTCAATGACTTCCTACCTTCAGAAGATGCCTACAAGGCCATCCAACACTCCATGGATCAGGGGTGAGGGGAGGCATGGAGGAGGCGTTCGACATGTACCGGCAGTCAATGATCGGCGTGGCCCTCATCGATACGCTAGACAAGATGGTGGCCAGCGACATGCACAGCCCCGAGCTCGCCATGGTCGTCGTCGTGCAGTTCGACAAGATTGGCCAAGTGTTCGTTAATCTGCAAGCCCGTTTAAGAGCTGGGATTGGCCGGTCGAATTCAACACGGAGCTGAGTGTATGTCGAAACATTTCGTCCATCAAGCGTCGCCTCTCCGCCTCCGG…
>Wheat_newGene_2119	Wheat_newGene_2119.1
CATGTACCCTCTATATGTACTGAGGCGAGAGGGGGGCTCGGCCATTGCCTCATATTGTGTATGTCTATCTCAAAATCAGATACACAGTTCGTGCAAAATATGAAGGGGGGCAGCGTGGTGTACATGATTGCTTTTTTGTTCATCGGGTGCCTTCTTATGGTTGGACAATGTCGTCCTGAGCCCCCAAGCACCTATGGAGATGGCCATGCCAACGCGACTATGGCAGTCTCGTCAATAGATGAGAGCAAAGTTACTGTGAAATTTTGTGTTATTAGAAATTGCAAGACAAAAGGTGAATTCTGGGGCTGGAATGGAGGGTGCTACTGTTGCCTCAATGCGCCAGGCATACCATGTTTTGAACACCAATATCAGTGTAATCAGAATTGCCCACCAATCCGA…
>Wheat_newGene_2125	Wheat_newGene_2125.1
ATATCTTCATAGAAGAAAAAAGGAACAACGATAAGCTATGTGCCTTCCACAACTTTTACTTCTAGTGTTCATGGTATGTTCAGACCAAGTTAGTGCGATATCATGGTTACACAATCCATATACTTGGGATATAGCTCTATCCGAGAAACAACCATCCTCGTATAGCAGCCCGCTACTCATGAAGGCTGGCATGAAGAGTAAGATAACCCATTATGCAACCTATACGTCAAACACGTTCCATGAATCTGTGCTTACCGGTGGCATGGCAACATTTAATATATGGATTCTGCAAAATAAGAAGGACCAAATAAGCGCGTCAGCAATATGGGTATCAAATACAGAAGGTGATGACGATAGTACCACCAATACCGCGGTAGCTGGATTAGAAGTTAACCCATC…
>Wheat_newGene_2127	Wheat_newGene_2127.1
CCTAGGGCTCTGCGCATATAAAAGTCGGGCCCCGTGCTCACGTATCTCCCGAAACCGATTCGTCGCGCCGCATCCGATCCCGCCGCCCCGCGCCGAAACCCTAGCCGCCGCCGCCCTCCATTGACGCGCCAAGTAGAGCTCGAAGCCTCGCCTTCCAGAGCCGCCTTGTCCGTCGCCAAGCATCCCAGAAGCAATCCTGGAGCCGCCGCATCCCGTTTGGGCCGAAACCGACGCGTCCCCGGCTCCGGAACCAACTCCTCGCTCTACTCCGATGACCTCCACCCCTCTCCTCCGACGAACGGCATCTCCCGGACCTCCCCGACGTGTTTACGTCCCAGGGCCGTTACCAATCTTCTGCTCCCGCTCGCTCGCAGCCATGGCGAGCAGCATGGCGCTGCT…
>Wheat_newGene_2137	Wheat_newGene_2137.1
GTCGTCGTTGGGAATCTTCTGTCAGAGGTGCTGCCCTGCGAGCCGCCACCTGCACAGGGCACACTCCGACCATGCAACCGCCAAGGTCGCCGACCACATCGTGCACGTCCACGCCATCGACCTCGGCGGACGGTGCCGCAATGTTCGTTAGTATCACCTGTTGGTCGAGGAGCGCGAAGGAAGTGGGCTGAGGGAAGTGGGGGCGGCGGCAGAAGCAGCATGGGTGTCCTACGGTGAGCGCTTTGAGGGATTCTGCAGAGCAGTTCTCCCCGGAGGCCTGATGCATCCAACCGTACAAGGAAACTTGAAAACTACACCACAACTCTTAGGCTTGCCAAAATATGAGGATTATCACTCAGTCATGAGCGAAACTGGATGTACCCGGTAAGGATGGAGGCG…
>Wheat_newGene_2141	Wheat_newGene_2141.2
CTTTGCTGCTGGTCTCATGAATGGGGGCAAGGAGGAGGCAACACGTTGGAAGCTGGAGGACCCAGGGATGGATAATATGTGTTGGTCTCGCCATCTACCTGGCCCTTTTGTTGATAAATCCATTGCGCAATGGGTGACCGTGGAAGGGATGGAAGTTCATATTGTTGTTTGTAATGAAGGTCACAGCCTAAT
>Wheat_newGene_2145	Wheat_newGene_2145.1
GGACTGGGAGGCCGTCGAAGCCAAGAGGTACCGGGAATTCTGGGAATTTCTATGGGCCGACTCCTTCGGTTCCTGGGAGGACACCACACCTATCCTGCCCATGCGTTACACGGACGAGAAGCCTCCGCGCGGTACGGCCTACCCTGTGCGAACTCTGCAGGTCTTTTCGGTCAGAGTTGCAGCCATCAAAGGTGGATTGGACTGGCCTCTGGATGTGTATGGTATCGTTGCCGCACGTGACTCGTTGGATCACAATCGCAACATTATCTTCCACCGCACTAGGGATAACTGCCAAACCATCGACAAGAAGAATCCATGTCTGAGACTGACAGGTCCAACCCGCGCTGTTG
>Wheat_newGene_2149	Wheat_newGene_2149.1
TGATGACGCGCCCTCCGCCAACCGTGATTTCTCCCCCTCCGCCGTCCATGAACAGCCCTCCGTCTGCCATGTTCCTTGTGCCTCCGCTGGTTTTGACTCGCCCTTCGGAAGAGATGTTGGCGCCGCCTCTCCACGATCTCATCGCTCCTCTATCCCCCGCCATGTCTCAACGTCCTCGTAGCCAAGCAACAGAGTACAACATGTGATTCAGGCTGGGAGCTTGAAGTTCATACATTACAGGCTTTGTGCTGATATTTTTGCTTGGACTACTATTTTTCTACATTTCTGAATTTTGTATTTCTGAAAGTTGTCTTGTTATGTAGCCTGAACCTTGTAGTTGATTAAGTTAATGTTGTACCAAGCATTATCATTGTCTTTCCAATACATTG
>Wheat_newGene_2151	Wheat_newGene_2151.1
AGCTGATCTCTGAGACAAGCCTTGGGGCTTACAGTACTATTGCTGAGCCACCTTACCATCACAAGTATTTTCCTGAGCTCTGGTGATTACTCCCAAGGATTACTCCACCAAATATCATTACTGAGTGCCGCGTAACAAGGAGGGCAGCAGCCTCGGCGCGGCGATCAAGTCTCTCCTTAGCGCGGATAAGTAGTGCCACCTGGCCAGCGGCAGGAAGTCCGCCGATCGTCGGGATCTGCTTCATGGACGGCGCTGGAAGAAGCTCAATGACCAGGCCATCGTCCTCTCCAAGAGGAGGGGCCAGCTCAAGCAGTCAGAGTTTGGCGAGCTGTCAAGATTTTGCTTTTAGTCACAGAGATAGGCTTCAAATGTTATCTACCTTGGTAAGGTGATTCGTTG…
>Wheat_newGene_2153	Wheat_newGene_2153.1
ATGACTGGTTCAGCAGCTGCAGTCCATCACCACTCATCAGCACCCGTCTTCTTCAACTCTGTTCGTCGGCTCGCTGCCTATTGCCCTCCTTCATTTCTTCACATCGCAGCTGAAGAGACAATTGAAGAATTGGGGGACAAGGTGAAGGGAAAGCACAAGGTC
>Wheat_newGene_2156	Wheat_newGene_2156.1
AAGATGGAGTGCACTGGCCGCTGCAAGTGTTTGGCGTCGTTGCTGCACGAGATTGTTTGGATCATAATCGCAATGTTATCTTCCAGCGCCAAAGGGATAACTGCCAAATGATCCACAAGGAGAATCCGTATCTGACACTGACAGGTCCTAGCCGTGCTATTGTGGTGGTGGATCCTGTGTGGTTTGAGGTTGCATTGAAAGTGAAGGGCGCCACTGAATCTGAGGATAAAGAGTTGAGCTATCACGTCGATCCTTATTATATTTCCGGCTCAATGAATTCCTATGTGTTCAATCGCGTCAGGACTAGCAGGCTCAGCACAATGGAGTTGACATTGGGTGACATGGTTCACTCCGTGGAGGCCACCATCAGTGTGAAAGTGGTTGGCGGGGAGTGGCCAC…
>Wheat_newGene_2160	Wheat_newGene_2160.1
GAGCAGCGACCGGCAATCGAAGCAATCAAGCGGCTCCACTCCGAGCCGCAGACGGCAATCCTTTCCGGATTACAATCAGAAACAGGCCCTCTTTCGAATTCAGTCTCCGGGTTTCCATTGGTGGCGGCAACCTAGCAGCTATATATAAATCTGGCCTGGCGGTAACCACGGTACCCGCCAATTTTAAGAGGAGACGAGCAACTCTCTCTTCCCAGCGACCGGCTACCAGATCGGCCTCGGCACATCCTCCCTCGACATGACGGACAATGAAGTTGATAGGCTCAGCAAGTTGCCCGATGACGTTTTGCTCAACATTGTCGAGCGACTTGATATCACTGACGTTGCACGAACCACCATCCTCTCGAGACGTTGGAAGCAGATCCCTGCTATGCTCTCAAA…
>Wheat_newGene_2171	Wheat_newGene_2171.1
GGCCGGGCAGGTCAGGTGGCGCGTCCAGATCACCGAGGAGCCGCCCGCAAGGTCGGCCATGGCGCAACCGAGCAGAGCAGGTGAGGAGGGAGACGCGGGTTCCTCTTTCCCGCTGCTTGCTTCGTCGCCGGCGCGGCTCCGATGGACTCTGGCGGCTCCTCTCTGTCTCCTTCCTCGCCCCCACACGCGGCTCCACTTCCCGCTGGCCATGGGGCTGGCCGGCAGCAGCGCCTCCATCCCTGCCGCTGCCAGTCCCGGCGCCGCCGACGGGTCCATAGGCAGGCGTCGTTCTTGGTGGTTGAGCCGCTGATGCAGAAGATTCATGGAGAGATTTGTTGGGTGGACGCCGACATCCTTGCCGCCGTCCGGTTGCAGGGTAGTGCTTACAAAAAGAGGCAAG
>Wheat_newGene_2177	Wheat_newGene_2177.1
GTCGGCGATAGACGCGAGAGGGGCGGCAGGAGCAAGACGGGCATGGGCGAGGAGCTGGTGAACCTGACGGGGCGGCTGTTCCAGGAGCCGCACTTCAGCTGCTACATCGCGTCCGTGTTCGGCCTCGGCGCGCGGGTCGACCTGGCCGCCGTGCTGGCCGGGCCCGAGGCCACCCTCGCGCACCACCCACACTTCTGAAACAGGTGCTTGTTGGTCTGGTCGGTTCGTCGTTCCGTATCAGCCAGCCTACTGCATCTTGGTCCACCACTTTGCAGG
>Wheat_newGene_2181	Wheat_newGene_2181.1
TTGCTAATATTATTCAGTCTGTTCCCTGCACTTGTTTTACAAGCTAGATTGTGTGAACAAGTATATACAGAGATGGGAAAAGGCAACCTTGTCACATTAATGTGAGGAGGTAATATTAGGTAGAGATTCTTGCATCTGCACGTTAACTTTAGGTGTAATGCTGTGGCATATTTACTTGCAGCTAGCATCTCATGGATCAACGATATAGCATTTGTTCCTCAAATTTAATGTCAATGCAAATGTAATTATGATCATGCATCAACAGGAGAAGTCTTCACTTTATTTGAACATTCAGGTGTCTTTCTCTTGCATGGTGGTATTGATCTGTTATTTGCATTGCTAAAGCTTGGTTCTGTTATATCCCAGAGAAAAGATACAGTGAGTCAACTATACAAATGA…
>Wheat_newGene_2184	Wheat_newGene_2184.1
CGCAACCTTATCTCCTCATTCTCTCGTTACAGAACAACCCAACTCCCCCTAGGACACGCCGCTGCTGCCGCCGGGATTCTCTCCTCCACGCATCTCCCGCACACCCGCACCACCTCCGCACGCCAGCGGATTCCGCGCTCCACCGGCGGCCGCCAGCGCTCCAGCTTCGACAGCCACTATCGGCCCCTTTTTCTGGTTTTTCAGATCAGATTGGCTCCGTCACTCCTCCCGCTCGAGGCCGCCGTCGCAGCTCGAGCCTCGAGCACCGCCGTCGCTGCACCCCCCTTCACCTCCAAATCAGACACGGGTCGGTCTCGCGCGCGAGCAGGCGCCGCCCACGGCCCGCAGCCCCTGAGCAACATGTCAACGCCCACGGCCCACCGCGTTGTCGAGCGTCTC…
>Wheat_newGene_2186	Wheat_newGene_2186.1
CCGCAGCCGCCACCGGTCGCCGCGGCCGTCGCCCCGGGAGCCTCCCCGCCGGCCTTTTGCCGCCTGCCGCGGCCGCGCCCTTCGTCGCCGGTGGCCGCGCACATTCTGCTGACTCCAAGACGAGGAGCCGGTGCATCGACGCCAATGCGGGATCTGTTCGCCCTCCTCGCTCGCCGTTGACGCCGCCATAGGCGGAGGTGCCGCTGCTCCACGGGATCCGGCAAGGTCGTCTTCCATCACGACAGCCCATCACGGGTGCAGGTGACTGGGGCGTGGTAGTCGTCCCGATCATCTCTACTGTCCCCATGCCAAGCGGTGGTCCTTCCCGGTGGCCCTTGCTCCTTCGCCAGCGCGCCTCCGCGCCGGGCCGCCGCCTCTGCTCCTCCGCCAGAGCCCTGC…
>Wheat_newGene_2190	Wheat_newGene_2190.1
CGGCCTTTTTGTTGGAGTCAACAACAACTTTGAGACCATATTGCTTGGTGGGGTGCTGATGATAAACGAGAAAACGGAGAGCTACAAATGGGTGCTCAGTCAGTTCTTCCAATTAATGGGTAGGGAACACCCCAAAACTATACTGACCGATCGCTGCGAGGCAATTGAGGAAGCCGTATTGGAGGTACTGCCATCCACCACACACAGATGGTTCAAGTGGAATGTGCTTCGCAGGGCAAAGGACTACCTTGGTTTCCATTACACCAAAACAAGTAGCTTCCGAGTGGGGCTCCACAAAATTCTGAACGACACGCTGACGGCTGATGAGTTTGAGAGAGCATGGGAGATGCTGCTAGAGGAGCATGGATTGGAGAATCATCCATTTCTGAAGGAGATCTA…
>Wheat_newGene_2193	Wheat_newGene_2193.1
AGCCGCCGCCGGCTCGCTCGTCGCCGGTAGGTCGCCGCCCCCGTCGCCCCCGTCGCCCCAGCGCCCCTCCTCCCCCTTCTCCCCGACATCATCTCCTCCTCCGCTTCAACACCGCCTCATCTTCCCAGCGCCGTCGTCCTCCACACCCACCCAGTTCCTCGCGCCTCTTCTCCTTTCTTCCTTGAACTGGGGTAGCCGTTGCGCGGCGACTCACGGACACGCATCATGGAGTGGAGCTTCAACAATTCCGGCATTGATGTAGATGATGAACTTTGGGTGGTTAATGTGCTGCCAATTAATGGTCTAGGGGATAATGTGCAAAGGATAATTGGACTGTCTGATATCACTTTTCTCAAGTTAGTGAGCTTGGTGTGCTCTGTTGGCTATAACAAAAAGGAT…
>Wheat_newGene_2198	Wheat_newGene_2198.1
GTACTCCTTCGGATTGGCATGGATGCCTCCGTGCTTAGAGTGTGTTGTACCTACAGGTTCCCAGGGTTTGTCTACACTTATCTTTAAGGCTACAACCTGGAGTCTCATGGAGGTGTGAAGATGATACCTAAGTAGTCTAGGACATTGCTTTGTTAGGGGTTCGCCTATGTACAAGAATGACATGTTTCTTTCCCATGTAATATATTGTGATTTTTTTTGCTCAACATCATCTGGACTATGTATCTTTGTATGGTAGTAAAC
>Wheat_newGene_2200	Wheat_newGene_2200.1
CGAGGACCCAGCGACGTTGTCGTTGCTAGCTAGCTTGGATTGGATCCATTACATGGACACCCCGCAAAAGAAGGCTGGATCCACGGGCAGGAAGATAGCGTCTCCGTGCCCGGATGCTGTCCGGCTGGTCAGCCAGTGGACACTCTCCACCGGCTGCTTCTTCCTCGTCATCTTCGCACTCGACCACGCTTTCGACCACTTCAATTTCCAAATCCCGTGCAGCCCGTCCGGGATCTTTCTGCGGTGCGTCGAGCCCACGGACGCGGTGGCCCTTGCCAACGCCGCCGCGGAAAGCGCCGGCTGGATCGGGATGCTGTGGTGCGGCGCGGCACAGACGGCCGCGGCCGCGCTGGCTCTGCATCTCCCATGCCGCTACCGCCGGGTCCGCCGTGCCCTCGC…
>Wheat_newGene_2201	Wheat_newGene_2201.1
GTTCATCTCCTGTGACATACCGATGGCTCAGTTCATTGTTAATATGAATGCGTCAATGCCCGCATCAGAGAAGTTCATCGTGCACATTCTTGACCCCACACACATGTTTATCCAGCCTAATATGGGAGATTACATCAAAAGTAAGATGGCGGAGTTCAGAGACCAGAACAGCTACGAGAAGCCGACATGAAGGGCCACCATCCATTACCGCGGTGCTAGCTTCA
>Wheat_newGene_2207	Wheat_newGene_2207.1
CTGCTCCCCTTTCCTCTTGTCTCTCTCTAACCTCTCTCTCTCCCATGGACGCCTGGAGCTCCCTCGCCGGCCGATGCGCCGCCTTGCCCCGCGGCCTACAGATGCGGCCGGCCACCCCGCCGGAGCCGAGCGCCGCCGCCGCCCCAGGTGAGCAGCGTCGCCGCCCTGCCCCGTTTCCACCCCACGGCCTACAGATCCGGCCGGCCTCCATTGCCCTTGTCGTTCCCGTGCCCGGATCTGGCCGGAGTTCACCGCCACCGTGCCCGCCCGTGTCGGCAACGTGGCGGCCTCCTCAGCCTCGAGGGCGAGCTCCCAGTTGACCGCGTCCGCCGCCGCGACGCCTCGGTCCACCGCGGCCTTCAACGCCCGCCGCGACGCCTCTGTACGCCGCGCTCTACA…
>Wheat_newGene_2209	Wheat_newGene_2209.1
AAAAAACATGGTCCACAATCATCGACTGGAAATATAAATCAATCCGGCAGCTTCTGGTCGGTGTGCAATCAATAAAAAAATAGACAAAAATCCCCACCGGAGAGCTCCCTTATCCACACAGCACTGCTCGTCATCAATCCACGCCCCCATCAGTGCTGCTCTCTCCTCTTCTCCGCCCCGCACCAGTTCCGGCCGTGCCACACCCCCCATCTCTCTTCCCTCCTCCTATCCTCCGCACGCCCTAGGGACCGTGGCGCCAGATCGAGGGAGCCCGGCAACGGAGGTCGCCGCCTCTCCGTCTTGATCCGTCGGCTGCTGGATCCGACTGCATGGCCCGCTGGTGCCCTCCAGGGACCCCCCNNNNNNNNNNNNCGCGTCGGTGAGGACAGCCATGGATGG…
>Wheat_newGene_2210	Wheat_newGene_2210.1
GATCGATGGTGGGTTGCCAGGGGCGTTCGTGGGTTGGCAGGGCGTTTTTTTACCGTCCTCGTTTGCACCCAGCGGCCGCGCCTCCGCTTCAGCCGCGACGGGCCCATCTGTCGGTCTCGCAGGTGCGCGCCTCGGAGAGAGCAGCGACCGAGCGGGCGACCTGGGCTAGCAGGCACGACAGAAAATAAAAGGGGAAGCGGCAGCGAGAGAAAAGAGGAAAAGCAGTCAGACCTAGCCCGCGCCCCTGCAGCCGCCTCCTCTCCTGCCGCCGTCGCCGCCTCGGCCTCGTCCGCCTCTTCTCCTGCCGCCGCCGCCTCGGCCTCGGCCGGCCCTGCTCTGCCGGCGCCCGTCGGCCTTGATCCGGCCTCGGCAGGAGGAGCTCGCCCTTGAGTAGGACTC…
>Wheat_newGene_2214	Wheat_newGene_2214.1
CACCGCAAGTCGCCACCGCAAGTCGCCTCATGCCGCCGCCGCTCGCCCTTTCTCTGTAGATCGCCAACGCAACCCTGGGCCCCAGGGTCGTTCCCTCCTCCCCACCAGGCTCGAGGAGGCGGCCACGAGGAGCGCGCAGCCGCCGCAATCCTGGGCAGATCTAGCCGGGGCCGTCGGCAGCCATCCCTCCCTCCGGCCGGCCATGAGGAATTGAACCGGCTTGAGCAGAACTAGCGCATGGACCATGCGTGCCTCCCGCGCTAGGAGCCACCGGTCCTCGTCATCTGCTAGCATCCAGGAGGAATCGATCCATATAATGTTTGCGGGGAGCTCGGTTAGTGTCAACACCT
>Wheat_newGene_2215	Wheat_newGene_2215.1
GGGCCGTTGACGAGGATGTGCGAGGTGGGCGACCGCACAGGGCCCCCAAAAATTAGGGGGCTTCGAATCCTGTATATGTGTTCTTTGTCACCATGGATCTGAGAGTGCCCGAACTGCTCGTTTCGTACATGGTCACGGCTGACGGCCGCACCGATACGAGCGGCATCTTGGTTCCTTTGTGTGTCCTAGGGCGGCGAGGCCCATGATCTTGTACATGGAGCAGTGCAGCATCGTTGTTGTGCCTCTGCTGTCATCCGTCACCAGAACAAGCAGGCATGCACGTTTCCCTTGCCTGACGCATTCCCATAGTCCATGTTTTGGATCCAGATTGAAGAGCAAACTCGTGCTACAGCAGCAACCCAGTAGCAAAACTCTGAGCTCAGCCAGCAGGTCAACGAA…
>Wheat_newGene_2216	Wheat_newGene_2216.1
CCGCCCCCCGTCCCCCGTTCGCTAGGGTTGAGGTCGCTGGGCCTCCTCCGGCGGCAAGGTGCTCGGCGAGGATGAGAAGAACGCCGGGAACGTCTCCGCCCGGCCCGAGGTCACCGACACTGGCGCCCCGAGCACCTTCTCCTCAGGCGTCGCCGCCCCGTTCCTCTTAGACTCCGACGCTGCCGGCCACCTGCACCGCCGTCCTCTTCAACTCTTCTGCTTCGTCGACGGTCGCCACCACGCATCGAGGCCCAAGTTTGGAGGAAGAAGACTCCCAGGGACACCTCCAACTAAATTGCTCGTGGCCAATTATCCTCAGCCCACATAGCACCTAGCACCGACGTGAGGTGAGGATCTCTGTCTTCCAGGATATTAAGTAAACTTTCTGGATCGACTAAC…
>Wheat_newGene_2219	Wheat_newGene_2219.1
GGCCATCGCTCTCTCCATCTCCGGCACCGTTCCCCGCCAGGTCTCCGCACGGTGCCATCTCCTCCAAACTGTAAATCGGCGCGCGTACAGGATTTGGCTTGGTCAATTTGTTCTCAAGGACTATGTAGTAAGTACCATCTTGACAAAGGCATCAGCAGGAACATAATTTATTTTCACCGTGCATTAGCAAGTTCTGTGCGTACACTGCTTTTGTCTTATGTTCGGACAACAGGTGCATAGGGAATTCAATTTATTTTCCTCTCTAGTCGGCGAAGGAGTACACCTTCACCGGCGACGCAGCCTCCCTTTGATTGCTACCCGCCCTCATGGAGTACTAAATCAAGATGAGCCGAGAGAAGGGAACATCATTAGTGCAACAAAGAGGTTGCAGCAAAAAGT…
>Wheat_newGene_2221	Wheat_newGene_2221.1
CAGGTTTTAAAATGTGAGTATGCTGTGCGTGGAGAGATTGTCATCCATGCTCAGCGCTTGCAGCAACAGCTGCAAACTCAACCAGGATCTCTACCTTTTGATGAGATCCTCTATTGTAACATTGGGAACCCACAATCTCTTGGTCAGCAACCAGTTACATTCTTCAGGGAGGTTCTTGCACTTTGTGATCATCCAGACCTGTTGAAAAAAGAGGAAATCAAAACATTGTTCAGG
>Wheat_newGene_2222	Wheat_newGene_2222.1
ATTTGGGGATGAGAAATCTGTGATTAGGCCGTAGATCCCGCACGCATATGGGACAGGGTCATGTTCTCCTCCTCTTCTAGCCGCCTCTCTCTCAACACGCGAAGCCCACGCCGCCGTATGTGGCTGCCCAGCCTCCTCCGTCCTACCTTGCTGCCGTCAGCTCTGCCCTACCCCATCCCGCCCTCTATCAAGGATCTCCACCGATTCAAGCGGGTCTCTCAGATCCAAAACAAAATTCGTGTGAGAGATTTGGGGCTGATTGATCAATCCTTGGTTGGGATCTAGGCACGGCTATGGGGAAGATAGTGGTGGTTGTGTGCGTCGCGGTGGGACGACAATGTTTACGCTGGTGCCAGCGGTGGAAAGGGGTGGAGCTTGTGGGCTCCACGGAGGCTGACT…
>Wheat_newGene_2225	Wheat_newGene_2225.1
AAGGAAGCGGCATTATTTCTCATTATGCAATGTGGCACACAGAGCCAGGACAATTCTACGGCCTTCGAGCTGACATGAGTATATGGGCTTCACCAAATCAAGAAACTTCTCAAGAATCTGGAGCATCCTTACAGATCTATTGTCAAGATGGAGGAAACTACAACTTAATTCAAGTTGGAATTCATATTTCCCCCTCTTTGTACCATAACAGAGATATTCGCTTCTTTACATATTGGACCAAGGACTTGAAATCAAAGGGGTGCTACAACTTGCAGTGCCCAGGATTTGTTTCTGCAAGTCGAGCTAATCTGGTGCCTGGACAAGCCATTGC
>Wheat_newGene_2226	Wheat_newGene_2226.1
CGAAACCCTCACACCGCACGTCCTCCACCTCCCTTCGCCTCCAGCGCCCCTCCTCCCTCTCCAGCGCCACCACAGCCGCCTGGGCGACGCTCCCACCCACCACCCATGGTTGAGGTCGGCGAAGCGGCCCATCGCGCGGCGCCTGGGGACGTCGCCTCCCTCCGCCGCCAGCAGCGGCGACCGGCTAACATGCGGTCGTCGCCGCCAAAACCGGATGGCGTGCTGTCCGGCGAGGGGCCCGACCTGCCGCGCGGCATCGCCTCCTCCACATCCGCCCGCGGATCGAGCTCCACAACCTCCATCCCGACCTGCCTTTCCCTCCTCTCGCTTGTCAGAAAGGAGTGCAGGCCGCTGTTGCCCCACACGAGGTCATCCTCCTCTTTGGTTTTGCTGATTCCG…
>Wheat_newGene_2238	Wheat_newGene_2238.1
CCTTGATGCATTCAAGAGCCCCCAATAATTTGGCTGTAAAATCTCATCAAGAAAAAAAAACGAAAATATGTGAATGCCATCCCAGGACAGAGAAAGAGGCGTTATGGACTAGGGATTACATGCTGGCTATCACCGAGGCACCGAATGGAAATATGAGACATGGATTGAGACGGACACAAGAGAAAGAAGAAACAAAAATAACATTATAGACCAGATGATGAGAACAATGGTTTCTCTCAGCGCTGCATGCTTAGCTGATGGAACATACTCCTGGGACATAGCAGGCTAAGTGATGTTCTACAGTACACATGGAAAGTGACTTGATGGAAGTCAACAACATGGTAACAGGGTGATTGGATTTTGTGTAATTTTGCATAGTTCATTTATATGTTCATTTCA…
>Wheat_newGene_2240	Wheat_newGene_2240.1
CGGGCTGAAGAGGGCCTGGGGCTACGCGAACGCCGGCGCTTCTCATGGTTTTATTGGAGTGACTACTGCTGAAAAGGAGCCAACACTCCTGCCTCATAACAATGTCAAATATCTGAAGAAAGCTGGCAGTGGCAATCTTCTACGTCCGGATATGCCAGATACTAATGCTTGGAGATTTAGTAGCTCATCTCCTGGTGGAGATCTGGGGAGCAAAACCAGAACCCCTACGGGTACCTTTAATGCTCAAGGCCAGTGCAAGAAAGGAAATAATTGCACTTCTCCTCATGGAAGAGAGGGTTCTGGTTTTTGTAACCTGTGGAGTCAAGAAGAAAATGCTGGTTCACTCACATCAGTTGGTTATGGGAAACATAGAGGCTCTGAAGAAGGATTTGAAGCACA…
>Wheat_newGene_2250	Wheat_newGene_2250.1
ATACTTGTTGAGAGGGAATCACAAAGAAGCATTATACTTGGGAAGGATGGGAAAGCTATAAAGACGTTGGCAACAGCATCAAGGCTTGACATTGAAGATTTCCTTCAGAAGAAGGTTTATCTTGAGATAGATGTGAAGGTGAAGGAAAACTGGCGGCAAGATGAACGGCTTTTGAAACGTTACGGCTACGGTGGGGAGATTCAAGCGCTATAAATACAAGCATGACATCGTCGCTTGTCACGTCATGAGAGTAGGAAAATAGTCGTGTTTCTTCTTCTTTTCTTTTCTTCTCACCCTCGTTTGAGTGAGGTATTTAGGTGTTGAATGCAGGTTGAATTAGATCAGTTATTAGTCAGGAACTCTTACCAAATTTTGATGTAAACATCTGGTGGACCATGA…
>Wheat_newGene_2252	Wheat_newGene_2252.1
GGCGGTTCGATGCGCGGCGAGGAGGCTCGGCGGCTCCCTGTTCCAGCGAGCGCAGGCGGAGGAGGGACGCCGGCTCGTGCCAAGCAGGCTCATGCGCTCCCGCCACCTCTCCAACTCCACCGAGCAAGCTTCAAAGATCAAGCAGAAGGAGGAGGAGCTGTATGATGCGATATCCAAAGCAGAGCAGAAGAAGAAGGAGCTGTTTGATGCGATTTATAACGCGGGGAAGATTTCCACCACTACTGGCCAGCATCTTTCTGTACAAGCCACTCAAGGAGCAGATGACCCTCTGCGCTGGATGCGGTACGCAATGAGAGCTCGGGGTGTGTTCGAGTTAGCTGCCAAGATGACATTAACATTTATGGCCTTTGCTTTTGCGTTTGGTTCCAAAGCCAACAA…
>Wheat_newGene_2258	Wheat_newGene_2258.1
AGTCTCCGACGCGATCGAGTGATCGTACTCCCTTCAAAGACATGTCGAACTCTACGAACCAAAGTGTCATCGATATTAATAATGGAGGGGAACCTATAGATGTGAAAGAGCGCAAGCGGCAACGTGCTAGGGAACGATATGCGCAGATGGATGCAGATAAAAAAGATGAGCTACTTAAAAAGCGTCGTGAAGCCTATCAACAAAAGAAAGCTCGACTATTGGTTCATTCCCAAGAGACAGAATCAAGTCAAGATACGTCAGTTGTTAAAGAACAAGAAGACACTTCTTGCAACAAGGAAAATATGGTTCCTCTTGAAGATAATGAGGGCTATGGTCCAGCCAACGTGCTCCTGCGCCACTCACGCACAATCATGAGTATCAACATTTGCTGTCCTTCTA…
>Wheat_newGene_2261	Wheat_newGene_2261.1
GGGGAGGCGCCGTCGCCTGATGTAGATTTCCCTTTTCCCTTTGCCTGCTTTGTTTATTCTGGCTCTGGGCGTTCACATCTCTCGCAGAGCTTTCGTGATCTGCCAATTGGAGGCCATGCGCGCGGGCCAAACAGGTTTGCTGTGCGGGAAGAAGTGATCGCATTTCGAGGCGG
>Wheat_newGene_2269	Wheat_newGene_2269.1
GGCGGCCAAGAAGAGACCTCTCCTGCTTGATTCTGCAGACTATGCAAGGAGTAAAAGTGAAAGCCATGGCACTAGCCGCTTGCCACCGCCAAGCCAAGACAGCAATTCCAGTGAGATGTGCACCCCGGGTGTGGTTGCCCGGCTAATGGGCCTCAGCTCAATGCCGGCCATCAGCCATGAAAGGTCAGCCAGAGCCACTGACTCTTCCGAGCCCGAGGTCGCCGGTCACCGGAATGAATGCTCTCAAGGTTTGCTTGGTAGCTCAGGGAGCATGGCCACCTCGCATCAGAGGCAGCAGAAGCCAGGGCAGGTCATGGATGAATGGCATGACAATGCCAGCAAGTTCAGTGCAGATTCACAGGCATTGTGGTCAGGGAGGCACCACAATCACAAGGTTGC…
>Wheat_newGene_2274	Wheat_newGene_2274.1
CTGGTCGCCTCTGCATCACCTCCCAAACTCTTAAGAGTTTAGGCTTTTGCGCTAACTCAAGGGATGGTGGTCTCTTTTTGCAAGAGTTAGTCGTCAAGGATGCCCCGTGCCTTGAGAGATTGCTACCACTTAATCCAAAGGGTGGCACAGCGAGCATACGGATAATCTCGGCACCTAAACTGGAGATATTGGGTATGCTGTCTGAAGACACATATGAATTCCACCTTGGGAGTTCAGTTTTTCAGAAAATGATTGCTGTCAATTTAACAACCAAAATGCACACCATGAGGGTTTTGGTTCTCAGCTCTGTTGGCCCTAATCTGGATGCAGTTGTGAACTTCCTCAAGTGCTTCCCTTGCTTGGAGAGGTTGTATGTCATTTTCCAGTCACCCTCATACA…
>Wheat_newGene_2277	Wheat_newGene_2277.2
AAGGAAGCAAGCTAGCTTCTAATAGTACTGTAGTAGTGGTAGTACTAGTACACCTTGTTCTTCAAATGGAAGGGCGGTCCACGGAGCCAAGCGGGCTTCCCGCCGCTGTTTGTGGCGTACATAGCGGTTCTCGGCGTGTCACTGGGTTACCTGCTGCACCTATGAGTCTGATTGGTGTGTTGGGAGATCGACGAAGAGGCTGGTTGGTTGTACGGCAGCTGAGGCCAAAAAACCTTGCGTCAACTGATCAGAGATGAGTCCTTGTCTGATTGTATCAGATGATCGCCACGTCATCACTCTGGATGTCCTTACTCGCTCCCTGCCGAGGGCAGTAATCACTGGAGGGCATAAACCTGCTTACTTTTTGGGAATGAATATATAACTTGGTAAAGGTATGCT…
>Wheat_newGene_2279	Wheat_newGene_2279.1
CAGACATGAGAGGGAGTGGTCTGGCGCACGTGGTTACTTTCTTGCTCATCGGGTCCCTTGTTGTGGTCGGACAAGCTAGAAGAATTTATCAAGACCATCATGTCAACATAACTGCTAACGCTACTGCTGTGGAGTCACCATTTGATGAAGATAAGCTCGCCTTGAAATGGTGTGTCTCAAGGGAATGCGACCCCAATTTCCCAGGTGAAGGCTTTAACCAACCATGCACCTGCTGCTTCTCGCTGCCGGGCGCCCCATGTTGGCACACTATGGAGGAGTGCAAGGCAAAATGCCCAACCTGCCACCCTACATGCTAATCTGAATCGGCAAAAGTATGCTAGATGAACGTGTCCGTAGCAGGGTTGCTATAATAAAACAACTATTTTAGTTGAATTAGGG…
>Wheat_newGene_2280	Wheat_newGene_2280.1
CCAGGAGCCCCCAGCACCCCAGGCACAAGAAAGTAGTGTTATTAGTTCGAGTAGAACATCACATCTCACCTGAAGATGTCTTCTGGGTCGTCGTCTCGGAGCAACTCCCCGAGCTCGGACTCGGAGTGGAGCAAGGAGAACAAGATGTTCGAGGAGGCGCTCGCCTACTACGGCGTGAGCTCCCCCAACCTCTGGGAGAAGGTGGCCAGCGCCATGGGGGGTACCAAGTCTGCTGAGGAGGTGCGCCGCCACTTCCAGATCCTTGTCGACGACATCAACAACATCGAGCACGGCCGCATCCCCTTCCCCAAGTACAAGACCCAAGGATTCTGGACCTAGTAAAAGGATGAAGCTGTATAAACTCCAGTGGTGGACATTGAACAAAGTTGTACAAACTTC…
>Wheat_newGene_2285	Wheat_newGene_2285.1
TTGTACTGAAACAGTAGCACGAGGACAGCCGAAGGAAACTGAAGCTACCTCCTCTTTTCTCCTGCCCATGGCGCTCGCCGGTAGCAATGCACACCCCACGGTTCTTGTCCTCTTCCTGGTTCTCACGATGATGATGCCCTCCTCGCCACCGTCACGCTGCCATGCACTTAGGATATGGTCGTGCATCAATGCTGCGGTGCAGCCCTGCCGTGTAGTGACGTGCATGGCTGAGTGCGAAGCCAGGGGAGCTGCAGGACCTATTTCTCTTTCCCGCTGCAACCACACTGTCCACCCCGAGCAGTGCTGCTGCAGGAACGTCTAGCTCAACTCAGTGTGACAGCCATGACGGCTAAGCACCCCTTTGAGCCGCTTTTCATTCTGGCATAGCCTGGTTCTGTT…
>Wheat_newGene_2289	Wheat_newGene_2289.3
[truncated: 23,275 more rows]
