# Supplementary material for: Transcriptome analysis reveals important candidate genes involved in grain-size formation at the stage of grain enlargement in common wheat cultivar “Bainong 4199”
Source: PLoS One. 2019 Mar 25;14(3):e0214149. doi: 10.1371/journal.pone.0214149 (PMC6433227; doi:10.1371/journal.pone.0214149)
Supplement: S2 Table — (XLSX) [file pone.0214149.s005.xlsx]

## Sheet: Sheet1
S2 Table. Total DEGs between 5 DAP and 14 DAP.
#ID	FDR	log2FC	regulated
Traes_1AL_01E24503F	0	4.57532	up
Traes_1AL_0226AAD07	2.87908e-06	2.61743	up
Traes_1AL_031E97FA1	6.66401e-05	2.05527	up
Traes_1AL_03BE98076	0.000413838	-1.98941	down
Traes_1AL_04C9CFE29	7.28228e-05	-2.06759	down
Traes_1AL_06E2D1837	3.1831e-05	-2.13343	down
Traes_1AL_0912DED70	0.000320358	-2.18688	down
Traes_1AL_0A12DA18E	1.18643e-07	-2.66303	down
Traes_1AL_0BB990EE7	0.00321461	-2.85082	down
Traes_1AL_0C24CBB55	0.00264863	-1.72859	down
Traes_1AL_11AF18375	4.51861e-14	-3.71082	down
Traes_1AL_1205BBAE8	0.00745337	1.72781	up
Traes_1AL_121D2D3FE	0	-6.2736	down
Traes_1AL_123EE6854	7.10411e-05	3.15608	up
Traes_1AL_135B552D8	3.96253e-06	-2.36648	down
Traes_1AL_1360F98E7	0.000278821	-1.99429	down
Traes_1AL_13D941112	3.99866e-05	2.23866	up
Traes_1AL_14F65F66D	0.00569205	1.6464	up
Traes_1AL_1615ED0FA	0.00387006	-1.7056	down
Traes_1AL_16EAFFACD	4.4202e-08	-3.34285	down
Traes_1AL_16EECD38D	0.00486742	-1.92047	down
Traes_1AL_189671A74	0.00226325	-2.37973	down
Traes_1AL_1A7B215EC	0.000172122	-2.0665	down
Traes_1AL_1A9810B01	7.122e-10	3.62593	up
Traes_1AL_1A98A80B4	0.000130724	-2.60058	down
Traes_1AL_1D8244B27	5.32074e-11	-3.23997	down
Traes_1AL_1DC9BD199	0.000803321	1.93139	up
Traes_1AL_1DF5A0E61	0.00166562	2.48567	up
Traes_1AL_1DF69D6C6	9.67004e-14	5.63883	up
Traes_1AL_1E0BE3217	0.0037382	1.68759	up
Traes_1AL_1F70A2C8B	4.00195e-06	-4.15997	down
Traes_1AL_1FFBFB058	2.95945e-05	2.19336	up
Traes_1AL_2039E0912	2.12305e-05	-3.1554	down
Traes_1AL_248F9075E	0.00137923	1.94713	up
Traes_1AL_24ABD1479	0.000534273	-1.84549	down
Traes_1AL_258E7F2A3	0.00193937	-3.12811	down
Traes_1AL_25D27E7E2	8.17686e-06	2.28189	up
Traes_1AL_2644AE508	6.39566e-06	-2.62403	down
Traes_1AL_287433591	0.000587235	-1.89592	down
Traes_1AL_2AC682D6D	1.07296e-06	-3.25655	down
Traes_1AL_2CAAB9D4A	6.50584e-05	-3.85807	down
Traes_1AL_2E2D0EC11	0	9.95378	up
Traes_1AL_2EF38544E	6.4049e-05	3.3289	up
Traes_1AL_2F26F5C45	0.000618304	-1.83675	down
Traes_1AL_30C4B017F	0.00696707	1.57815	up
Traes_1AL_31EE3550E	0.00410664	-3.02636	down
Traes_1AL_3375E30931	1.92069e-14	3.70757	up
Traes_1AL_34404D5D8	6.7579e-10	3.0364	up
Traes_1AL_34A811C52	0.000609944	-2.25418	down
Traes_1AL_3996E29ED	0.000268319	-2.40407	down
Traes_1AL_3B7DD6F4F	1.71239e-07	-3.61225	down
Traes_1AL_3B838C090	0.00280922	-1.73143	down
Traes_1AL_41F264D4D	6.49094e-05	2.05738	up
Traes_1AL_4209EF04A	1.05541e-06	-2.85356	down
Traes_1AL_42189A8B0	9.24606e-11	-3.24143	down
Traes_1AL_429AA3929	5.86198e-14	-3.5873	down
Traes_1AL_468A87BEC	5.85585e-05	-2.2106	down
Traes_1AL_46F40DCDD	1.28892e-05	2.32903	up
Traes_1AL_47D54EF1E	0.00173607	1.74017	up
Traes_1AL_4820D80E2	0.0075973	-1.58419	down
Traes_1AL_48869CC01	1.3094e-12	-5.43264	down
Traes_1AL_48D8916DD	0.000308743	1.90261	up
Traes_1AL_48FDAC1B3	0.000812528	-1.98062	down
Traes_1AL_49393CDA7	0.00374962	1.7348	up
Traes_1AL_4B7636BC9	0.00104396	-1.8618	down
Traes_1AL_4B89B33E3	0.000650521	-3.26842	down
Traes_1AL_4F0745006	0	4.82781	up
Traes_1AL_54089444F	0.000226052	1.97435	up
Traes_1AL_5555CDBAC	5.40552e-07	2.64548	up
Traes_1AL_5738CCBF8	0	4.63934	up
Traes_1AL_57AE37835	7.52316e-10	3.35066	up
Traes_1AL_59865C6CB	0.00114302	1.7796	up
Traes_1AL_59BD0E405	2.82947e-05	2.14286	up
Traes_1AL_5A4E3C4FC	0.00793125	-1.61909	down
Traes_1AL_5BB01542E	5.52272e-08	-4.57185	down
Traes_1AL_5D7BD417F	5.33185e-06	-2.92094	down
Traes_1AL_5E8074568	8.21421e-05	-2.02809	down
Traes_1AL_5FFFBAB47	0.00650874	-2.6004	down
Traes_1AL_659213159	0.0038981	1.64153	up
Traes_1AL_65B4AE424	4.21329e-06	-3.05739	down
Traes_1AL_66905FFA1	3.98471e-05	-2.49208	down
Traes_1AL_66AC2A55A	0.00130794	1.78249	up
Traes_1AL_68BD4719C	9.4283e-06	-2.65489	down
Traes_1AL_695C34A5A	0.00739322	1.61842	up
Traes_1AL_696D9125F	0.00471646	1.70739	up
Traes_1AL_69AE2C429	0.00179016	-1.72854	down
Traes_1AL_6A1F415E5	0.0060145	-2.97266	down
Traes_1AL_6A75A61AC	1.40029e-06	2.46189	up
Traes_1AL_6D9F0698F	1.02069e-10	-5.10142	down
Traes_1AL_6FAE29AD8	0.0090442	1.60661	up
Traes_1AL_712AAC3AE	0.000145536	1.99467	up
Traes_1AL_72B74D033	0.000336323	-1.90262	down
Traes_1AL_7531AC097	3.95602e-06	2.86381	up
Traes_1AL_78CB13657	1.47095e-05	2.18012	up
Traes_1AL_791D3B325	0.00588617	-1.62062	down
Traes_1AL_79B8C6F15	0.00450208	-1.88322	down
Traes_1AL_7CA10952F	0.000260949	-2.14664	down
Traes_1AL_7D7FC9503	0.00160049	-1.94796	down
Traes_1AL_7D8C62AA4	1.69376e-12	-4.10794	down
Traes_1AL_7E05D3432	0.00253404	-1.88466	down
Traes_1AL_7FEC8D7C5	8.50255e-05	-2.2506	down
Traes_1AL_82AAF3E95	6.15978e-06	2.36312	up
Traes_1AL_834747574	0.00709354	-1.75836	down
Traes_1AL_836FE7352	3.256e-07	-2.78832	down
Traes_1AL_8446A8622	0.000122741	-2.04008	down
Traes_1AL_86EFC2804	2.28118e-08	-3.06485	down
Traes_1AL_8877426FB	1.2888e-06	-2.50511	down
Traes_1AL_89D46AA8D	2.73846e-09	2.9033	up
Traes_1AL_8BC6D02D3	0.000656164	-1.85076	down
Traes_1AL_8C0773C5E	0	5.67767	up
Traes_1AL_8DAD49AC3	3.14638e-10	3.11394	up
Traes_1AL_8E9187BA2	0.00056288	1.84369	up
Traes_1AL_8EF2B803D	0.00156295	1.75649	up
Traes_1AL_8FA3E9154	5.40919e-09	-2.79818	down
Traes_1AL_9092735FA	0.00222157	2.38248	up
Traes_1AL_91E56EC8C	3.2173e-10	-5.00993	down
Traes_1AL_931BB17DA	0	4.97606	up
Traes_1AL_95111FAAC	6.34912e-05	2.0534	up
Traes_1AL_996BDEFEC	1.70271e-07	3.28788	up
Traes_1AL_9A27D1D13	0.00764378	-1.59521	down
Traes_1AL_9ADA7A031	0.000258881	-2.57724	down
Traes_1AL_9BF6FCCBD	3.87211e-07	-2.47213	down
Traes_1AL_9D6B86169	0.000486475	2.28029	up
Traes_1AL_9EC1E6F0C	0.002677	-1.68338	down
Traes_1AL_A01FE66D3	0.00590867	-1.59421	down
Traes_1AL_A02E2798D	0.00236462	1.7011	up
Traes_1AL_A090775E5	0.00808736	1.6603	up
Traes_1AL_A13F33DFA	3.85292e-07	2.5232	up
Traes_1AL_A2CED32B7	8.28611e-07	3.04748	up
Traes_1AL_A382ADCCC	5.79873e-06	2.31191	up
Traes_1AL_A4B5C1474	6.90276e-05	2.04964	up
Traes_1AL_A5860C535	0	-4.26474	down
Traes_1AL_A5D72DF35	0.00410664	-3.02636	down
Traes_1AL_A7100841D	0.000475511	-2.04645	down
Traes_1AL_A785A010E	0.000114755	-3.47564	down
Traes_1AL_A8C52986E	7.75982e-11	4.79205	up
Traes_1AL_A9E395016	0.000650521	-3.26842	down
Traes_1AL_AA9CA2E2A	0.000639957	-2.60052	down
Traes_1AL_ABE93C8E7	0.000212579	-2.34413	down
Traes_1AL_AC7E08EC1	8.98503e-13	3.40316	up
Traes_1AL_AD351F492	1.26067e-05	-2.38097	down
Traes_1AL_ADC801BEB-2	2.22416e-08	-3.78761	down
Traes_1AL_B01B26670	6.06372e-06	-2.6494	down
Traes_1AL_B060AC908	1.79065e-07	2.60048	up
Traes_1AL_B14FE48AF	0.00035391	2.22675	up
Traes_1AL_B17E6CD28	4.57725e-08	4.03437	up
Traes_1AL_B232BFA65	0.00453113	-2.80408	down
Traes_1AL_B496AA1C1	0.00906521	-1.66421	down
Traes_1AL_B4BCDBC4A	0	4.34585	up
Traes_1AL_B5C73E7E6	0.00093938	1.83962	up
Traes_1AL_B64E75138	6.79155e-05	-3.31813	down
Traes_1AL_B68AA4C68	1.35569e-12	-3.48887	down
Traes_1AL_B69FCAA8E	0.00100457	-2.84572	down
Traes_1AL_BA83A9010	6.14739e-07	-2.48848	down
Traes_1AL_BB3D071F8	0.0034622	-1.68597	down
Traes_1AL_BCD7C5B8B	0.00193171	1.83671	up
Traes_1AL_BE4FF7D92	0.00497914	-1.68114	down
Traes_1AL_C02321B08	0.00321461	-2.85082	down
Traes_1AL_C04849EE3	0.00558994	-1.74916	down
Traes_1AL_C05349EA91	7.09919e-05	-2.14938	down
Traes_1AL_C1EF04361	0.000171011	2.24009	up
Traes_1AL_C3AE6B128	4.83241e-07	4.04892	up
Traes_1AL_C42DE440F	0.00464358	-1.75475	down
Traes_1AL_C4B40A214	1.16033e-08	-2.8894	down
Traes_1AL_C4F9F792D	3.35875e-06	-2.31057	down
Traes_1AL_C65571370	3.31175e-09	-3.94395	down
Traes_1AL_C84EAD5EB	0.0020157	-1.93154	down
Traes_1AL_C8A2D7C80	3.55591e-05	-2.247	down
Traes_1AL_CC3EB56C4	0.000166874	-2.93459	down
Traes_1AL_CDAE3B3EB	1.07959e-06	-2.90883	down
Traes_1AL_CEA78C84D	4.67183e-05	2.21375	up
Traes_1AL_D0CB07C73	6.12843e-14	3.79215	up
Traes_1AL_D436FD4B3	0.00117101	-1.76634	down
Traes_1AL_D4634EE31	1.11212e-05	-2.27174	down
Traes_1AL_D54995DEA	1.46537e-06	-3.93468	down
Traes_1AL_D754E878D	0.00760189	2.36542	up
Traes_1AL_D997AAC66	0.00366253	-1.64714	down
Traes_1AL_DAE998F9A	3.71946e-09	3.6678	up
Traes_1AL_DF3BE19C4	2.13748e-06	-2.81804	down
Traes_1AL_E4C9AC319	0.0063794	1.61341	up
Traes_1AL_E5E41283E	0	5.84497	up
Traes_1AL_E859722AF	0.00224607	-1.71267	down
Traes_1AL_EA8BACE9E	0.0015482	2.57489	up
Traes_1AL_EAFF3FCA0	0.000352905	2.01718	up
Traes_1AL_EB198861F	3.73658e-08	2.66563	up
Traes_1AL_EBE83662A	1.09975e-06	-3.9625	down
Traes_1AL_EC1C72505	0.00448047	2.29209	up
Traes_1AL_ED2F30785	6.50584e-05	-3.85807	down
Traes_1AL_EED34FDFB	1.5045e-05	-2.8737	down
Traes_1AL_EEF9D88DA	0.00178636	-2.40925	down
Traes_1AL_F1591D3D9	7.08584e-05	-2.43458	down
Traes_1AL_F1652A014	0.000382634	2.0188	up
Traes_1AL_F3C2B27A7	0.000233775	2.64845	up
Traes_1AL_F420A1BBE	5.05798e-06	-3.59017	down
Traes_1AL_F4F1F73DF	0.00785516	1.91872	up
Traes_1AL_F567660CA	0.00163456	-1.73922	down
Traes_1AL_F72809737	0.00130892	-2.06197	down
Traes_1AL_FBC19432E	8.94618e-13	-5.46055	down
Traes_1AS_0114D53B1	2.54796e-13	3.89474	up
Traes_1AS_01646E77C	0.0016675	-2.13772	down
Traes_1AS_08A0A8A0E	1.77932e-10	3.18164	up
Traes_1AS_094FB4F451	2.3794e-05	-2.73036	down
Traes_1AS_0A17777BA	4.15418e-08	2.66461	up
Traes_1AS_0C27DAB0B	0.00343942	1.98266	up
Traes_1AS_0F3ACDCFB	5.15151e-06	4.14509	up
Traes_1AS_106ED8AD4	0.00322131	-1.72567	down
Traes_1AS_1141C6F93	0	-5.90695	down
Traes_1AS_1168F5209	0.000145776	2.17119	up
Traes_1AS_136B61745	3.62874e-06	-3.14314	down
Traes_1AS_13ECAC555	3.22643e-07	3.05087	up
Traes_1AS_14E2472DB	1.53225e-05	3.70376	up
Traes_1AS_15042FFA7	6.60193e-07	2.45511	up
Traes_1AS_168A223C91	2.13163e-14	3.67726	up
Traes_1AS_1AFD2BE50	0.000290335	3.15652	up
Traes_1AS_1F9F14708	0.00230063	-2.32064	down
Traes_1AS_210038AAD	0.00437771	-1.64506	down
Traes_1AS_214352043	7.42831e-06	2.29647	up
Traes_1AS_23DF839AF	0.00986975	-2.03843	down
Traes_1AS_24698E890	0	9.81563	up
Traes_1AS_28467798F	0.00196472	-1.79512	down
Traes_1AS_2CEE031FB	1.39952e-05	4.03921	up
Traes_1AS_313B814FF	1.53225e-05	3.70376	up
Traes_1AS_318C6D156	9.35143e-05	2.03686	up
Traes_1AS_34238D0B4	0.0031245	1.7133	up
Traes_1AS_37424AFD6	5.33423e-09	2.80121	up
Traes_1AS_3D323BAC9	0	4.91425	up
Traes_1AS_41B85D3B9	0.000128499	-3.08748	down
Traes_1AS_41E812391	1.71421e-08	-3.07023	down
Traes_1AS_4499E3652	7.77156e-16	4.68879	up
Traes_1AS_45B444350	6.06009e-08	-3.70259	down
Traes_1AS_48F38E615	5.80042e-06	-2.72692	down
Traes_1AS_49D9971F6	0.00043687	-2.46806	down
Traes_1AS_4A4AF5B9D	8.06022e-14	-3.55367	down
Traes_1AS_522839777	9.53672e-06	-2.26563	down
Traes_1AS_539B5E5F2	1.68466e-06	-2.39401	down
Traes_1AS_570581E09	0.00943907	-1.63556	down
Traes_1AS_5AE5516B91	0.000725244	1.88016	up
Traes_1AS_60159A9D5	8.55367e-09	2.99153	up
Traes_1AS_60E39D0AE	7.31487e-07	3.22207	up
Traes_1AS_61349C0F9-2	6.27938e-09	3.12263	up
Traes_1AS_621C9CE9F	0.000582965	1.85314	up
Traes_1AS_62729A31C	9.17037e-05	-2.01774	down
Traes_1AS_643F8DBEF	4.09199e-05	-2.11063	down
Traes_1AS_658AB4BB1	0.000828438	1.895	up
Traes_1AS_66A759B84	0.00475089	-1.64592	down
Traes_1AS_6765F424B	0.00027143	2.06569	up
Traes_1AS_689223B7D	2.41835e-11	-3.59293	down
Traes_1AS_6896175FE	0	9.44474	up
Traes_1AS_68C560D6D	0.00356799	2.2651	up
Traes_1AS_6BDC65775	1.71207e-06	-3.69635	down
Traes_1AS_6CACE309E	0.00428132	1.7699	up
Traes_1AS_6CB929C18	0.000322115	-2.45797	down
Traes_1AS_6DBF64866	2.35197e-07	4.45061	up
Traes_1AS_6E5DECDA1	5.07483e-13	-3.46044	down
Traes_1AS_762143EB0	0.000432106	2.0753	up
Traes_1AS_7B176B545	6.53564e-06	2.29732	up
Traes_1AS_7BE105095	0	6.84981	up
Traes_1AS_83A34BFC8	1.90958e-14	3.88298	up
Traes_1AS_8749E47E3	0	-5.68279	down
Traes_1AS_89A8F1207	0.00491834	-1.79551	down
Traes_1AS_8E8E8C629	0	9.37348	up
Traes_1AS_8FAD6A69F	0	9.94512	up
Traes_1AS_901EDBCC0	3.95153e-05	3.92494	up
Traes_1AS_90677C42C	0	8.1173	up
Traes_1AS_90F3120F8	9.99201e-16	5.96222	up
Traes_1AS_9385680A1	0	5.06937	up
Traes_1AS_944BE15E2	5.04922e-11	5.17212	up
Traes_1AS_985BB33A1	0.00210547	-1.71444	down
Traes_1AS_99E820D57	0.000276043	2.87959	up
Traes_1AS_9A7108A27	0.00186559	-1.75302	down
Traes_1AS_9EC8AB796	1.59983e-08	-4.34712	down
Traes_1AS_9FC2E0BB3	9.8497e-06	-2.62654	down
Traes_1AS_9FE7A1244	8.21061e-05	-3.51374	down
Traes_1AS_A3DCEEB591	7.98944e-06	-2.23757	down
Traes_1AS_A4B0D42DF	1.05541e-06	-2.85356	down
Traes_1AS_A5C40BF58	0.000358148	3.66504	up
Traes_1AS_A5E8D7633	0.00404257	1.63932	up
Traes_1AS_A6EE2266B	0	5.68738	up
Traes_1AS_A97D04B6E	5.82417e-05	2.18794	up
Traes_1AS_AA6B839C5	0	10.8422	up
Traes_1AS_ABA784C7C	2.11538e-05	2.28352	up
Traes_1AS_AD7C09034	2.41975e-06	2.59586	up
Traes_1AS_ADC56EBA2	1.54765e-13	-3.93798	down
Traes_1AS_AEF846E0A	0.00152301	-1.84064	down
Traes_1AS_B3D590259	1.65281e-06	-2.58575	down
Traes_1AS_B46E7ADEC	0.000188088	2.67254	up
Traes_1AS_B60A6FBE1	0.00225123	-1.70321	down
Traes_1AS_B9D8170A7	8.25798e-11	-3.83054	down
Traes_1AS_BA6D9F02B	8.16125e-13	4.03038	up
Traes_1AS_BC9714E23	2.22045e-16	-4.98925	down
Traes_1AS_C1BD73C48	5.73761e-06	2.30129	up
Traes_1AS_C2D2D558E	0	-5.12095	down
Traes_1AS_CA75913B6	0.000520949	-1.88479	down
Traes_1AS_CAED62262	0.00689125	1.96014	up
Traes_1AS_CBD6D1EA5	1.64618e-05	-2.40846	down
Traes_1AS_CE362714F1	0.00142939	-1.76255	down
Traes_1AS_D442BB200	2.62643e-06	-2.987	down
Traes_1AS_D67B5B3FB	0.00995581	-1.66946	down
Traes_1AS_D6DB96973	0	-5.90099	down
Traes_1AS_DDCFD17E5	0.003542	2.32285	up
Traes_1AS_DFFC33DEF	0.000116154	3.2624	up
Traes_1AS_E0769FDD0	1.74527e-13	-3.80486	down
Traes_1AS_E6F253266	3.01881e-05	-2.18364	down
Traes_1AS_E83292840	0	-4.81062	down
Traes_1AS_E8827D028	0	9.92744	up
Traes_1AS_EB25D3433	0.00416652	2.66343	up
Traes_1AS_EB5297361	4.39124e-05	-2.11459	down
Traes_1AS_F08B3720F	0.000290335	3.15652	up
Traes_1AS_F0AF56F02	1.27691e-08	-2.81298	down
Traes_1AS_F4266658A1	3.15343e-07	4.42281	up
Traes_1AS_F64BAC19D	2.98095e-12	3.37433	up
Traes_1AS_F94C0ABED	1.20695e-05	-2.65813	down
Traes_1AS_FCEBE0781	0.00425065	1.76488	up
Traes_1AS_FD1738367	8.79235e-05	2.13529	up
Traes_1AS_FF663BF22	1.07524e-09	3.55068	up
Traes_1AS_FF874F72D	6.04126e-10	2.97166	up
Traes_1AS_FFFD93343	3.84063e-05	-2.11564	down
Traes_1BL_01F541217	0.00202168	1.78475	up
Traes_1BL_04A637384	0	-4.77649	down
Traes_1BL_04B591073	0.000443169	1.87734	up
Traes_1BL_04EBF6A19	4.20687e-05	-3.20938	down
Traes_1BL_0635E27C2	2.36159e-05	-2.16525	down
Traes_1BL_0B4A586E21	0	4.73312	up
Traes_1BL_0B9BFEA691	0.000622346	-1.90332	down
Traes_1BL_0C23FD1FF	0.000438543	-2.291	down
Traes_1BL_0E654C9C9	0.000646575	-3.58129	down
Traes_1BL_0F3EC32CD	0.00243511	2.18336	up
Traes_1BL_0F7DAD411	0.00472806	-2.351	down
Traes_1BL_0F963B20E	0.000572285	-1.84683	down
Traes_1BL_156B25C6E	4.83241e-07	4.04892	up
Traes_1BL_1670DAED9	4.79831e-09	-3.91401	down
Traes_1BL_17FB1541B	0.00358762	-2.56236	down
Traes_1BL_18F13772C	0.00925084	1.89683	up
Traes_1BL_190920E1E	5.91733e-08	2.69022	up
Traes_1BL_19E9499CD	1.33893e-13	4.58953	up
Traes_1BL_19F1C21A6	0.00218182	-1.70132	down
Traes_1BL_1B12D7856	0	5.24431	up
Traes_1BL_1B2B3806B	4.99502e-05	-2.18295	down
Traes_1BL_1B855A775	0.00356776	-2.21595	down
Traes_1BL_1C675E785	0.00239852	2.22324	up
Traes_1BL_1CCF44ECE	0.000764302	-1.82306	down
Traes_1BL_1DB79A424	0.000730931	1.92678	up
Traes_1BL_1E9F7A4EF	2.22274e-06	-2.84434	down
Traes_1BL_1F0950D57	0.000294292	-3.67957	down
Traes_1BL_2053C08CD	8.41226e-08	2.66005	up
Traes_1BL_2101C49BD	0	7.98138	up
Traes_1BL_22C91FBBA	0.00582713	-1.61108	down
Traes_1BL_241A3B9EF	1.54138e-05	2.934	up
Traes_1BL_2426A1F42	1.87343e-05	3.29792	up
Traes_1BL_244DA8D2D	7.32747e-13	4.58339	up
Traes_1BL_24EDD4855	0.000246697	2.01834	up
Traes_1BL_2873205E8	0.000510658	-2.0753	down
Traes_1BL_2AE952A77	4.14936e-09	4.23844	up
Traes_1BL_2DC5F0295	5.07782e-07	-2.82886	down
Traes_1BL_301FB6705	0.00819863	1.64284	up
Traes_1BL_3071A7152	7.33588e-07	2.43647	up
Traes_1BL_3187C7C75	8.35171e-06	3.76733	up
Traes_1BL_32F5519AA	0.00252273	-1.87615	down
Traes_1BL_332C278BD	2.06976e-10	-3.02457	down
Traes_1BL_350B2613F	0.000138048	-2.29041	down
Traes_1BL_35C0B2A74	0.003269	2.57579	up
Traes_1BL_3653A1F7F	0	5.81813	up
Traes_1BL_36C8599B1	0.000189064	-2.44185	down
Traes_1BL_3727B0AB8	1.15788e-10	-4.7496	down
Traes_1BL_372FDF775	3.31689e-06	3.23995	up
Traes_1BL_37E54758C	2.39006e-06	2.46488	up
Traes_1BL_3A901257A	0.000181998	1.95392	up
Traes_1BL_3C990DA25	7.1587e-06	4.11065	up
Traes_1BL_3CA11EAB6	0.00431787	1.87538	up
Traes_1BL_3CB681BC5	0.0034056	1.68889	up
Traes_1BL_401BAF780	0.000783448	-2.03908	down
Traes_1BL_42FAD5DBE	0.000408148	-1.88713	down
Traes_1BL_45875A639	0.000200205	-3.72631	down
Traes_1BL_46DCF8472	0.00441668	-1.68833	down
Traes_1BL_472C9200C	0	6.25015	up
Traes_1BL_4AEEEBFFA	0.000831191	-1.85373	down
Traes_1BL_4B1CFEF1C	1.6163e-06	-2.84305	down
Traes_1BL_4E28629F0	1.86944e-05	-3.29448	down
Traes_1BL_4EA71221F	1.27798e-12	-4.84954	down
Traes_1BL_4EB6DE337	0.000155678	-2.07265	down
Traes_1BL_508896426	0.00246451	2.14813	up
Traes_1BL_5323ECD61	0.00218869	1.71927	up
Traes_1BL_537870B77	0.000434983	-3.63127	down
Traes_1BL_54A6EC080	0.000128299	-2.01487	down
Traes_1BL_58379F3C5	0.00184693	-1.87441	down
Traes_1BL_5838C5EE4	0.00201259	-2.63757	down
Traes_1BL_5A84B4DA2	6.59383e-06	-2.25497	down
Traes_1BL_5AEE95D4C	1.62941e-05	-3.69046	down
Traes_1BL_5CD8FB94C	3.14208e-07	2.59896	up
Traes_1BL_5D8D6B865	2.02804e-05	2.15248	up
Traes_1BL_5E6348229	0.000169447	2.01923	up
Traes_1BL_5E6FB0425	0	10.5852	up
Traes_1BL_5EBE999F6	1.91296e-10	-3.0356	down
Traes_1BL_5ECD11656	1.09975e-06	-3.9625	down
Traes_1BL_5FFF3DBA5	0.00969349	1.56952	up
Traes_1BL_6093DD322	0.00845051	-1.8324	down
Traes_1BL_60966F6EF	5.10799e-08	2.65964	up
Traes_1BL_638FCBE65	5.81267e-11	-3.28398	down
Traes_1BL_6419FCF64	0.00186789	-1.71963	down
Traes_1BL_6B041DCE4	0.00799317	-1.56113	down
Traes_1BL_6C39CF535	0.00966233	-1.73764	down
Traes_1BL_6C904CE15	3.15289e-05	-3.93967	down
Traes_1BL_6CCAC095C	1.52657e-08	-3.62367	down
Traes_1BL_6F26AE1C7	0.00327478	1.85475	up
Traes_1BL_708C02E25	2.41381e-11	3.37658	up
Traes_1BL_72110F11A	0.00819662	-1.61059	down
Traes_1BL_72808D4CB	1.62155e-05	2.36815	up
Traes_1BL_72EC293D2	0.00122254	1.84642	up
Traes_1BL_73C42C272	9.4034e-05	2.59186	up
Traes_1BL_7402F95C7	4.88538e-09	2.81892	up
Traes_1BL_7404B9D87	0.00993017	-1.53614	down
Traes_1BL_74B2CA073	1.04703e-11	-3.48698	down
Traes_1BL_763B57D2D	2.02085e-10	-5.04722	down
Traes_1BL_78D0F4408	0.00129056	-1.83864	down
Traes_1BL_7925F6427	0.00142432	1.777	up
Traes_1BL_79D33BCB4	3.19234e-10	-3.02221	down
Traes_1BL_79DD08BE8	0.00715554	-1.60193	down
Traes_1BL_7ACAB786A	1.71207e-06	-3.69635	down
Traes_1BL_7BB61786E	0.00191885	1.71964	up
Traes_1BL_7D13394B5	0.000194867	-1.94261	down
Traes_1BL_7DB957BCB	0.00255169	1.69458	up
Traes_1BL_7EB5F78D0	2.69942e-06	4.21159	up
Traes_1BL_804FC5C57	0.000120144	-2.09096	down
Traes_1BL_80EEC6A4B	0.00907061	-1.62224	down
Traes_1BL_82052052C	7.34092e-08	-4.54603	down
Traes_1BL_82AAF9AC3	2.16716e-13	-3.6061	down
Traes_1BL_82E7CB0D1	0.00540493	2.78235	up
Traes_1BL_843D97D6C	0.000625533	-1.87624	down
Traes_1BL_84977D514	0.00606135	1.68412	up
Traes_1BL_85E4C2FE1	2.62417e-05	-2.18844	down
Traes_1BL_8900A54F7	9.73058e-06	2.25203	up
Traes_1BL_8957FCE32	1.62941e-05	-3.69046	down
Traes_1BL_8AC21563E	2.04668e-08	-4.32586	down
Traes_1BL_8B38C3D46	2.96571e-09	2.98946	up
Traes_1BL_8C045AB78	0.0011892	1.88665	up
Traes_1BL_8F750BEB2	3.02384e-07	2.50621	up
Traes_1BL_9084A78D6	0.000564614	1.87472	up
Traes_1BL_916FC3AD2	0.00142144	-1.84456	down
Traes_1BL_91A98E876	0.000375906	1.90247	up
Traes_1BL_93285025D	0.0060145	-2.97266	down
Traes_1BL_932D250E0	1.74305e-14	-4.97071	down
Traes_1BL_9360D8CEC	1.1614e-12	3.47377	up
Traes_1BL_95792FD2F	6.18015e-07	2.90347	up
Traes_1BL_95B88D1BD	0.00181658	-1.72407	down
Traes_1BL_96B428B12	0.000403405	-1.89544	down
Traes_1BL_99E050616	3.14401e-06	-2.8458	down
Traes_1BL_9AE83440A	5.53244e-10	4.40182	up
Traes_1BL_9B3C88F90	0.00719237	2.22852	up
Traes_1BL_9C0934A77	0.000966665	-3.52952	down
Traes_1BL_9D109DC20	3.96253e-06	-2.36648	down
Traes_1BL_9D55BB5E0	0.000957885	1.94315	up
Traes_1BL_9DA22ABF9	7.13085e-07	-2.86286	down
Traes_1BL_9F0C578EF	5.75475e-08	4.01431	up
Traes_1BL_A16EFC055	4.53564e-05	-2.1714	down
Traes_1BL_A2968F649	0	4.53489	up
Traes_1BL_A2A76A427	2.44923e-05	-2.13122	down
Traes_1BL_A3BAAF327	3.14408e-06	-2.49801	down
Traes_1BL_A7A180B22	3.77898e-12	3.5245	up
Traes_1BL_AAC4D956E	4.23883e-13	3.44414	up
Traes_1BL_ACAA87960	8.45472e-05	2.02507	up
Traes_1BL_ACE9E7BF8	1.23923e-05	-2.89271	down
Traes_1BL_AD07C5232	3.37954e-11	-4.43394	down
Traes_1BL_B138B0027	0.00547081	-1.88871	down
Traes_1BL_B25849D90	7.42831e-06	2.29647	up
Traes_1BL_B5284E91A	3.02525e-09	-4.48775	down
Traes_1BL_B64F611C1	0	-6.31241	down
Traes_1BL_B6D397967	8.92588e-07	-2.6215	down
Traes_1BL_B9305B451	1.97299e-05	-2.16857	down
Traes_1BL_BC256BC22	1.42582e-09	-3.06056	down
Traes_1BL_BCC9EBB46	7.70351e-07	3.15515	up
Traes_1BL_BF3813A4B	5.37373e-05	3.56755	up
Traes_1BL_BF3A1FE7A	4.83162e-05	2.0755	up
Traes_1BL_C08BDC1AF	0.00385883	1.64348	up
Traes_1BL_C25B5DDB4	0.00926476	1.58671	up
Traes_1BL_C6ACA137C	8.96799e-10	-2.92881	down
Traes_1BL_C81F8EFF1	0.00575857	2.32483	up
Traes_1BL_C8C8B0E77	3.46264e-07	-2.51131	down
Traes_1BL_C94CBC376	1.56773e-05	-2.34062	down
Traes_1BL_CC64CA41E	0.00330066	-2.05451	down
Traes_1BL_CC9CF3F5F	0.00582918	1.86523	up
Traes_1BL_CD389571C	1.70425e-05	2.17862	up
Traes_1BL_CF0FA226A	0.00884432	-2.91689	down
Traes_1BL_CF404ABF4	2.79269e-08	2.68595	up
Traes_1BL_D0694804D1	9.45419e-11	4.77669	up
Traes_1BL_D1480195C	4.38234e-08	-3.29527	down
Traes_1BL_D305D7399-2	0.00732341	1.58044	up
Traes_1BL_D34296434	0.000886335	1.87851	up
Traes_1BL_D391EB3FA	0.00504507	1.79295	up
Traes_1BL_D52E054AF	0.00321627	-1.86579	down
Traes_1BL_D633DA4E8	3.03499e-06	-2.30739	down
Traes_1BL_D6E1CD173	1.49769e-13	-3.52023	down
Traes_1BL_D8276D3DB	1.08586e-05	2.25832	up
Traes_1BL_D902EC1E6	6.67824e-07	2.80889	up
Traes_1BL_DD29F7E69	5.27122e-08	2.76974	up
Traes_1BL_DDA3C6366	0.000788877	-1.8175	down
Traes_1BL_DE2CF9613	1.5242e-08	2.79658	up
Traes_1BL_DE5AFB97A	2.22045e-16	-4.06631	down
Traes_1BL_DEA065330	6.52258e-08	2.92443	up
Traes_1BL_E392D77F8	4.30497e-07	2.53663	up
Traes_1BL_E3C06435A	0.00843806	-1.56268	down
Traes_1BL_E514AAA99	1.24213e-07	2.97031	up
Traes_1BL_E7A59AA9C	0.000212579	-2.34413	down
Traes_1BL_E7DDB9063	1.21429e-05	2.42943	up
Traes_1BL_E9A5CDC40	4.54267e-06	2.5905	up
Traes_1BL_EAC2B15DB	0.00136247	-2.80763	down
Traes_1BL_EB3E94642	2.31937e-06	-2.39393	down
Traes_1BL_EBB3D5E4B	4.17187e-05	-2.14048	down
Traes_1BL_EC125997C	9.45419e-11	4.77669	up
Traes_1BL_EE4652640	5.77316e-15	-4.90361	down
Traes_1BL_F29317EE2	0.0001378	-2.6461	down
Traes_1BL_F6859D49A	6.47463e-06	-2.28521	down
Traes_1BL_F7316029B	2.3328e-12	3.39587	up
Traes_1BL_F75DAB5B1	4.40136e-05	2.76764	up
Traes_1BL_FDD5A17F4	0.000290969	2.62396	up
Traes_1BL_FE986890F	4.49814e-06	2.32113	up
Traes_1BL_FF07CFCDF	0	8.70269	up
Traes_1BS_03473DC22	1.02435e-07	3.2766	up
Traes_1BS_147D02A00	0.00589357	-1.66641	down
Traes_1BS_150B8BF86	0.00658685	1.58775	up
Traes_1BS_1514DE4E9	0	7.83295	up
Traes_1BS_170500B8B	0.00233895	-2.22617	down
Traes_1BS_1CED963E7	1.65635e-05	-3.18077	down
Traes_1BS_2749929FE	0.00124905	-2.60049	down
Traes_1BS_27996A726	4.67241e-07	-3.81896	down
Traes_1BS_2D1236C76	2.23525e-05	-3.6568	down
Traes_1BS_36169E4A1	6.18015e-07	2.90347	up
Traes_1BS_3644A9277	0.00156476	1.84718	up
Traes_1BS_3A4BE64C7	9.25905e-06	-2.53763	down
Traes_1BS_40F6DB3E3	3.92256e-06	-2.33553	down
Traes_1BS_44CE2D44E	1.44329e-15	-4.02269	down
Traes_1BS_4E905855D	0.000374919	-2.84221	down
Traes_1BS_757804D58	0.000424727	1.95636	up
Traes_1BS_77C76D341	2.19488e-07	-3.7207	down
Traes_1BS_7EC2BDE95	2.8266e-07	4.0992	up
Traes_1BS_8182F75AD	5.68387e-08	4.58211	up
Traes_1BS_85C7EF9D4-2	0.000839978	2.39343	up
Traes_1BS_8C1DB9CF91	0.00136247	-2.80763	down
Traes_1BS_940F2E757	6.14101e-06	2.90994	up
Traes_1BS_9991B9078	1.17989e-11	5.28451	up
Traes_1BS_AF95964AE	0.000147229	2.3608	up
Traes_1BS_B2B5394E5	0.00281594	-3.07813	down
Traes_1BS_B67548763	5.17989e-09	-3.04987	down
Traes_1BS_B69C128C2	0	-5.35741	down
Traes_1BS_C1187336E	0.00321627	-1.86579	down
Traes_1BS_CE840DC06	1.43642e-05	2.36481	up
Traes_1BS_D010CB409	1.10622e-09	-3.14698	down
Traes_1BS_D1FCBFBE8	7.25887e-10	-3.34716	down
Traes_1BS_D4CB5F655	0.00522965	1.65806	up
Traes_1BS_DD36A7A9B	0.00441391	1.674	up
Traes_1BS_E67B9B190	5.17364e-14	3.63188	up
Traes_1BS_E68807072	3.95153e-05	3.92494	up
Traes_1BS_ED0633BE0	2.21055e-05	-3.9788	down
Traes_1BS_EDF3D860E	0.00633713	2.06081	up
Traes_1BS_EEE51F4ED	2.48093e-09	4.85601	up
Traes_1BS_F154457A6	5.19316e-10	-3.75017	down
Traes_1BS_F4F9924F5	0	7.9226	up
Traes_1BS_F54A0F09C	5.7015e-05	-2.56681	down
Traes_1BS_FEA181281	5.88125e-10	4.97564	up
Traes_1DL_0298103C1	4.25215e-14	-3.7147	down
Traes_1DL_03EFA2FE5	0.000147981	-2.07044	down
Traes_1DL_04628B1091	8.75563e-07	-2.73244	down
Traes_1DL_048F54934	0.000434983	-3.63127	down
Traes_1DL_068407298	8.09452e-05	-2.02399	down
Traes_1DL_06F7DAE16	1.00513e-05	2.22928	up
Traes_1DL_0959B642D	9.9451e-11	3.13505	up
Traes_1DL_0BA729072	1.81947e-07	2.55177	up
Traes_1DL_0BB66CF71	0.00112503	1.79001	up
Traes_1DL_0F3FF05EF	9.72169e-10	-3.14809	down
Traes_1DL_10F48EB60	0.00739664	2.00703	up
Traes_1DL_12D7F6060	5.88785e-12	-3.88493	down
Traes_1DL_1415F1EE8	3.01914e-05	-2.42606	down
Traes_1DL_1E6C9F9A9	4.24892e-09	2.8177	up
Traes_1DL_1E92FA677	5.73479e-05	2.11422	up
Traes_1DL_1F6DFA159	0	-6.28145	down
Traes_1DL_1F7D352CA	0.00188832	-1.71889	down
Traes_1DL_2146C3C8A	0.00339224	1.69037	up
Traes_1DL_22691613B	0.000455951	-3.31231	down
Traes_1DL_260008870	3.70905e-07	3.03884	up
Traes_1DL_263F80870	6.03764e-09	-2.79404	down
Traes_1DL_27447A67F	0.00629622	-1.69067	down
Traes_1DL_2B473C495	0.000469625	-2.19489	down
Traes_1DL_2DA4460BA	0.00296303	2.02136	up
Traes_1DL_2E85568A1	1.71948e-10	4.07288	up
Traes_1DL_2FF2B5844	5.72537e-08	-2.62848	down
Traes_1DL_3132E9CF6	6.58358e-08	2.61539	up
Traes_1DL_3140D8325	2.39284e-08	-4.64665	down
Traes_1DL_33A487FF6	0.00308612	1.72236	up
Traes_1DL_33D4C11AB	0.00239852	2.22324	up
Traes_1DL_34DC6723D	0.00530333	-2.1219	down
Traes_1DL_35822D52B	9.7955e-07	-3.45478	down
Traes_1DL_363A8321E	0.00390286	-1.69771	down
Traes_1DL_36CEA53FD	0.00845838	1.55307	up
Traes_1DL_37B18BED3	0.00183981	-1.88164	down
Traes_1DL_391121B8B	0.00775151	-1.81399	down
Traes_1DL_396B04310	1.71207e-06	-3.69635	down
Traes_1DL_3B1A895B8	0.00132385	1.94626	up
Traes_1DL_3DC184911	0.00788511	-1.55858	down
Traes_1DL_3DE7327BB	6.40817e-05	-2.14833	down
Traes_1DL_3E5CF93BA	0	-8.80722	down
Traes_1DL_3F4A8E2D6	3.70417e-07	2.7077	up
Traes_1DL_3F6454D50-2	1.04417e-05	2.20964	up
Traes_1DL_40B28C86B	0.000823553	-2.01313	down
Traes_1DL_41C96539B	0.0060145	-2.97266	down
Traes_1DL_4365F7CA3	0.000282837	1.9116	up
Traes_1DL_4888B2B05	0.000899909	-1.81488	down
Traes_1DL_48CC7D8E0	1.84958e-10	3.05381	up
Traes_1DL_4B70D0EAC	0.00747105	-1.65346	down
Traes_1DL_4C7DD8BC9	0.00924125	1.57107	up
Traes_1DL_4D0FC5A3E	0.0017954	1.84037	up
Traes_1DL_4D7C10235	1.24805e-07	3.77641	up
Traes_1DL_4D8CFB738	2.62777e-06	2.36483	up
Traes_1DL_4DE6CF12E	0.00158235	1.91479	up
Traes_1DL_4F703A523	0.00345511	-2.6869	down
Traes_1DL_513966E46	1.16891e-07	-2.68968	down
Traes_1DL_53DDD6D20	1.99033e-05	-2.74799	down
Traes_1DL_560607990	1.19195e-05	-3.72334	down
Traes_1DL_562AB3E5D	0.00350496	-1.67302	down
Traes_1DL_56B1EED08	0.00199389	-1.7846	down
Traes_1DL_56B4FAEE9	0.00483731	-1.67697	down
Traes_1DL_571977793	0.00567784	1.61401	up
Traes_1DL_59EBCA2C0	0	-6.11579	down
Traes_1DL_5AFDF8430	0.00109394	-1.7742	down
Traes_1DL_5C1D8768F	0	-6.15048	down
Traes_1DL_5D43765A1-2	4.70676e-05	2.18773	up
Traes_1DL_653FEEC33	0.000153187	2.1302	up
Traes_1DL_696E3F6A2	9.99201e-16	4.91243	up
Traes_1DL_6EA41AECB	2.11774e-06	2.64467	up
Traes_1DL_6FC70C7BF	3.70059e-10	5.01341	up
Traes_1DL_701F070B7	0.00141125	-1.97281	down
Traes_1DL_71433F43D	0.000615086	-1.8417	down
Traes_1DL_715725157	5.691e-13	-3.45093	down
Traes_1DL_73FD26D70	9.47146e-05	-2.04382	down
Traes_1DL_7528A328C	0.00431418	2.11109	up
Traes_1DL_757719220-2	0	11.1385	up
Traes_1DL_761EC8AFA	3.90786e-06	-2.63251	down
Traes_1DL_7938A3E52	0.00173362	-1.72551	down
Traes_1DL_794982B23	3.91163e-10	-4.2473	down
Traes_1DL_797D879AB	0	4.38312	up
Traes_1DL_7A2A028A3	5.24952e-06	-2.28818	down
Traes_1DL_7CC3C9C4C	0.000638743	-1.91444	down
Traes_1DL_7CD81B7C1	6.68202e-05	-2.10167	down
Traes_1DL_7F2B8162A	9.07647e-08	2.88492	up
Traes_1DL_7F36F803A	0.00917166	-1.54081	down
Traes_1DL_839557F8A	0.00063347	1.91442	up
Traes_1DL_88D2ACD05	6.66134e-16	3.85471	up
Traes_1DL_88F098467	0.00514963	-1.64122	down
Traes_1DL_890F4E6B8	0	6.58719	up
Traes_1DL_899A25A28	0.000168341	3.75698	up
Traes_1DL_8A9B1F5EC	0.00134086	-1.77564	down
Traes_1DL_8C6B737E9	1.57852e-06	2.41338	up
Traes_1DL_90B0CF996	1.30883e-07	-4.49295	down
Traes_1DL_9190CA8A3	1.3146e-06	-3.05017	down
Traes_1DL_925B198C1	0	6.6187	up
Traes_1DL_957F95999	0.0045272	-1.99036	down
Traes_1DL_95936DC50	9.84007e-06	-2.8164	down
Traes_1DL_9621DCAD8	0.00897725	-1.54804	down
Traes_1DL_985BECD17	4.49123e-05	2.1696	up
Traes_1DL_9AB7B5BE0	1.12971e-09	-3.23232	down
Traes_1DL_9AD7591DF	0	6.41197	up
Traes_1DL_9BDCA1458	0.00568257	1.66927	up
Traes_1DL_9CDB63DCB	9.68242e-05	-3.11894	down
Traes_1DL_A1045C6C2	0.000434983	-3.63127	down
Traes_1DL_A40C67163	9.99201e-16	3.93233	up
Traes_1DL_A5A2AA3B5	0.00523108	1.61449	up
Traes_1DL_A5EF9FEF0	0.00199389	-1.7846	down
Traes_1DL_A8702E2AD	0.00534145	2.12087	up
Traes_1DL_A890AB24C	1.18708e-07	-2.59398	down
Traes_1DL_AB9D8EBCA	0	10.5234	up
Traes_1DL_AF0DC77FE	0.00107937	1.82451	up
Traes_1DL_B09107C68	9.09406e-12	-3.44836	down
Traes_1DL_B390265A2	7.96672e-07	2.88134	up
Traes_1DL_B466DF47A	2.22045e-16	-3.94661	down
Traes_1DL_B5A84E4C8	7.28559e-06	2.24274	up
Traes_1DL_B5AED6ABA	0.000438516	-2.01375	down
Traes_1DL_B80AD8BEF	3.00243e-05	2.14189	up
Traes_1DL_B81D30331	0.000109297	2.02111	up
Traes_1DL_B8A81334E	0	8.66165	up
Traes_1DL_B8C1B4D1B	1.17891e-10	-3.92702	down
Traes_1DL_B9623C6E3	0.0028239	-1.74772	down
Traes_1DL_BA7674D7C	0	4.07251	up
Traes_1DL_BB1076D6B	0.000462068	1.97558	up
Traes_1DL_BCE7500E0	0.00017709	-2.00437	down
Traes_1DL_C06754AD1	2.45725e-06	-2.44263	down
Traes_1DL_C100B5557	0.00538834	1.66428	up
Traes_1DL_C26D9AF4F	0.000166874	-2.93459	down
Traes_1DL_C56A58B40	0.000229661	-1.9303	down
Traes_1DL_C5AF9D06A	1.82921e-11	-3.59328	down
Traes_1DL_C646B6990	1.04805e-13	5.28011	up
Traes_1DL_C6FEABAC0	7.881e-06	2.93892	up
Traes_1DL_C774A8BC6	2.39892e-10	-3.95019	down
Traes_1DL_C84BEDC59	2.77556e-15	-4.17937	down
Traes_1DL_C9B152284	1.25442e-05	2.3522	up
Traes_1DL_D32BCEE3E	0.00145377	-3.47582	down
Traes_1DL_D5512C9E1	0.000646575	-3.58129	down
Traes_1DL_D58198BB4	3.95602e-06	2.86381	up
Traes_1DL_D76EB8F27	0	8.88549	up
Traes_1DL_D861501F5	0	11.0493	up
Traes_1DL_D934ABFC8	2.19824e-14	5.74368	up
Traes_1DL_D9910B75E-2	3.43019e-05	2.25321	up
Traes_1DL_D9BA83221	0.000624062	1.84372	up
Traes_1DL_DBAFFE190	2.00049e-05	-2.15029	down
Traes_1DL_DC470FCB3	0.00022813	2.22418	up
Traes_1DL_DD8D1FAF1	4.25218e-05	-3.58704	down
Traes_1DL_DFE1721E0	0.000200205	-3.72631	down
Traes_1DL_E0BBD66F4	5.22466e-10	3.04864	up
Traes_1DL_E1736953A	0	4.77695	up
Traes_1DL_E1AE8833E	0.000916809	1.81483	up
Traes_1DL_E3A5B2257	4.68054e-08	-3.14407	down
Traes_1DL_E639C3330	0.0059919	1.71196	up
Traes_1DL_E6B760690	1.32831e-07	2.94518	up
Traes_1DL_E7181177C	2.90066e-05	2.12594	up
Traes_1DL_E9C4B1178	0.000545544	-2.24149	down
Traes_1DL_EE867865C	0.000360091	2.84883	up
Traes_1DL_EF25EAC0D	0.000746989	3.04225	up
Traes_1DL_F123E0151	0.000170358	-3.21471	down
Traes_1DL_F17BA285B	0.000835732	1.83341	up
Traes_1DL_F4054B1BB	0.00179771	2.12908	up
Traes_1DL_F4590DE82	1.24852e-09	3.50026	up
Traes_1DL_F58BB4E2B	0.000209138	-2.16965	down
Traes_1DL_F6ABE8653	1.84432e-05	-2.48908	down
Traes_1DL_F77EFD073	0.00153113	-1.88934	down
Traes_1DL_F81358B83-2	0.00333729	-1.6705	down
Traes_1DL_F9213AB33	0.00213796	-1.70481	down
Traes_1DL_F96F5FBFF	2.96377e-05	-2.11396	down
Traes_1DL_FB6579D2E	0	7.98809	up
Traes_1DL_FD30A3CE3	0.000316561	2.10837	up
Traes_1DL_FF4A6C312	4.44944e-08	3.5395	up
Traes_1DS_0356D3EA3	6.72582e-06	3.40214	up
Traes_1DS_0435E9A1F	4.98249e-06	2.31234	up
Traes_1DS_04AA4CE24	2.76181e-07	-3.70005	down
Traes_1DS_05D731108	0	-6.5102	down
Traes_1DS_06B2330A5	1.55431e-15	-3.82662	down
Traes_1DS_07AD88BDA	0.00196293	-1.71303	down
Traes_1DS_08DB46EF9	1.90958e-14	4.42188	up
Traes_1DS_0A5D16282	1.66171e-06	-2.87048	down
Traes_1DS_0CB6BB053	2.22045e-16	-4.91394	down
Traes_1DS_1664BB105	3.64751e-08	4.05417	up
Traes_1DS_168D171D2	1.04679e-10	-3.87015	down
Traes_1DS_1A28F75E1	4.59333e-11	-3.70331	down
Traes_1DS_1B53199CF	1.69864e-08	2.74504	up
Traes_1DS_1DFE63866	1.08591e-07	-2.59703	down
Traes_1DS_1EA1BE87E	3.44767e-07	-3.16877	down
Traes_1DS_2180FD022	0.00982006	1.66003	up
Traes_1DS_229E4DD1C	0	6.56829	up
Traes_1DS_26F22A8B1	0.000161024	-3.43651	down
Traes_1DS_275C61002	0.000515032	-2.15073	down
Traes_1DS_2B7B6BBCA	0.00416652	2.66343	up
Traes_1DS_2BA3DF717	3.60626e-05	2.21289	up
Traes_1DS_2BB06F54C	0	6.47661	up
Traes_1DS_309F807A1	0.00819341	1.55866	up
Traes_1DS_31BF24319	1.29239e-05	2.31554	up
Traes_1DS_321E8C254	2.00839e-13	3.54239	up
Traes_1DS_34596D06E	0.000252883	2.53008	up
Traes_1DS_41690F527	2.87908e-06	2.61743	up
Traes_1DS_427E0E3C7	0	-4.71432	down
Traes_1DS_4426B6725	0	10.7447	up
Traes_1DS_44680DEBE	6.27126e-07	-3.49579	down
Traes_1DS_46885331E	4.24165e-07	4.39447	up
Traes_1DS_4908DE0FD	0.000196893	2.7365	up
Traes_1DS_4CE572266	0.000713368	-1.91969	down
Traes_1DS_4E3A925B9	8.10657e-10	-3.49223	down
Traes_1DS_55E91A134	1.63991e-12	-3.42414	down
Traes_1DS_5958DB746-3	9.64595e-12	5.29988	up
Traes_1DS_59C948E14-2	3.90342e-05	2.64239	up
Traes_1DS_61EC6F6AD	0.00020522	2.81392	up
Traes_1DS_61F99C497	1.17071e-06	2.8475	up
Traes_1DS_62EBE581B	4.42696e-10	-3.09418	down
Traes_1DS_6390AA4DD	0.000126165	2.86796	up
Traes_1DS_66857CD3F	0.00529951	-1.71183	down
Traes_1DS_66B67E9B41	0	7.87723	up
Traes_1DS_67B7153A8	0	10.5174	up
Traes_1DS_67E26A4F0	0.0028326	-1.75315	down
Traes_1DS_69AD03EFF	3.49533e-05	-2.10257	down
Traes_1DS_6A34418EB	0.00560122	1.62241	up
Traes_1DS_75204F135	0	9.89745	up
Traes_1DS_77A0B3EF1	2.34671e-10	5.05022	up
Traes_1DS_77E2F32B0	0	-4.95197	down
Traes_1DS_80B4AB0EF1	2.55351e-14	4.81589	up
Traes_1DS_812AFD33F	7.46521e-10	-3.00099	down
Traes_1DS_830C4AC55	1.34217e-05	3.20519	up
Traes_1DS_8445E6CD6	0.000937956	-2.26344	down
Traes_1DS_889C95FE5	0.000431728	2.72886	up
Traes_1DS_89FDB944A	1.35243e-07	-2.93962	down
Traes_1DS_8A4EE4001	0.00578503	-1.68144	down
Traes_1DS_8D70617FC	0	-4.59014	down
Traes_1DS_8E03A795F	1.03347e-08	3.52151	up
Traes_1DS_8E0E607C8	6.25729e-08	2.79559	up
Traes_1DS_933A067FA	0.000176212	2.05222	up
Traes_1DS_934D31638	0.00232464	-2.27002	down
Traes_1DS_9936093FF	0.000811012	-2.39695	down
Traes_1DS_9AE5A76AC	0.00321461	-2.85082	down
Traes_1DS_9D5166C61	0	-5.43987	down
Traes_1DS_9E9ED97CA	2.48889e-10	-3.24689	down
Traes_1DS_A171C7D59	2.22045e-15	-5.11027	down
Traes_1DS_A23800206	0.000902925	-1.7931	down
Traes_1DS_A3C4E6A07	3.42827e-06	-2.35418	down
Traes_1DS_A3E684932	1.33227e-15	-3.7893	down
Traes_1DS_A40C8EB4F	2.78646e-05	2.16683	up
Traes_1DS_A6733B734	2.95373e-05	-2.60062	down
Traes_1DS_A682B07CF	1.26565e-14	3.70718	up
Traes_1DS_A72C83E4B	3.91909e-14	3.91336	up
Traes_1DS_A8BD91E4A-2	0.00480499	-2.52323	down
Traes_1DS_AA28FA900	0.00689125	1.96014	up
Traes_1DS_AAA7B8951	1.52012e-06	2.37938	up
Traes_1DS_AEA3EFCDB	2.3073e-07	-3.25793	down
Traes_1DS_B2C5E9B45	0.000534429	2.2976	up
Traes_1DS_B42728A0A	1.27518e-08	3.01722	up
Traes_1DS_B664B901C	2.05058e-13	-3.624	down
Traes_1DS_BD097C5E1	2.30199e-05	2.57162	up
Traes_1DS_C76164214	0.00615895	-1.67038	down
Traes_1DS_CFB76CDD4	0.000439959	-3.10331	down
Traes_1DS_D1B39A182	2.83917e-08	2.70521	up
Traes_1DS_D29705572	9.93636e-05	-2.01515	down
Traes_1DS_D49FED82C	9.38189e-05	-2.3298	down
Traes_1DS_D518C9A11	2.6175e-08	-2.9163	down
Traes_1DS_DBE2058BD	2.76337e-11	3.217	up
Traes_1DS_E3419AD8F	8.01085e-05	-2.33014	down
Traes_1DS_E4261E65D	0.000295009	2.39465	up
Traes_1DS_E56599925	2.86654e-10	-3.5379	down
Traes_1DS_EA5DED723	0.000699974	-1.87185	down
Traes_1DS_EE357F5D6	0.000613133	-1.83461	down
Traes_1DS_EEBA94F4D	0	5.22352	up
Traes_1DS_EF07A3CBD	0	8.06396	up
Traes_1DS_EFAA7ABBC	0.00386865	-1.66858	down
Traes_1DS_F34DDADAA	0.000740591	2.36434	up
Traes_1DS_F6153B07C	1.52657e-08	-3.62367	down
Traes_1DS_FA495B931	0	-4.28719	down
Traes_1DS_FB0573101	0	9.31702	up
Traes_1DS_FBF57DBCD	0.000998982	-2.37244	down
Traes_2AL_00169F0F8	0.000882799	-2.09084	down
Traes_2AL_00D9CCFD2	0	-5.14638	down
Traes_2AL_0158D6AD3	0.00112523	-2.24218	down
Traes_2AL_01EEA15FC	4.45824e-07	-2.55964	down
Traes_2AL_024B0565B	0	-6.92677	down
Traes_2AL_02BEB30C5	0.00743831	-1.61828	down
Traes_2AL_02C399D2E	1.52235e-09	4.897	up
Traes_2AL_03BB64E8A	4.26666e-07	3.0267	up
Traes_2AL_0525A6420	0.00145377	-3.47582	down
Traes_2AL_06AD35739	1.31858e-05	-2.19904	down
Traes_2AL_06E5F0938	2.39021e-05	-2.17445	down
Traes_2AL_06EF31003	0.000154306	-1.97125	down
Traes_2AL_07405FB60	0.000625074	-2.16331	down
Traes_2AL_07B1977B8	0.00134157	-3.17641	down
Traes_2AL_08BBCE84E	0.00118946	-2.1776	down
Traes_2AL_093F07B38	5.13341e-06	-3.03862	down
Traes_2AL_097B75325	1.92966e-05	-2.58674	down
Traes_2AL_097BADCFE	0.000232959	-3.17853	down
Traes_2AL_09879131A	0.000140374	-2.00701	down
Traes_2AL_099EF44B3	0	7.51202	up
Traes_2AL_0AD11F7E5	3.07193e-06	2.5266	up
Traes_2AL_0ADF02A1E	4.63563e-12	-4.16194	down
Traes_2AL_0C8275227	3.60027e-05	-2.27606	down
Traes_2AL_0D5724EC2	0	5.30949	up
Traes_2AL_0F6C79FDA	0.00444982	-1.74659	down
Traes_2AL_0F7CB5BDE	0.000935418	-1.7897	down
Traes_2AL_10B501C4A	0	-6.38704	down
Traes_2AL_1186101CF	9.35603e-11	-3.29347	down
Traes_2AL_141255412	0.000146201	2.641	up
Traes_2AL_1498B57B9	0.00117264	-1.78404	down
Traes_2AL_156A85F7D	0.0002163	1.97406	up
Traes_2AL_158F8EE88	4.00107e-10	-3.04508	down
Traes_2AL_1855F06E3	0.00569742	-2.20368	down
Traes_2AL_199388239	2.32436e-09	-2.91013	down
Traes_2AL_1CC5CC248	0.00401136	-2.05699	down
Traes_2AL_1CD7A8BB8	2.43139e-14	-4.03984	down
Traes_2AL_1FB739291	0.000650521	-3.26842	down
Traes_2AL_210FE485C	0	5.73086	up
Traes_2AL_21E473A78	2.05344e-06	2.57049	up
Traes_2AL_225DFC16A	0.00136247	-2.80763	down
Traes_2AL_2317306B7	0.00563236	-1.65282	down
Traes_2AL_237F6E9CB	0.000759746	-2.45464	down
Traes_2AL_264152164	2.87565e-07	-2.76297	down
Traes_2AL_287E65241	0.00653677	2.0941	up
Traes_2AL_2AA557F45	4.20687e-05	-3.20938	down
Traes_2AL_2B32DB242	0.00785516	1.91872	up
Traes_2AL_2F3943F2C	0.000365803	-1.88258	down
Traes_2AL_2F860EA8F	1.48883e-05	-2.5875	down
Traes_2AL_2F9F6DB1A	8.0072e-05	2.1332	up
Traes_2AL_2FF596524	0	-5.86189	down
Traes_2AL_3035352F3	8.01504e-07	-4.3209	down
Traes_2AL_314DD1A0A	4.88498e-15	4.27252	up
Traes_2AL_31D45C987	4.0641e-05	-2.20642	down
Traes_2AL_322164EB3	0.00140056	2.43974	up
Traes_2AL_34BE511E9	0.00412157	-1.78651	down
Traes_2AL_39B1F871F	0.0028153	-1.71674	down
Traes_2AL_3A4A996D8	4.60942e-06	-2.27836	down
Traes_2AL_3D4F2F6BD	8.86722e-05	-2.03562	down
Traes_2AL_3D7807781	0.000706857	-1.81963	down
Traes_2AL_3E4F9254A	2.8383e-07	-2.51373	down
Traes_2AL_3F304D4AF	0	-4.95045	down
Traes_2AL_3F82FEB5E	0.00228813	-2.89609	down
Traes_2AL_409AB7647	0.00984254	-1.86689	down
Traes_2AL_40D982CC8	1.96527e-06	4.24372	up
Traes_2AL_41E5C6AC9	3.57654e-07	3.28591	up
Traes_2AL_4253F87E2	0	4.86756	up
Traes_2AL_4314A430B	0.000272073	-1.91359	down
Traes_2AL_4348C5676	1.0244e-12	-3.5303	down
Traes_2AL_43496C3C5	0.000358148	3.66504	up
Traes_2AL_4392B599C	0.00828862	1.60239	up
Traes_2AL_48ECB9482	1.31161e-11	-3.31801	down
Traes_2AL_4909F75E6	1.56534e-05	-2.54046	down
Traes_2AL_4978159B3	5.89748e-05	-3.55086	down
Traes_2AL_4AECC2E21	0	-8.11503	down
Traes_2AL_4B06CBDD6	0.00143532	1.78928	up
Traes_2AL_4BDC0C1F9	0.00163143	2.07297	up
Traes_2AL_4D75CEE491	5.73174e-05	-2.24582	down
Traes_2AL_5004C7656	6.7967e-09	2.79655	up
Traes_2AL_50899F7A7	0	-5.77655	down
Traes_2AL_51454FF16	0.00117577	1.77028	up
Traes_2AL_520A48E81	0.00884432	-2.91689	down
Traes_2AL_52C4B6996	0.00696858	2.17656	up
Traes_2AL_534E2A595	0.00688679	-1.72264	down
Traes_2AL_53638A8D3	0.00358292	1.68284	up
Traes_2AL_53AA8A76A	0.000966665	-3.52952	down
Traes_2AL_55460AE54	3.18646e-06	2.31994	up
Traes_2AL_5712DF8F5	0.00661985	-1.64666	down
Traes_2AL_5925A665E	2.40041e-11	-3.50962	down
Traes_2AL_5A2B0DD01	0.00431681	-2.14868	down
Traes_2AL_5ACD4B2ED	0.00708692	1.87226	up
Traes_2AL_5C3538C77	5.93067e-09	-3.56105	down
Traes_2AL_5F66010A0	0	5.08043	up
Traes_2AL_6033383E5	3.35398e-13	-3.62242	down
Traes_2AL_6061FA883	0.00399111	-1.63989	down
Traes_2AL_6069CDC14	0.00710158	-1.58493	down
Traes_2AL_61DB73424	3.81584e-13	3.6864	up
Traes_2AL_627614E7E	0	-7.62872	down
Traes_2AL_62F9801AE	2.28086e-08	-3.08328	down
Traes_2AL_6355E52EB	0.00153915	-1.73899	down
Traes_2AL_639D9B804	2.57701e-05	-2.224	down
Traes_2AL_63DF92901	0.0028034	2.35298	up
Traes_2AL_6416CD4E6	2.71528e-11	3.8237	up
Traes_2AL_64DF05593	0.00289951	2.24248	up
Traes_2AL_65586C538	2.12128e-06	2.43961	up
Traes_2AL_666CD05C0	0.00401209	-1.73688	down
Traes_2AL_688678052	1.89293e-13	-3.92457	down
Traes_2AL_68F3EFE25	4.60145e-05	-2.32123	down
Traes_2AL_6A59A31DB	0.000157142	3.22796	up
Traes_2AL_6A59E3221	7.1824e-07	-2.44928	down
Traes_2AL_6AB869605	0.00520155	1.67214	up
Traes_2AL_6D0E5791D	7.1936e-06	-2.4953	down
Traes_2AL_6DBE53D62	4.20687e-05	-3.20938	down
Traes_2AL_6DEEE3C3E	0	-4.70143	down
Traes_2AL_6F3268E5D	2.91989e-14	5.12703	up
Traes_2AL_6FB866E70	5.55112e-16	-4.64672	down
Traes_2AL_6FF2654B3	0.000358148	3.66504	up
Traes_2AL_721710827	0.00212697	-2.53395	down
Traes_2AL_73EA196D5	0.00148502	-1.85583	down
Traes_2AL_74973888A	0	5.66644	up
Traes_2AL_74E3E7776	0.000116954	2.22061	up
Traes_2AL_75396858D	2.75248e-09	2.88172	up
Traes_2AL_756C6CEB8	5.52272e-08	-4.57185	down
Traes_2AL_75BA2B85B	3.91264e-06	-2.36093	down
Traes_2AL_7616331DC	5.80042e-06	-2.72692	down
Traes_2AL_761C1E7A3	0.000218157	1.93697	up
Traes_2AL_76CA89CCF	1.60393e-07	2.58142	up
Traes_2AL_77043B634	0	8.34678	up
Traes_2AL_7725A4802	0.00085002	-1.80068	down
Traes_2AL_78EB7C77A	1.87408e-10	5.06828	up
Traes_2AL_7A81183DA	0.000265228	-1.91501	down
Traes_2AL_7AAD9B6EF	0.000491936	-1.89061	down
Traes_2AL_7ABA7B7C8	3.9968e-15	3.75285	up
Traes_2AL_7BDBA1145	0.0029881	-1.72034	down
Traes_2AL_7C55B4FBE	7.77156e-16	5.97185	up
Traes_2AL_7CEF57402	0.00179757	1.77064	up
Traes_2AL_7DACC0EBE	5.94802e-12	-3.8157	down
Traes_2AL_7E9927674	1.44209e-05	-2.20342	down
Traes_2AL_7FC1E9B35	1.37628e-11	3.23758	up
Traes_2AL_81F2D0C5D	1.13126e-09	3.04093	up
Traes_2AL_820ED5DD81	0.0032526	-1.65886	down
Traes_2AL_830D29808	1.72668e-08	2.71656	up
Traes_2AL_8314729DA	2.23525e-05	-3.6568	down
Traes_2AL_839C94CA3	0.000111253	-2.08556	down
Traes_2AL_83F958FF1	0.00228813	-2.89609	down
Traes_2AL_85471F53F	3.95153e-05	3.92494	up
Traes_2AL_87BDEE488	6.80011e-08	-3.11357	down
Traes_2AL_88233D0EA	3.09519e-12	-3.57022	down
Traes_2AL_8852FB229	0	-5.39355	down
Traes_2AL_8A1653C04	7.41992e-05	-2.71181	down
Traes_2AL_8A3382BB2	5.23518e-06	3.42706	up
Traes_2AL_8A6E84B96-2	1.03158e-08	-2.76065	down
Traes_2AL_8A7050D28	0.000526626	-2.03551	down
Traes_2AL_8BFF74554-2	8.56251e-10	-3.37737	down
Traes_2AL_8D147E971	6.74076e-08	-2.67626	down
Traes_2AL_8D6C1E9CE	0	4.74229	up
Traes_2AL_8DA6ECACE	1.06803e-12	-3.64195	down
Traes_2AL_8DD050D521	4.51814e-05	-3.89945	down
Traes_2AL_8DF89AA72	0	-6.13324	down
Traes_2AL_8E8343BA5	1.63569e-12	3.91353	up
Traes_2AL_90F6D6D06	4.24165e-07	4.39447	up
Traes_2AL_93D483086	6.50584e-05	-3.85807	down
Traes_2AL_9492CF79B	1.11593e-07	2.92464	up
Traes_2AL_94F14F198	0	-6.9042	down
Traes_2AL_956419DF5	7.66926e-08	-2.81493	down
Traes_2AL_987F244D2	0	-4.42412	down
Traes_2AL_9959DBD0D	0.000659144	-2.42104	down
Traes_2AL_9B175F3DA	0.00123187	-2.34751	down
Traes_2AL_9B8AE5E1A	2.91239e-06	-2.37464	down
Traes_2AL_9B8C2A84D	0.00848995	-2.10133	down
Traes_2AL_9EC3226F7	3.65024e-08	-2.75781	down
Traes_2AL_9EEAEBACF	7.99672e-05	-2.5322	down
Traes_2AL_A14C7E22A	0.000354298	1.90254	up
Traes_2AL_A26170C43	6.97461e-06	-2.9483	down
Traes_2AL_A2DAFC483	0.000580807	1.95139	up
Traes_2AL_A45F6AEBE	0.00769084	1.67577	up
Traes_2AL_A4B171C30	0.00827276	1.71444	up
Traes_2AL_A598DE96B	6.04961e-13	-4.1279	down
Traes_2AL_A687706C1-3	0	5.03409	up
Traes_2AL_A6C25F741	0.00710838	1.57302	up
Traes_2AL_A7941CB12	9.00173e-05	-2.05418	down
Traes_2AL_A7EA252CA	1.14136e-06	-2.4316	down
Traes_2AL_A863EC216	3.33067e-16	5.67762	up
Traes_2AL_AA9826E22	2.66143e-08	-2.68307	down
Traes_2AL_AB04643C9	0	4.61892	up
Traes_2AL_B01D7795F	0.000706088	2.06295	up
Traes_2AL_B05A4E316	4.05812e-11	-3.20293	down
Traes_2AL_B518C11E4	0.000138741	1.98682	up
Traes_2AL_B58C1991D	0	7.98185	up
Traes_2AL_B5A4D1EF4	0.00173437	1.72881	up
Traes_2AL_B65EBB67C	5.85067e-05	-3.04921	down
Traes_2AL_B8AB48108	0	6.73015	up
Traes_2AL_B8FF3EDD9	3.81731e-07	2.64932	up
Traes_2AL_B9B21DB01	0.00136247	-2.80763	down
Traes_2AL_BAC742B5B	4.37272e-12	5.35975	up
Traes_2AL_BB7692067	6.27008e-06	2.25878	up
Traes_2AL_BE67610231	4.57829e-05	-2.07926	down
Traes_2AL_BFEF7FF92	0.00160705	1.77039	up
Traes_2AL_C00552444	0.00105411	1.85423	up
Traes_2AL_C005A0CFE	2.1004e-10	3.03576	up
Traes_2AL_C0BC1CE02	3.61162e-07	-3.28146	down
Traes_2AL_C2F94CD5F	0.00288727	1.67783	up
Traes_2AL_C4C77D3C7	1.26058e-06	-2.47383	down
Traes_2AL_C54414D9D	1.81875e-06	-2.365	down
Traes_2AL_C5E72A7C5	3.83014e-07	-2.80267	down
Traes_2AL_C65E66F35	2.35825e-07	-2.7243	down
Traes_2AL_C6A0EFC0F	0.00330066	-2.05451	down
Traes_2AL_C6A5C5A9E	0.000181185	-2.67535	down
Traes_2AL_C8CD2A376	8.2305e-06	-2.22453	down
Traes_2AL_C97ED96AA	3.06211e-05	3.01891	up
Traes_2AL_C9805C935	0.000116314	3.80083	up
Traes_2AL_CAB4AB25B	0.00784091	-1.6725	down
Traes_2AL_CB2A4BF3E	0.00713882	1.59327	up
Traes_2AL_CB3FF487A	4.6835e-06	-2.27627	down
Traes_2AL_CC403D182	6.84912e-10	-3.57917	down
Traes_2AL_CC87A36B9	0.0015482	2.57489	up
Traes_2AL_CE25729E7	0.000809451	1.91178	up
Traes_2AL_CE9A17991	4.32223e-07	-4.38056	down
Traes_2AL_CF3ED6421	1.59571e-08	-3.94786	down
Traes_2AL_D06F639BF	1.98477e-08	-2.69857	down
Traes_2AL_D0AC288C1	0.000218067	-2.90445	down
Traes_2AL_D0EABF355	1.49362e-05	2.33068	up
Traes_2AL_D29AB4C01	0.000640101	1.83936	up
Traes_2AL_D3715CC49	0	4.74414	up
Traes_2AL_D4901FE23	1.44568e-05	-2.51209	down
Traes_2AL_D4ACA1580	0.00225796	-1.72328	down
Traes_2AL_D4B90FFA6	0.00113167	-1.83705	down
Traes_2AL_D57BC54C9	0.000295009	2.39465	up
Traes_2AL_D61BF05B5	0.000297224	-2.07354	down
Traes_2AL_D69A192D0	0.00124992	-1.91868	down
Traes_2AL_D775EE834	1.79856e-14	3.96405	up
Traes_2AL_D822BED19	6.8198e-09	4.02517	up
Traes_2AL_D9106B0A2	0.00493101	-1.62185	down
Traes_2AL_D952549E8	0	7.5702	up
Traes_2AL_D9F493C23	4.52837e-10	-3.76055	down
Traes_2AL_DA2A665DD	2.08039e-05	-3.4454	down
Traes_2AL_DA43D5542	0.0001637	-2.16603	down
Traes_2AL_DAA754093	0.00275029	-1.83486	down
Traes_2AL_DAAECA925	2.31676e-06	2.36685	up
Traes_2AL_DAEED43DF	1.96527e-06	4.24372	up
Traes_2AL_DC63C5759	0.00412157	-1.78651	down
Traes_2AL_DF262E611	0.000176366	2.02079	up
Traes_2AL_DF369CDC1	0.0018055	1.72858	up
Traes_2AL_E2F8D46CE	0.000595394	-1.84206	down
Traes_2AL_E3E85F489	8.01504e-07	-4.3209	down
Traes_2AL_E4B863BDB	6.04528e-12	3.29441	up
Traes_2AL_E5172BD9D	0.00743521	1.81954	up
Traes_2AL_E59A6FCA8	3.40576e-05	-2.41441	down
Traes_2AL_E5DCB4E2E	7.23586e-05	2.12155	up
Traes_2AL_E6FA5B022	0.00294751	-1.79655	down
Traes_2AL_E78A695EC	0.0045272	-1.99036	down
Traes_2AL_E917722EE	1.94887e-05	-2.33288	down
Traes_2AL_E99159E61	0	7.01076	up
Traes_2AL_E9BFA084F	2.50967e-08	-3.04023	down
Traes_2AL_EBF9BF3E7	0.000100332	2.14452	up
Traes_2AL_EE11422E1	8.65982e-06	3.37678	up
Traes_2AL_EE7CA0809	6.60761e-06	2.32172	up
Traes_2AL_EE9222AC5	2.04668e-08	-4.32586	down
Traes_2AL_F091873C0	0.000425851	1.96892	up
Traes_2AL_F1AB3D45A	0.000321407	-1.90238	down
Traes_2AL_F1D899FDB	0.00145377	-3.47582	down
Traes_2AL_F289C5675	0	-4.15829	down
Traes_2AL_F360E3FE3	1.55696e-05	-4.0169	down
Traes_2AL_F3FB21AE1	8.58613e-08	2.79602	up
Traes_2AL_F5BCAC94C	0.00409256	1.82763	up
Traes_2AL_F5E021100	1.62941e-05	-3.69046	down
Traes_2AL_F64B48E36	0.00298591	-1.71853	down
Traes_2AL_F6BA2874C	0.000232959	-3.17853	down
Traes_2AL_F707FF2C3-2	0.00418438	1.64287	up
Traes_2AL_F83C1236C	0	-4.19051	down
Traes_2AL_F8C79ABBD	0.00837696	-1.88847	down
Traes_2AL_F9BC5CCEA	0.00204832	1.94141	up
Traes_2AL_FA32B86C61	7.78558e-05	2.03553	up
Traes_2AL_FBA51F4F5	1.17942e-09	-2.90242	down
Traes_2AL_FC430419A	0.000434983	-3.63127	down
Traes_2AL_FCCDDB9081	1.58384e-06	-3.08685	down
Traes_2AL_FD73F7087	1.38655e-05	-2.26882	down
Traes_2AL_FDDC178F4	0.00430205	-1.71624	down
Traes_2AL_FE11B55BA	0	7.83702	up
Traes_2AL_FE47D9C86	0.00986975	-2.03843	down
Traes_2AS_00A7059E4	1.10152e-05	-4.05402	down
Traes_2AS_0283C60EB	0.0015482	2.57489	up
Traes_2AS_04CAF5838-2	0.00126986	-1.79753	down
Traes_2AS_0607B91CB	0.00764024	-1.56926	down
Traes_2AS_08A91D578	0.00016338	-2.12807	down
Traes_2AS_09457EDD8	2.51709e-07	3.31681	up
Traes_2AS_096AB268E	0.000198769	2.04809	up
Traes_2AS_09A2E7370	0	6.97952	up
Traes_2AS_09B1D51A9	0.0090103	-1.68236	down
Traes_2AS_0AAB59B63	0.000324528	-1.90952	down
Traes_2AS_0AF5E6303	3.54754e-10	2.99644	up
Traes_2AS_0B6508FD5	0.000646262	-1.93409	down
Traes_2AS_0D5A5DDA8	3.95153e-05	3.92494	up
Traes_2AS_0FC9FEDB5	1.72484e-12	3.85316	up
Traes_2AS_106401B5B	3.74711e-09	-2.93566	down
Traes_2AS_112AA5475	0.00174991	1.78881	up
Traes_2AS_11876C298	7.84976e-05	2.36626	up
Traes_2AS_11D34B3B9	0	4.11273	up
Traes_2AS_1437F6A1B	2.12227e-05	-2.89993	down
Traes_2AS_16208EB0E	0.00665186	1.598	up
Traes_2AS_184D85E5C	0.00104447	-1.78849	down
Traes_2AS_1B0B9CC11	0.00941925	-1.57363	down
Traes_2AS_1BCD8C55D	1.96663e-05	-2.56088	down
Traes_2AS_1C4822084	0.00200264	-2.01214	down
Traes_2AS_1D5642577	0.00324108	1.69315	up
Traes_2AS_1E2D20D1C	2.66367e-10	-4.68429	down
Traes_2AS_1ECC1BEDE	0.00263099	-1.75051	down
Traes_2AS_20AD90CA61	0.000137391	2.22535	up
Traes_2AS_20F7B312E	0.000432407	1.89219	up
Traes_2AS_212F7F4ED	0.000136931	-3.77158	down
Traes_2AS_239CDF865	0.00702322	-1.84111	down
Traes_2AS_2785FA0B3	0.000192281	2.08454	up
Traes_2AS_28CFE9EB7	0	-4.47986	down
Traes_2AS_2B95E681C	2.45359e-14	4.03157	up
Traes_2AS_2C93BAE62	5.58514e-06	-4.12551	down
Traes_2AS_2E29B0008	0.00699396	1.57541	up
Traes_2AS_2EB281841	1.83295e-08	2.89168	up
Traes_2AS_300E3E7B6	2.88991e-13	3.75908	up
Traes_2AS_328778A05	2.66436e-05	-2.13875	down
Traes_2AS_328995929	4.79538e-08	-3.04379	down
Traes_2AS_341ED2581	0	4.21425	up
Traes_2AS_3494A0C6E	0.000134251	1.99294	up
Traes_2AS_358B27F8D	0.00022108	1.96759	up
Traes_2AS_362BBDD74	2.17658e-05	3.15578	up
Traes_2AS_3A8C0BD60	1.93731e-06	-3.391	down
Traes_2AS_3B248893C	0.00315242	-1.70088	down
Traes_2AS_3B7BE6FDC	5.00103e-10	-3.56364	down
Traes_2AS_3C5CB1C2C	6.94901e-05	2.06926	up
Traes_2AS_3CA2CAB1F	4.63308e-05	-2.0859	down
Traes_2AS_3E374FD6D	1.93659e-06	3.91499	up
Traes_2AS_3EDDFBB19	1.96855e-08	-3.24489	down
Traes_2AS_409CAEDB6	6.9907e-09	-2.97866	down
Traes_2AS_40FA27AE7	0	5.448	up
Traes_2AS_422EC3691	4.91445e-06	2.28771	up
Traes_2AS_43C2DFC44	0.00255707	-1.68539	down
Traes_2AS_43D77BC22	0.00372823	1.72256	up
Traes_2AS_452FED53F	1.59262e-06	2.59259	up
Traes_2AS_455BD2CA1	0.003613	-2.26334	down
Traes_2AS_45A0E50BF	0.00364222	-1.64582	down
Traes_2AS_46689D86C	0.000647877	-1.8353	down
Traes_2AS_482FCE81E	0.00170392	1.73046	up
Traes_2AS_49DB343B8	0.000719255	1.82427	up
Traes_2AS_4AB51ACE2	9.29312e-06	2.53983	up
Traes_2AS_4ACFB257F	0	7.03967	up
Traes_2AS_4C3C5E990	5.71963e-07	-2.48501	down
Traes_2AS_4CA7607E5	0.00228813	-2.89609	down
Traes_2AS_4E45A587A	0.000521688	2.03799	up
Traes_2AS_4FE661410	0.00642011	-1.69277	down
Traes_2AS_505DF386F-2	0.00272996	1.69474	up
Traes_2AS_51F61852C	1.33659e-10	3.06268	up
Traes_2AS_51F993EB3	0.00615047	2.03152	up
Traes_2AS_520FE8D37	0	-5.41707	down
Traes_2AS_52AB69ED9	0	8.37837	up
Traes_2AS_53C8AC90B1	0.00338485	-1.90496	down
Traes_2AS_5466FDAF8	0.000186044	2.4797	up
Traes_2AS_55A5C5791	3.87141e-07	2.4985	up
Traes_2AS_56518836B	0.000531161	1.8503	up
Traes_2AS_5C5502786	5.00599e-06	-2.80289	down
Traes_2AS_5E2915F06	4.61948e-08	-3.85752	down
Traes_2AS_5EC2D7F6E	0.00089872	2.34176	up
Traes_2AS_5F11D7ACF	0	5.78961	up
Traes_2AS_61CA61AD3	9.33287e-12	-3.24809	down
Traes_2AS_6269D889E	0.00043687	-2.46806	down
Traes_2AS_6345FCE27	9.88048e-06	-2.24719	down
Traes_2AS_64BCCAA8B	0.000454607	-1.91124	down
Traes_2AS_65A5DF5D0	0.000558741	-2.54843	down
Traes_2AS_65AE95B94	1.01907e-05	-2.48698	down
Traes_2AS_676E60E7F	0.00257749	1.7173	up
Traes_2AS_67EFE0FAE	0.00130233	1.81642	up
Traes_2AS_69F454957	2.20371e-07	-3.88781	down
Traes_2AS_712C217B9	0.00281594	-3.07813	down
Traes_2AS_746DF6B96	0.00996287	2.32735	up
Traes_2AS_74C2A5D1F	2.21055e-05	-3.9788	down
Traes_2AS_7922A7AD21	8.47998e-07	-2.55768	down
Traes_2AS_79C80EE07	0.000102829	2.01359	up
Traes_2AS_7A127A218	0.00839438	-1.632	down
Traes_2AS_7B612C346	5.7259e-05	-2.13003	down
Traes_2AS_7C177F9DB	1.17313e-08	2.75886	up
Traes_2AS_7DFCB009C	1.72154e-06	2.41718	up
Traes_2AS_7F5108EF9	8.16615e-05	-2.06222	down
Traes_2AS_7FD1610A4	3.07734e-05	-3.62234	down
Traes_2AS_7FF1211F8	0.00690939	-1.60878	down
Traes_2AS_8169B126A	0.000198489	-1.95019	down
Traes_2AS_83423E255	7.2104e-05	-2.2883	down
Traes_2AS_855B13EDC	5.41941e-07	-2.52639	down
Traes_2AS_8623E1AB9	0.00913117	1.82213	up
Traes_2AS_8DE0CE26E	3.31927e-09	-3.41958	down
Traes_2AS_942884399	4.79614e-06	-2.28998	down
Traes_2AS_94B4AEA5F	0.000480225	-1.91886	down
Traes_2AS_94CB1CAD3	2.13996e-05	2.14796	up
Traes_2AS_952805B42	1.38656e-08	4.36882	up
Traes_2AS_958327519	0.000190668	-2.09403	down
Traes_2AS_9729791C8	9.68242e-05	-3.11894	down
Traes_2AS_992505271	0.00577666	1.7373	up
Traes_2AS_992E876B0	2.74669e-13	4.19083	up
Traes_2AS_9D1FC09D7	3.06422e-14	-4.50731	down
Traes_2AS_A36663CEC	0	9.48489	up
Traes_2AS_A3907B42D	1.10352e-07	-3.1382	down
Traes_2AS_A5F48DF2B	0.00289478	-1.77957	down
Traes_2AS_A707C5A57	4.32729e-09	4.46782	up
Traes_2AS_A760173AD	1.30691e-07	-2.65539	down
Traes_2AS_AA5E1E20D	0.000389736	1.91439	up
Traes_2AS_AB5AB7451	5.72423e-07	4.36555	up
Traes_2AS_AECAEF089	0.000116154	3.2624	up
Traes_2AS_AFA56788E	2.44266e-11	4.88096	up
Traes_2AS_AFBCF157B	5.58514e-06	-4.12551	down
Traes_2AS_B1248A84D	0.000387966	-2.06808	down
Traes_2AS_B40E689FD	6.55895e-05	-2.04336	down
Traes_2AS_B5CB0D677	0	6.51892	up
Traes_2AS_B5D438C6C	0.000358148	3.66504	up
Traes_2AS_B6FDD5073	0.00575857	2.32483	up
Traes_2AS_B78968A63	6.27609e-13	-5.13899	down
Traes_2AS_B8622D527	6.90148e-07	2.46892	up
Traes_2AS_B8DF22770	1.88859e-05	-2.61521	down
Traes_2AS_B8F717B57	0.00983941	1.5985	up
Traes_2AS_BAD28E539	1.95188e-11	-3.18124	down
Traes_2AS_BB6B8AC48	3.48207e-06	2.77646	up
Traes_2AS_BDB406ADE	0.000582361	-1.84169	down
Traes_2AS_BF5FA8832	0.00473643	-2.6443	down
Traes_2AS_C1EA81EC4	1.57808e-11	-3.19535	down
Traes_2AS_C4507FF58	0.00356953	1.80473	up
Traes_2AS_C7813CD47	0.00917665	1.55147	up
Traes_2AS_C913A8043	0.00710903	-1.63791	down
Traes_2AS_C991F40C5	0.00896423	-2.55513	down
Traes_2AS_CB80196F5	8.33741e-05	-2.02846	down
Traes_2AS_CE6BAA9C8	4.93297e-06	-3.30133	down
Traes_2AS_D174E2DAE	0.000408463	1.88327	up
Traes_2AS_D38E1E530	8.10993e-07	-2.96737	down
Traes_2AS_D4E2855A6	1.16573e-14	5.78794	up
Traes_2AS_D9D9A9ADB	0.00265427	1.70887	up
Traes_2AS_DE0A69F86	3.15289e-05	-3.93967	down
Traes_2AS_E158810C6	0	4.10143	up
Traes_2AS_E4301E42F	0.00101116	-2.07547	down
Traes_2AS_E90B5F3F6	0.00219948	-3.42005	down
Traes_2AS_EA00E4E40	9.50351e-14	3.6151	up
Traes_2AS_EA5AED257	0.000149256	1.99097	up
Traes_2AS_EB538E10B	1.20095e-06	2.41549	up
Traes_2AS_EBCD1C99B	3.01987e-05	-2.34138	down
Traes_2AS_EBDB77AA2	0.00261384	-1.70609	down
Traes_2AS_EC4ADE04E	1.45767e-06	-2.75692	down
Traes_2AS_EC975D5AB	2.17139e-05	-2.15282	down
Traes_2AS_F18C084C7	1.41265e-09	2.91151	up
Traes_2AS_F2967D6F7	0	6.84332	up
Traes_2AS_F2DEADC5F	4.75372e-07	2.64948	up
Traes_2AS_F3D91835A	2.29334e-09	-2.89174	down
Traes_2AS_F415F3A0D	0.00278037	-2.07577	down
Traes_2AS_F5A655E78	0.00175047	-1.77495	down
Traes_2AS_F8779F643	2.60389e-05	-2.53375	down
Traes_2AS_FE675E180	5.86041e-06	-2.86566	down
Traes_2BL_00211A25E-2	0.000565524	-1.88434	down
Traes_2BL_01647D965	0.00400402	-1.64716	down
Traes_2BL_02985332D	0.000152124	-1.98237	down
Traes_2BL_032A12DB3	0.0037943	-1.76057	down
Traes_2BL_037B89A3A	1.10794e-11	3.23144	up
Traes_2BL_03F3475CD	1.75244e-07	2.69194	up
Traes_2BL_04B11B637	1.04897e-11	-3.30559	down
Traes_2BL_0516DCDA6	2.7561e-09	3.69157	up
Traes_2BL_0686B309F	6.55476e-06	-3.40067	down
Traes_2BL_07012A914	0.00356854	-1.6533	down
Traes_2BL_072A80CA0	3.5931e-08	-2.81217	down
Traes_2BL_07A9BD160	0.00147056	-1.77018	down
Traes_2BL_07EC87598	3.15289e-05	-3.93967	down
Traes_2BL_08EDF5C1B	0.00236948	-1.69296	down
Traes_2BL_09118A173	0.000338066	-2.167	down
Traes_2BL_0A67EDAC4	6.1599e-07	2.44825	up
Traes_2BL_0AA1A380E	0.00147526	-1.75618	down
Traes_2BL_0B0A027E0	0.000225451	1.95154	up
Traes_2BL_0BEBD0D74	5.35694e-09	2.81487	up
Traes_2BL_0E331E237	1.53454e-10	-3.78485	down
Traes_2BL_0E6107013	0.00180555	1.79232	up
Traes_2BL_125A998F2	1.11022e-16	-5.50425	down
Traes_2BL_13568B867	7.41743e-05	2.48099	up
Traes_2BL_13D5272D7	0.0097086	-1.77123	down
Traes_2BL_13D8A54E4	0.000197473	-2.02069	down
Traes_2BL_152294A68	2.41088e-09	-3.34932	down
Traes_2BL_16B7CE123	5.93366e-06	-2.25177	down
Traes_2BL_177A50B76	1.10152e-05	-4.05402	down
Traes_2BL_187D5DB21	0.007739	2.45842	up
Traes_2BL_19C5224BE	0.000144289	-2.1975	down
Traes_2BL_1ADEB50A6	0.00409187	1.73571	up
Traes_2BL_1B580814E	5.47347e-05	2.51189	up
Traes_2BL_1CFDCBDF5	0.000495888	-1.91295	down
Traes_2BL_1D52B3866	0.00566617	1.59947	up
Traes_2BL_1D68D06FF	1.82439e-05	2.18616	up
Traes_2BL_1E57B73B21	6.48391e-09	-2.82441	down
Traes_2BL_1F6F67F99	4.0975e-12	-3.53334	down
Traes_2BL_20095A876	0.000650521	-3.26842	down
Traes_2BL_206EB7FE8	0.000435001	2.0107	up
Traes_2BL_2141AFC9E	0.000343529	-1.93376	down
Traes_2BL_2235B36E0	0.00293211	1.82158	up
Traes_2BL_226D32292	1.19238e-13	-4.41573	down
Traes_2BL_253F52620	3.3096e-05	-2.29849	down
Traes_2BL_25DAD57C9	3.34858e-08	-2.65926	down
Traes_2BL_26146B0C8	0	7.07046	up
Traes_2BL_26A5F9082	0.000171019	2.06959	up
Traes_2BL_270996F92	1.01923e-08	-3.33175	down
Traes_2BL_274902773	0.000200205	-3.72631	down
Traes_2BL_299310D88	6.34112e-07	2.47082	up
Traes_2BL_2A9F513B6	1.29221e-11	3.40792	up
Traes_2BL_2B2B9B202	0.00166562	2.48567	up
Traes_2BL_2B45081D4	6.17671e-07	-2.48676	down
Traes_2BL_2B48F410A	0	4.46039	up
Traes_2BL_2C396C4A6	0.00041603	-1.95334	down
Traes_2BL_2C62185EE	0	7.56138	up
Traes_2BL_2D440C559	0.00549533	-2.15978	down
Traes_2BL_2E74E325A	0	5.17146	up
Traes_2BL_304F012E3	0.00480499	-2.52323	down
Traes_2BL_309B78688	9.2412e-10	3.19479	up
Traes_2BL_30CBCFAEB1	1.3146e-06	-3.05017	down
Traes_2BL_316A4AC1D	1.63228e-06	-2.36966	down
Traes_2BL_31D360F79	8.49782e-05	-2.02546	down
Traes_2BL_32112BA58	0.000929622	-1.82569	down
Traes_2BL_33C25D222	0.0012348	2.82215	up
Traes_2BL_33F40653B	0.000675988	-1.92174	down
Traes_2BL_342BDEA35	0.00500184	-1.63512	down
Traes_2BL_34A0848F2	9.35679e-06	-2.9808	down
Traes_2BL_34A0C15AF	0.000676784	2.17438	up
Traes_2BL_35037E6EB	0.000397427	-1.89718	down
Traes_2BL_35241DE8D	2.28273e-06	3.67406	up
Traes_2BL_363CA4ED8	1.13611e-09	-3.46675	down
Traes_2BL_36CE51AA2	0.000236705	-2.06652	down
Traes_2BL_38A358974	0.000571786	1.87109	up
Traes_2BL_3AFF42078	0	-4.97919	down
Traes_2BL_3BC8EA38A	0.00205643	2.17036	up
Traes_2BL_3EDC425A7	0	-5.17209	down
Traes_2BL_3F2E8556E	7.13698e-07	-2.83999	down
Traes_2BL_3F5D23C05	0.0025269	-2.72827	down
Traes_2BL_41168D652	5.22088e-08	-3.52149	down
Traes_2BL_418A9A1B8	1.15497e-08	-3.45213	down
Traes_2BL_41BC5F61D	0.00276416	1.67879	up
Traes_2BL_41F1A5E5F	0.000102358	2.10262	up
Traes_2BL_4273EDA87	7.77156e-16	-3.93912	down
Traes_2BL_4288159C3	0.000331633	-2.14363	down
Traes_2BL_437A52525	3.10361e-05	-2.93175	down
Traes_2BL_445F5B3B7	0.000490174	1.85738	up
Traes_2BL_44B865EEF	0.00931123	1.54193	up
Traes_2BL_453BA2709	4.33238e-10	3.10025	up
Traes_2BL_454DE91D3	0.000952428	1.9721	up
Traes_2BL_45604F6DA	7.83104e-07	-3.47543	down
Traes_2BL_459E09695	0.000101335	2.17803	up
Traes_2BL_45E38014E	0.000220989	-1.97937	down
Traes_2BL_4704A50AE	1.48657e-07	-2.54988	down
Traes_2BL_48BC152F9	0.00623377	-1.6321	down
Traes_2BL_494B4AB35	8.25601e-05	-2.3427	down
Traes_2BL_49C00B058	8.74937e-06	-3.7555	down
Traes_2BL_4A1181B731	0.00590724	1.60117	up
Traes_2BL_4A529675B	0.00814627	-1.58264	down
Traes_2BL_4AAB8719F	1.15884e-05	-2.20303	down
Traes_2BL_4B6057E06	2.20934e-14	-3.78002	down
Traes_2BL_4B61A6D62	0.00282204	-1.6887	down
Traes_2BL_4B8B77E73	2.39885e-08	-2.72021	down
Traes_2BL_4E9192B22	0	-4.24086	down
Traes_2BL_4F7336ACE	0.000214754	-2.04429	down
Traes_2BL_50E968BFA	0.00267547	-1.79784	down
Traes_2BL_5191CFAEC	5.53995e-09	-3.70585	down
Traes_2BL_519556D5C	1.67078e-05	-2.3971	down
Traes_2BL_520CC4677	0.00317604	-1.74006	down
Traes_2BL_52EB2A092	0.00855754	-1.75351	down
Traes_2BL_54FA866FD	0.000859785	-2.74352	down
Traes_2BL_552B2D5A0	2.01418e-08	-2.70303	down
Traes_2BL_558D99ABA	0.000218323	-1.93362	down
Traes_2BL_55FB84E2B	4.00099e-10	-3.06807	down
Traes_2BL_57B48922B	1.11022e-16	-4.35439	down
Traes_2BL_583D73025	0.00110551	-1.85864	down
Traes_2BL_58A855C7B	1.43308e-12	3.36839	up
Traes_2BL_5919F7A68	0.00313184	-1.76615	down
Traes_2BL_593E1CCC2	0.000346437	-2.34497	down
Traes_2BL_5945B9FDB	6.07404e-05	2.06449	up
Traes_2BL_595AE83E0	0.00490923	1.85933	up
Traes_2BL_5961E6C441	0.000364293	-2.17313	down
Traes_2BL_5A8297D8E	0	-6.24981	down
Traes_2BL_5A956FC38	0.00577623	-1.70129	down
Traes_2BL_5B0460EA4	0	4.45755	up
Traes_2BL_5BA37F95E	3.33029e-08	3.48946	up
Traes_2BL_5BF64063E	2.75826e-06	-2.51677	down
Traes_2BL_5D736B4B7	2.89333e-09	-4.82903	down
Traes_2BL_5E3756184	0.000646575	-3.58129	down
Traes_2BL_5E8661DC61	8.83168e-06	-3.53399	down
Traes_2BL_5FC6CBB43	0	-9.21426	down
Traes_2BL_5FD649D78	3.40838e-14	-3.9241	down
Traes_2BL_5FEBF5AC2	0.00685296	1.79316	up
Traes_2BL_604FE7639	1.25443e-05	2.44699	up
Traes_2BL_6373BC072	3.13083e-14	5.36476	up
Traes_2BL_63C8E35E4	0.000830847	-1.82404	down
Traes_2BL_65133073E	0	6.38593	up
Traes_2BL_656446E4B	3.78578e-07	-2.57578	down
Traes_2BL_666C4AF9E	1.83698e-10	-3.54159	down
Traes_2BL_6793BABC7	7.04026e-09	3.88875	up
Traes_2BL_68E0CA743	1.09728e-06	-4.29011	down
Traes_2BL_68ED44C7A	0.00409889	-1.92507	down
Traes_2BL_690728F61	8.74937e-06	-3.7555	down
Traes_2BL_6B41CD67F	6.99765e-05	2.06279	up
Traes_2BL_6C8DFB778	0.00157973	-1.75075	down
Traes_2BL_6C9860B0D	0.000309112	-1.99303	down
Traes_2BL_6CEF1B1A8	0.00540921	-1.67393	down
Traes_2BL_6CF556D33	3.26252e-07	2.51482	up
Traes_2BL_6E8764762	1.97375e-10	-3.76615	down
Traes_2BL_6F3D21EA7	1.43189e-09	-3.01643	down
Traes_2BL_716275274	2.66645e-05	-2.45385	down
Traes_2BL_7194A68D3	0.00247627	-1.77707	down
Traes_2BL_71A4EA457	0.000376141	1.89665	up
Traes_2BL_72472CD56	0.007739	2.45842	up
Traes_2BL_72A894373	0.00767705	-1.56688	down
Traes_2BL_7373D6D88	0.000425405	1.90824	up
Traes_2BL_74D55CFCD	4.9627e-14	-3.66594	down
Traes_2BL_76602B381	8.35171e-06	3.76733	up
Traes_2BL_76D656110	2.3603e-05	-2.13481	down
Traes_2BL_78D03FFA1	1.10182e-05	-3.34855	down
Traes_2BL_7911433A3	1.05027e-13	-3.78617	down
Traes_2BL_7B5F5E6F1	1.06286e-08	-4.71777	down
Traes_2BL_7CB114AFD	1.62941e-05	-3.69046	down
Traes_2BL_7CE11ABB5	0.00772338	1.56978	up
Traes_2BL_7CE297FD1	2.40379e-09	-4.50676	down
Traes_2BL_7CEC6A8D7	2.94407e-10	5.03193	up
Traes_2BL_7D2114731	0	5.62465	up
Traes_2BL_7D700A166	0.00175162	-1.72471	down
Traes_2BL_7DD475D5B1	0.000602159	1.9472	up
Traes_2BL_7F1BCE5A0	0	6.9506	up
Traes_2BL_7F2959EE9	2.44261e-07	2.53669	up
Traes_2BL_804CDC16F	0.00431681	-2.14868	down
Traes_2BL_82AA2A424	0.0094788	1.55238	up
Traes_2BL_837C07951	4.85235e-07	2.5173	up
Traes_2BL_8485E19D2	6.70594e-08	-2.60697	down
Traes_2BL_849B76137	0	5.05219	up
Traes_2BL_8500CBED6	1.8348e-09	3.88908	up
Traes_2BL_8712BF795	0.000646575	-3.58129	down
Traes_2BL_88C68B86E	0.000313193	-2.07519	down
Traes_2BL_894ADC5CE	5.10259e-13	-5.50144	down
Traes_2BL_89BD90411	0.00614546	-1.59301	down
Traes_2BL_89C666155	0.000227704	2.3147	up
Traes_2BL_8ABF5E72E	0.00506833	1.61388	up
Traes_2BL_8B3C0DAD9	2.56151e-06	-2.36544	down
Traes_2BL_8CC2AF817	7.28191e-06	2.29661	up
Traes_2BL_8CC7DE748	0.000584654	-1.85323	down
Traes_2BL_8CD42B820	0.000966665	-3.52952	down
Traes_2BL_90036AF45	0.00172421	-1.85325	down
Traes_2BL_92225594B	9.2821e-07	-2.40389	down
Traes_2BL_928000A2B	2.19583e-07	-2.52641	down
Traes_2BL_94872CC98	7.18964e-06	2.26954	up
Traes_2BL_95044D775	2.64889e-05	2.95011	up
Traes_2BL_958B7EF4A	1.09231e-06	-2.42088	down
Traes_2BL_9608FE3B0	7.47626e-08	3.25505	up
Traes_2BL_96956B81E	9.43831e-11	-4.76548	down
Traes_2BL_96EB1E72B	1.5632e-05	-2.18472	down
Traes_2BL_972B71FD7	0.00566827	1.96154	up
Traes_2BL_9A4B3C539	0.000575211	-1.84799	down
Traes_2BL_9AB7B773F	1.29214e-07	2.98827	up
Traes_2BL_9B823256D1	0.000129785	-2.00084	down
Traes_2BL_9CF509F8E	0.000686509	-1.96593	down
Traes_2BL_9E115B19F	0	8.45225	up
Traes_2BL_9F4897513	5.41997e-10	2.9664	up
Traes_2BL_A0786494A	3.73457e-06	-2.95435	down
Traes_2BL_A1A475B0F	5.87003e-05	-2.41199	down
Traes_2BL_A1FC125D1	2.62338e-06	3.36592	up
Traes_2BL_A34360A6C	8.67943e-05	-2.09849	down
Traes_2BL_A36519520	1.85407e-14	-4.54104	down
Traes_2BL_A3E0C5A1D	4.48097e-06	-2.36321	down
Traes_2BL_A3FAE4AE7	1.11107e-05	2.21485	up
Traes_2BL_A59EF5136	0.000108729	-2.10803	down
Traes_2BL_A5A595112	0.000682978	2.8954	up
Traes_2BL_A73179F08	9.25533e-09	-3.00571	down
Traes_2BL_A7C683674	0.00941314	1.62188	up
Traes_2BL_A82C980C0	1.30259e-11	-3.829	down
Traes_2BL_A836BBB38	0	7.84878	up
Traes_2BL_AA16074D71	8.29892e-12	3.29977	up
Traes_2BL_AAE4048B6	0.000161024	-3.43651	down
Traes_2BL_AB5AC0465	0.000657826	1.9423	up
Traes_2BL_ADA6BB6B2	0.00296443	2.06802	up
Traes_2BL_ADC8B1888	2.67208e-06	3.10304	up
Traes_2BL_AE397F2E6	2.36799e-07	3.88767	up
Traes_2BL_AFF8E770F	0.000449459	-1.94275	down
Traes_2BL_B11B0D977	0.00383514	-2.01131	down
Traes_2BL_B194FF93B	0.00893673	-1.59214	down
Traes_2BL_B2072238F	0	7.97666	up
Traes_2BL_B2B3C624C	3.61162e-07	-3.28146	down
Traes_2BL_B2D711406	3.75062e-05	-2.1862	down
Traes_2BL_B2EC5535B	0.00233792	-2.07239	down
Traes_2BL_B319D7DC3	2.50941e-08	4.65561	up
Traes_2BL_B34AD74C3	0.00771468	-1.69024	down
Traes_2BL_B36482127	0.0025269	-2.72827	down
Traes_2BL_B38832294	0.000280234	3.37692	up
Traes_2BL_B397F2CE3	9.98852e-06	4.07537	up
Traes_2BL_B41E0A8DB1	6.57659e-09	-2.82442	down
Traes_2BL_B57B8018C	1.27638e-08	2.96077	up
Traes_2BL_B8D0A7061	7.3927e-09	2.93452	up
Traes_2BL_B9557ED2D	1.03871e-07	-2.94311	down
Traes_2BL_BD059842B	1.02141e-11	-3.22343	down
Traes_2BL_BD5F3380A	3.10026e-07	-2.71816	down
Traes_2BL_BE8F55AD8	0	4.5415	up
Traes_2BL_BF713EB9C	3.11114e-10	-3.03312	down
Traes_2BL_BFCED1004	0.00130892	-2.06197	down
Traes_2BL_C085E7F9A	3.33067e-16	4.31843	up
Traes_2BL_C0B159B1C	1.39853e-06	2.37979	up
Traes_2BL_C26ACA550	6.10148e-09	-4.42915	down
Traes_2BL_C313CAB22	0.00358762	-2.56236	down
Traes_2BL_C3676B9CC	0.00179158	-1.72256	down
Traes_2BL_C37A5043B	0.00117938	-2.04303	down
Traes_2BL_C3A63C72F1	1.58762e-14	5.76598	up
Traes_2BL_C426F3822	0.000116154	3.2624	up
Traes_2BL_C4E557E62	1.01573e-05	2.22987	up
Traes_2BL_C5A6B3291	0.00083044	2.19475	up
Traes_2BL_C62875A68	1.01298e-07	-2.61862	down
Traes_2BL_C84DD0419	0.000432814	-1.96869	down
Traes_2BL_C89CDC97C	1.30801e-08	-2.73146	down
Traes_2BL_C963272C8	0.00296535	1.77383	up
Traes_2BL_C97C342F5	0.000645365	1.85888	up
Traes_2BL_CCD296233	0.00112523	-2.24218	down
Traes_2BL_CDA166B7D	2.22045e-16	-3.94792	down
Traes_2BL_CDF259349	1.01118e-06	-3.74665	down
Traes_2BL_CEDF4CB84	8.8296e-13	3.42704	up
Traes_2BL_CF47A74CC	9.68459e-07	-2.41691	down
Traes_2BL_D0C7517E1	2.24284e-10	-3.02104	down
Traes_2BL_D2FAF25E4	0.00866783	-2.44163	down
Traes_2BL_D31536F67	0.000268002	-2.29615	down
Traes_2BL_D37555A3B	1.49942e-10	5.08611	up
Traes_2BL_D48F61FF3	4.56804e-06	-2.50571	down
Traes_2BL_D49586D57	7.34415e-08	-2.66452	down
Traes_2BL_D4DBD99CD	1.04361e-14	-5.42545	down
Traes_2BL_D4E0B8FE11	8.85502e-06	2.23795	up
Traes_2BL_D671CC30D	3.55905e-06	-2.58233	down
Traes_2BL_D6C2A9BC3	0.000656686	2.03	up
Traes_2BL_D6F1935BC	9.83762e-05	-2.99304	down
Traes_2BL_D718E27A9	0.00200264	-2.01214	down
Traes_2BL_D739E7489	0	-8.6321	down
Traes_2BL_DA060E328	2.08039e-05	-3.4454	down
Traes_2BL_DA442B4FA	0.00214231	-1.73005	down
Traes_2BL_DA615F345	0.00153766	-2.01245	down
Traes_2BL_DA6EFC2ED	1.00402e-07	-2.60283	down
Traes_2BL_DCE46A22E	1.13687e-13	-3.80011	down
Traes_2BL_DE2EE6910	2.39364e-07	-2.53209	down
Traes_2BL_DE440A9EC	0.00295525	1.78281	up
Traes_2BL_DE4C02E941	0	4.0838	up
Traes_2BL_DE4FAAC5E	0.00126209	1.7921	up
Traes_2BL_DFC4D31AC1	0.000397451	-2.27652	down
Traes_2BL_E017D35AF	0.00117154	1.77226	up
Traes_2BL_E01FA173E	0.00613867	1.60433	up
Traes_2BL_E05A72156	2.59101e-09	-4.09746	down
Traes_2BL_E0FA64132	0.00371776	1.70282	up
Traes_2BL_E14BABA16	0.00140894	-1.74976	down
Traes_2BL_E25CAC0B3	0	-7.35256	down
Traes_2BL_E3222439E	4.99086e-05	-2.08713	down
Traes_2BL_E3309CCDA	0.000173037	1.97383	up
Traes_2BL_E3C1E6450	3.0087e-14	3.7198	up
Traes_2BL_E468AFFF9	1.22364e-05	-2.32137	down
Traes_2BL_E475B6AE6	0.0027622	1.69229	up
Traes_2BL_E5D1E69D1	0.0037557	-1.99175	down
Traes_2BL_E662F34E3	2.3074e-05	2.89358	up
Traes_2BL_E6BF43BC4	7.26196e-05	-2.66253	down
Traes_2BL_E6E029813	0.000238564	-1.92619	down
Traes_2BL_E743F384D	0.00171777	-2.48115	down
Traes_2BL_E77C30E97	0	4.07267	up
Traes_2BL_E7C89054F	0.00304201	1.66832	up
Traes_2BL_E81D59487	1.14664e-12	3.3795	up
Traes_2BL_E84D05DF7	2.44772e-10	-3.11523	down
Traes_2BL_E858BADD2	2.69942e-06	4.21159	up
Traes_2BL_E9CE90150	0.00304342	-1.68177	down
Traes_2BL_EA1079E40	4.43978e-13	-3.46359	down
Traes_2BL_EA3243A72	0.000248149	2.28433	up
Traes_2BL_EBE7AD4D4	0.000279345	-1.94504	down
Traes_2BL_EC520A25A	0.000587904	1.84189	up
Traes_2BL_ECB252D5A	0.000614196	2.02856	up
Traes_2BL_ECCE1D4A8	5.18533e-11	-3.13681	down
Traes_2BL_EE22FBE18	0.000200205	-3.72631	down
Traes_2BL_EEDFA00B6	5.9841e-14	4.55121	up
Traes_2BL_EEE025206	2.2472e-12	-4.21305	down
Traes_2BL_F032351C0	1.25682e-07	-2.56212	down
Traes_2BL_F12DFCD3F	0.000320945	-3.35491	down
Traes_2BL_F1C06120C	0.00102812	1.97171	up
Traes_2BL_F218041E9	0.000924592	-1.79037	down
Traes_2BL_F25EF8280	0.00013095	2.07533	up
Traes_2BL_F26D3BB29	0	7.56309	up
Traes_2BL_F388166D7	2.46694e-07	-2.54678	down
Traes_2BL_F4B77B28B	0	5.46853	up
Traes_2BL_F4EB1F7E8	0.00569742	-2.20368	down
Traes_2BL_F7BC67D86	0.000226864	-3.39629	down
Traes_2BL_F855555E8	0	6.6723	up
Traes_2BL_F867CF2D2	0.000715512	2.66923	up
Traes_2BL_F8C3E2003	1.28079e-05	-2.52347	down
Traes_2BL_F9003E10F	0.00252393	2.06332	up
Traes_2BL_F95E57A0C	0.00323468	1.74296	up
Traes_2BL_F99D9CC1A	2.86868e-05	2.34871	up
Traes_2BL_FAF3BB158	1.72085e-14	4.25355	up
Traes_2BL_FB2313D91	4.16708e-08	-4.59722	down
Traes_2BL_FD8C2F815	2.53678e-09	-3.40549	down
Traes_2BL_FDFA55060	1.19216e-05	2.19807	up
Traes_2BL_FE131C50C	9.12048e-12	-3.23442	down
Traes_2BL_FE218C93D	2.07949e-06	-4.22651	down
Traes_2BL_FF2BB4801	0	7.93249	up
Traes_2BS_015167E00	7.12556e-07	-2.43801	down
Traes_2BS_07A68CB54	3.73643e-05	-3.38317	down
Traes_2BS_089C2E3C6	1.19218e-10	-3.86052	down
Traes_2BS_089E221C1	7.76299e-11	5.13833	up
Traes_2BS_0A4A8DCE7	2.13865e-05	-2.24112	down
Traes_2BS_0ABED462E	0.000268013	-1.9751	down
Traes_2BS_0AF61748C	5.05015e-06	-2.51646	down
Traes_2BS_0D1935045	1.40682e-06	-2.8554	down
Traes_2BS_0E6D454B0	7.04569e-06	2.26006	up
Traes_2BS_10A8CAB27	3.22238e-05	-2.85772	down
Traes_2BS_123F996CE	0.0039555	-1.67621	down
Traes_2BS_1484A7516	3.20445e-07	2.91202	up
Traes_2BS_1691D3219	0.000374104	-2.20189	down
Traes_2BS_1769DBC79	0.00800424	2.06683	up
Traes_2BS_1799F829C	8.9882e-05	-2.09017	down
Traes_2BS_186EA570A	0	-4.58967	down
Traes_2BS_18ED569DB	4.51814e-05	-3.89945	down
Traes_2BS_1C1C3CF4B	1.35039e-05	-2.67667	down
Traes_2BS_1D691A35F	0.000858569	1.81254	up
Traes_2BS_1E88E202F	0.00194359	2.0162	up
Traes_2BS_209788B1B	4.81965e-09	-4.44895	down
Traes_2BS_20BCFE1EE	1.37121e-06	2.63462	up
Traes_2BS_2116577D3	0.002616	1.89123	up
Traes_2BS_221659629	0.000124143	-2.56126	down
Traes_2BS_229EBC317	7.12152e-05	-2.08572	down
Traes_2BS_236AF2A65	0.000966665	-3.52952	down
Traes_2BS_23E0AC565	0.000721675	-2.14726	down
Traes_2BS_24FFAB957	1.09932e-11	-3.33867	down
Traes_2BS_262434B09	0.000382657	2.33488	up
Traes_2BS_29B89DAB1	0.000610876	2.38657	up
Traes_2BS_29C388771	4.62286e-06	2.37273	up
Traes_2BS_2A65408E0	6.14101e-06	2.90994	up
Traes_2BS_2C08B5129	0.00786799	-1.56027	down
Traes_2BS_2C594923E	0.000166521	2.07222	up
Traes_2BS_2E20B1C17	8.99281e-15	-5.43541	down
Traes_2BS_2E4E870EF	4.63308e-05	-2.0859	down
Traes_2BS_2EA84459D	3.84311e-06	-3.61746	down
Traes_2BS_2EDCB210E	4.31867e-07	-2.46504	down
Traes_2BS_300A220C8	1.35844e-09	2.89987	up
Traes_2BS_301B4422F	0.00773261	-1.61425	down
Traes_2BS_30AB5AF6F	1.78701e-06	2.36515	up
Traes_2BS_324A35F16	5.68387e-08	4.58211	up
Traes_2BS_33A33F756	7.25572e-08	-4.21461	down
Traes_2BS_3402B7E0F	3.66374e-15	-4.12612	down
Traes_2BS_344B59B0F	0.00259203	-1.68358	down
Traes_2BS_34536E892	0.000203981	-2.06202	down
Traes_2BS_36516F386	0	5.35478	up
Traes_2BS_380EC4D1E	0.000410743	-2.3262	down
Traes_2BS_38899D1B3	0.00106339	-2.14302	down
Traes_2BS_389049EDC	9.19873e-05	-3.28447	down
Traes_2BS_39577DCE5	0	5.31877	up
Traes_2BS_3A775F5F1	9.46501e-08	2.71946	up
Traes_2BS_3F8D903181	1.57252e-12	-3.37884	down
Traes_2BS_425B98155	6.14795e-05	-2.05027	down
Traes_2BS_457A03DD9	1.20695e-05	-2.65813	down
Traes_2BS_4A607F444	0.00178636	-2.40925	down
Traes_2BS_4ABBD39B9	0.000719448	-2.08483	down
Traes_2BS_4EC8C834B	3.5027e-07	2.61792	up
Traes_2BS_4FF3C8289	2.62328e-06	-2.46179	down
Traes_2BS_50CD7C5A8	0.000270938	2.57325	up
Traes_2BS_510BCDA5A	0.00113901	-2.70906	down
Traes_2BS_51E9E0AD1	0.00500414	-1.61131	down
Traes_2BS_523B3C97E	0.00202242	-1.90206	down
Traes_2BS_53F84A9AD	1.29998e-05	-2.40205	down
Traes_2BS_56373D360	1.27485e-08	3.5686	up
Traes_2BS_56511A9AA	0.00207547	1.77424	up
Traes_2BS_56BFADC16	3.03917e-06	2.32796	up
Traes_2BS_58ADB409F	0.0012348	2.82215	up
Traes_2BS_5BE42A98E	9.19264e-08	2.59339	up
Traes_2BS_5DF7F4FEE	1.1151e-06	-2.38859	down
Traes_2BS_62D9236F4	0.00285759	-1.7653	down
Traes_2BS_62F2BDF91	3.19047e-07	-4.40949	down
Traes_2BS_63A1659C7	3.63598e-13	3.98669	up
Traes_2BS_640D008BF	4.17681e-05	-2.08499	down
Traes_2BS_647C82888	1.38962e-10	-3.20805	down
Traes_2BS_64F2A8C5B	2.68059e-05	2.17373	up
Traes_2BS_65836FEE4	1.44329e-15	4.38334	up
Traes_2BS_661357FA7	0.00776165	-1.60206	down
Traes_2BS_667E8520D	0.000521668	-1.90823	down
Traes_2BS_669081DD3	0.000213984	-2.02096	down
Traes_2BS_6762A1AAE	7.86038e-14	-3.71212	down
Traes_2BS_67C199FD1	2.70385e-06	-2.36713	down
Traes_2BS_6A7A2DE84	0	-4.25614	down
Traes_2BS_6CBC3A542	0.000351064	2.09743	up
Traes_2BS_6DEC6A223	0.00666283	-1.61599	down
Traes_2BS_72EB73481	0.00237552	1.83231	up
Traes_2BS_73B128D9B	0.00282936	-1.69946	down
Traes_2BS_74C85C8A4	0.00453487	-2.23382	down
Traes_2BS_74DFF2FD5	0.000116314	3.80083	up
Traes_2BS_7575CBD10	0.00225941	1.722	up
Traes_2BS_79A4D889F	2.82481e-07	-3.86523	down
Traes_2BS_7AD60A20A	2.75392e-08	-3.437	down
Traes_2BS_7B7AE568C	0.00113901	-2.70906	down
Traes_2BS_7DF366FE1	1.04936e-10	3.11644	up
Traes_2BS_7E8351142	0.00612507	-1.80716	down
Traes_2BS_7EE368753	2.39284e-08	-4.64665	down
Traes_2BS_832F28506	0.00532929	1.60971	up
Traes_2BS_8368F6B5D	0.00730498	-1.58093	down
Traes_2BS_83A17D7ED	0.000932149	-3.22315	down
Traes_2BS_84CC089A9	0.000372228	-1.95667	down
Traes_2BS_87E3BCB91	6.08247e-12	3.29844	up
Traes_2BS_88CF42F2E	1.04679e-10	-3.87015	down
Traes_2BS_88E1B6AE0	8.06022e-14	-3.82256	down
Traes_2BS_8A2DCF21F	0.000287942	-1.90896	down
Traes_2BS_8A40B568C	1.17141e-05	2.47671	up
Traes_2BS_8B4CB340F	7.3189e-08	-3.17231	down
Traes_2BS_8B6A1183D	0.00953132	-1.56525	down
Traes_2BS_8BCE275A8	0.00537413	1.82405	up
Traes_2BS_8D83D7037	0.000114834	2.00835	up
Traes_2BS_8D88641BC	0.00771037	1.59149	up
Traes_2BS_8F221FED4	4.26361e-08	-2.70176	down
Traes_2BS_900C81EC8	0.0087431	1.76159	up
Traes_2BS_924172B4A	2.75969e-05	2.16896	up
Traes_2BS_9492A81CD	4.69443e-10	-3.09698	down
Traes_2BS_95E3ABC9C	1.10867e-09	-3.15564	down
Traes_2BS_95EBFD9F6	0.00199364	-1.71254	down
Traes_2BS_96ECE84C2	0	5.99735	up
Traes_2BS_9A3A0C6E9	2.89333e-09	-4.82903	down
Traes_2BS_9ACFD42C9	0.00225853	-1.88917	down
Traes_2BS_9C5E6C127	0	6.27597	up
Traes_2BS_9DCC9CC7A	0.00111428	2.46754	up
Traes_2BS_A20CCBEC3	2.92767e-06	-3.64424	down
Traes_2BS_A7FB874BE	4.57385e-10	-3.15437	down
Traes_2BS_A95B28510	2.23744e-10	3.09798	up
Traes_2BS_A9AF219E1	0	-4.39734	down
Traes_2BS_AA880E636	7.48052e-05	-2.25355	down
Traes_2BS_ADCE4921E	5.00451e-06	2.29668	up
Traes_2BS_ADDECA43A	7.68187e-06	-2.3723	down
Traes_2BS_AE50646C3	3.7636e-09	-3.17119	down
Traes_2BS_AE7CF1B99	1.48603e-12	-5.07672	down
Traes_2BS_B2710A4A5	0.000168624	-1.96983	down
Traes_2BS_B28893F6E	0.00457244	-1.82288	down
Traes_2BS_B296754F9	0.000198013	-2.09602	down
Traes_2BS_B83FBBF5B	0.000126165	2.86796	up
Traes_2BS_B88CDE912	0.000166423	-1.95758	down
Traes_2BS_BA92FEE85	0.000610742	1.84122	up
Traes_2BS_BC7099C57	0.0028034	2.35298	up
Traes_2BS_BD0ED621D	4.85602e-05	-2.88549	down
Traes_2BS_C02C5A463	1.04794e-08	-3.1258	down
Traes_2BS_C0AED9734	2.35197e-07	4.45061	up
Traes_2BS_C0F4037CE	0.00653899	1.58451	up
Traes_2BS_C5F591C24	0.000458127	2.16459	up
Traes_2BS_C791FB25A	0.000899781	1.79678	up
Traes_2BS_CA02DC5B2	2.9976e-15	5.88282	up
Traes_2BS_CA5B9E87E	5.56171e-10	-4.08499	down
Traes_2BS_CADAA49C9	0	5.9116	up
Traes_2BS_CC62309B1	0.000152951	-2.76288	down
Traes_2BS_CDEDC96DB	0.00630075	1.58901	up
Traes_2BS_CEF743090	0.000860151	-2.03996	down
Traes_2BS_CF59DCDF31	2.82448e-07	3.46703	up
Traes_2BS_CFACD0134	0.00266725	1.71423	up
Traes_2BS_D0B71C954	0	6.27486	up
Traes_2BS_D3EF7B31B	2.22557e-05	-2.8349	down
Traes_2BS_D7ED8BF9A	0.000325514	-1.89464	down
Traes_2BS_D7FDE1B87	0.000966665	-3.52952	down
Traes_2BS_D8EC76A3B	3.36246e-05	-2.22359	down
Traes_2BS_DFC825EBF	0.000326666	-1.89997	down
Traes_2BS_E089A7A85	7.99361e-15	-3.70558	down
Traes_2BS_E09A9ED93	4.33237e-07	-3.2654	down
Traes_2BS_E0BE8F2D1	0.000369145	2.08326	up
Traes_2BS_E15A746F5	0.000303485	-1.94209	down
Traes_2BS_E1E541767	2.09408e-07	-2.52675	down
Traes_2BS_E2F8BE1D7	0	4.32829	up
Traes_2BS_E5560133F	2.57875e-06	-2.74954	down
Traes_2BS_E5732CD2C	9.37916e-13	-3.56484	down
Traes_2BS_E5A0868A8	0.0019715	-1.72048	down
Traes_2BS_E74F63B7B	0.000200205	-3.72631	down
Traes_2BS_E89B83A0B	1.25426e-09	-3.12937	down
Traes_2BS_E8A42E1C7	0.00837696	-1.88847	down
Traes_2BS_E9DF7190B	0.00473643	-2.6443	down
Traes_2BS_EA016F20A	0	4.71691	up
Traes_2BS_F2193201C	4.00195e-06	-4.15997	down
Traes_2BS_F2410FE2C	9.98852e-06	4.07537	up
Traes_2BS_F376833C2	2.48093e-09	4.85601	up
Traes_2BS_F543FF6BF	1.19573e-11	3.43167	up
Traes_2BS_F59B9FA20	2.58815e-09	4.10455	up
Traes_2BS_F82F6EB28	0.000312509	-1.93537	down
Traes_2BS_F84B712D7	0.00277404	1.76667	up
Traes_2BS_FAF3988C0	7.76037e-06	-2.6998	down
Traes_2BS_FBE40AC05	0.000397161	-2.08283	down
Traes_2BS_FC5218990	3.90786e-06	-2.63251	down
Traes_2BS_FCAF45B4F	0.0053099	1.68087	up
Traes_2DL_0032C6179	5.62271e-08	-2.61973	down
Traes_2DL_00618F315	0.000163139	2.53328	up
Traes_2DL_0085274CD	9.30984e-07	2.41488	up
Traes_2DL_03C813801	0.00219948	-3.42005	down
Traes_2DL_04892661A	0.000110245	-2.00889	down
Traes_2DL_04AA47AA7	5.56266e-06	-2.31577	down
Traes_2DL_0753011C3	0.00230063	-2.32064	down
Traes_2DL_091F48866	0.00038486	-1.87739	down
Traes_2DL_09743F9A9	0.0060145	-2.97266	down
Traes_2DL_09EE68B6C	7.41743e-05	2.48099	up
Traes_2DL_0AF2FB2F8	0.000734672	-1.99165	down
Traes_2DL_0BAAC97CC	6.64633e-09	3.55701	up
Traes_2DL_0C6C7C3A6	1.77122e-09	-3.40145	down
Traes_2DL_0CD214042	7.95379e-06	-2.48616	down
Traes_2DL_0DD946101-2	2.58933e-08	-4.07662	down
Traes_2DL_0DFFD3CE2	0.00629622	-1.69067	down
Traes_2DL_0E40A4BC4	0.00246873	-1.70479	down
Traes_2DL_0F6CA6B24	4.56118e-09	-3.64626	down
Traes_2DL_0F9239600	2.5957e-13	4.07226	up
Traes_2DL_101480271	6.4439e-08	-2.94921	down
Traes_2DL_101B4AEDE	0.000966665	-3.52952	down
Traes_2DL_10C922B14	0.00162318	-2.19871	down
Traes_2DL_13533D388	0.000358148	3.66504	up
Traes_2DL_14664B8E2	0.000412845	1.99165	up
Traes_2DL_1618AFB49	0	6.44439	up
Traes_2DL_17CD1CEB6	0.00278187	-1.68537	down
Traes_2DL_17E028CA3	2.79109e-10	-3.10867	down
Traes_2DL_17E3FB8B2	0.00183893	-2.34845	down
Traes_2DL_18D53A586	3.20443e-06	-2.31351	down
Traes_2DL_1B3AD9F4E	0	-4.8099	down
Traes_2DL_1C4C67BC8	5.76601e-08	3.712	up
Traes_2DL_1D40CF081	0.00623726	-1.71137	down
Traes_2DL_1D912517E	4.49131e-07	2.47243	up
Traes_2DL_1F6A6C43B	2.88658e-15	-4.66247	down
Traes_2DL_1FF716E43	0.00293162	1.87761	up
Traes_2DL_20A9E6F75	0.00371713	1.70501	up
Traes_2DL_213E56BB0	0.00345511	-2.6869	down
Traes_2DL_2169EBB35	9.98245e-09	-3.0422	down
Traes_2DL_22482812B	6.21725e-15	4.49606	up
Traes_2DL_22785C481	0.00340522	2.47396	up
Traes_2DL_24AC7EC8A	1.56068e-06	2.99055	up
Traes_2DL_25D1C00171	0.00145663	1.79219	up
Traes_2DL_284F5F2E4	3.05883e-06	-3.47548	down
Traes_2DL_29EC150F2	0.00108942	-2.11952	down
Traes_2DL_2A7D08184	0.00140613	2.68432	up
Traes_2DL_2AE90059F	0.000254193	-1.91891	down
Traes_2DL_2B220DD6B	4.31607e-08	4.60702	up
Traes_2DL_2BC876AA9	0.000591183	2.31707	up
Traes_2DL_2CAFF52C8	0.00406571	-1.83733	down
Traes_2DL_2DF06BECE	0.000966665	-3.52952	down
Traes_2DL_2EEF17889	0.00753149	1.77036	up
Traes_2DL_2FB11E18C	1.71239e-07	-3.61225	down
Traes_2DL_306C7FC48	0.00480499	-2.52323	down
Traes_2DL_30F8555D4	3.79883e-07	-2.6106	down
Traes_2DL_317A97496	1.03645e-09	-3.38709	down
Traes_2DL_31962A352	7.95379e-06	-2.48616	down
Traes_2DL_31EED5C94	0.00567386	2.26065	up
Traes_2DL_33CE621AF	5.87553e-07	-4.35103	down
Traes_2DL_35F8C13C2	4.01951e-05	-2.29603	down
Traes_2DL_3757D78B3	1.96465e-12	5.06929	up
Traes_2DL_383C80D4C	0.000650496	-2.77717	down
Traes_2DL_3854C431F	0.00211089	1.76779	up
Traes_2DL_3B2B9300C	0.00978041	1.64047	up
Traes_2DL_3B4943F11	0.00233792	-2.07239	down
Traes_2DL_3C229EB92	3.6344e-06	-2.32164	down
Traes_2DL_3E0454529	0.00191968	-1.76489	down
Traes_2DL_3F5FA772C	0	7.0539	up
Traes_2DL_3F629F475	0.000358148	3.66504	up
Traes_2DL_3F7338024	1.67644e-14	3.66184	up
Traes_2DL_41584E9AF	0.000803732	-2.02571	down
Traes_2DL_415DED284	1.52522e-12	3.9872	up
Traes_2DL_41EF8C485	0.000134901	-2.01404	down
Traes_2DL_427469E3B-2	0.000932149	-3.22315	down
Traes_2DL_46B3054B7	0.0010118	1.83503	up
Traes_2DL_47E335BA6	3.52803e-08	3.00214	up
Traes_2DL_48377B698	0.00194359	2.0162	up
Traes_2DL_4848013A6	0	5.29693	up
Traes_2DL_4A774F807	1.48747e-09	4.32244	up
Traes_2DL_4AB8D3EE91	8.51314e-05	2.19526	up
Traes_2DL_4AFA32D90	0.00202242	-1.90206	down
Traes_2DL_4B6AF5FCA	8.56753e-05	2.32511	up
Traes_2DL_4B7D9D961	4.03292e-09	-3.2382	down
Traes_2DL_4B9D190F8	0	5.79364	up
Traes_2DL_4BB4B2BA2	0	-5.74597	down
Traes_2DL_4FC1E5AB0	2.88658e-14	3.62635	up
Traes_2DL_502A50864	4.4873e-12	-3.29668	down
Traes_2DL_50C732D78	6.76977e-06	-2.25044	down
Traes_2DL_50E23196A	0.0045871	1.62907	up
Traes_2DL_51458586B1	1.47694e-05	2.30339	up
Traes_2DL_51FF05F66	6.39645e-07	2.61828	up
Traes_2DL_527E6E688	0	5.36616	up
Traes_2DL_53CC6EB25	7.11839e-09	-2.80225	down
Traes_2DL_540050272	3.44169e-15	3.76451	up
Traes_2DL_546B3237C	0.00287123	-2.34959	down
Traes_2DL_5642F7EAC	2.23654e-12	4.00081	up
Traes_2DL_5721F3D6F	1.89516e-06	-2.68062	down
Traes_2DL_57B0D42E6	7.98963e-06	-2.40838	down
Traes_2DL_589E1A2F5	0.00200713	1.72382	up
Traes_2DL_59C23B50A	0.00356776	-2.21595	down
Traes_2DL_5A1A24113	0	-6.56325	down
Traes_2DL_5A1CE8406	8.32667e-14	3.6446	up
Traes_2DL_5B4DC6E9E	0.00197617	-2.11737	down
Traes_2DL_5C0F64E99	1.50689e-07	-2.55384	down
Traes_2DL_5CE496A9C	0.000704171	2.00542	up
Traes_2DL_5DAB8122E	0.00425216	-1.63472	down
Traes_2DL_5DCA3F267	0.00631591	-1.94753	down
Traes_2DL_5DD3B00F8	1.47017e-05	2.27274	up
Traes_2DL_5EC8F348F	0.000506777	2.20666	up
Traes_2DL_5F9D707F2	0.00212697	-2.53395	down
Traes_2DL_60E7852F7	0.000396833	1.90418	up
Traes_2DL_629DE1ACC	1.01215e-05	-2.22303	down
Traes_2DL_634254F09	0.000457358	-1.87914	down
Traes_2DL_657D8B6A8	0.000280234	3.37692	up
Traes_2DL_65A98CF67	1.90736e-12	-3.7314	down
Traes_2DL_6668B965F	6.93211e-07	2.43885	up
Traes_2DL_669D53EFD	0.00210403	1.71441	up
Traes_2DL_676AA4883	0.00743521	1.81954	up
Traes_2DL_682D84924	0.00233471	1.71152	up
Traes_2DL_69F59DE9F	0.00364715	-2.31881	down
Traes_2DL_6C6BA8406	0.000966665	-3.52952	down
Traes_2DL_6C967656D	0.00788695	1.56271	up
Traes_2DL_6CA449145	0	9.3123	up
Traes_2DL_6CD5A5CD9	0	-6.89643	down
Traes_2DL_6E8DD862E	2.62521e-06	-3.87739	down
Traes_2DL_6E913E1A4	0.000204636	-1.96157	down
Traes_2DL_6F7BCBB021	3.32123e-07	-2.84682	down
Traes_2DL_7095B42E0	9.32091e-09	-3.52494	down
Traes_2DL_709C81859	5.04198e-08	-2.85627	down
Traes_2DL_70C0930EF	0.00884432	-2.91689	down
Traes_2DL_717EBE548	1.51527e-08	-2.84456	down
Traes_2DL_7183519F8	3.22423e-05	-2.13713	down
Traes_2DL_74E015594	8.57309e-06	-2.26931	down
Traes_2DL_75B773267	2.45268e-09	-3.02063	down
Traes_2DL_75CB85812	2.44887e-11	-3.38721	down
Traes_2DL_76460989D	0	-6.27139	down
Traes_2DL_7799F1F75	1.09354e-08	-2.76448	down
Traes_2DL_784FC5773	6.67458e-06	-3.56235	down
Traes_2DL_787806003	0.00340522	2.47396	up
Traes_2DL_7B858F797	8.27704e-06	-2.32314	down
Traes_2DL_7C22F4714	0.00316956	-1.70987	down
Traes_2DL_7D8E484BE	0.00544014	1.60484	up
Traes_2DL_7E126925F	0.000226864	-3.39629	down
Traes_2DL_7E2FF7CF9	0.00332664	1.89503	up
Traes_2DL_7E9061D5D	0.00649132	1.58616	up
Traes_2DL_80A108A93	8.99239e-06	-2.25354	down
Traes_2DL_80DD45E69	0.000152951	-2.76288	down
Traes_2DL_8201D9A78	0	5.74113	up
Traes_2DL_82CCFEF57	3.0184e-08	-2.76958	down
Traes_2DL_8434C0251	1.17047e-05	-2.58819	down
Traes_2DL_848E9C4A6	0.00828862	1.60239	up
Traes_2DL_85AFEAF70	1.24787e-07	-2.64341	down
Traes_2DL_89802ADF6	0.00621475	1.64374	up
Traes_2DL_8AF19EF17	5.02598e-13	-3.42149	down
Traes_2DL_8C4A359D0	0.00515558	-1.86622	down
Traes_2DL_8C5162E91	3.36398e-11	4.02665	up
Traes_2DL_8D717B7771	0.00257374	-1.68349	down
Traes_2DL_8D783CC36	5.576e-05	-2.09516	down
Traes_2DL_8E4466C8E	1.60173e-06	-3.21973	down
Traes_2DL_8F24AEC6D	9.90205e-05	2.32596	up
Traes_2DL_901B4235F	1.91607e-05	-2.79751	down
Traes_2DL_909D304F6	0.000715512	2.66923	up
Traes_2DL_91E53D238	0.000634497	2.60256	up
Traes_2DL_937237F3E	1.04277e-06	2.77026	up
Traes_2DL_9450EC36F	0.00136247	-2.80763	down
Traes_2DL_960C3CFBA	0.00145377	-3.47582	down
Traes_2DL_96640B3DD	9.99201e-16	-4.73421	down
Traes_2DL_96746F475	0.00298591	-1.71853	down
Traes_2DL_9741F75DC	0.0024103	-1.71829	down
Traes_2DL_987714E5A	2.11093e-05	-2.28062	down
Traes_2DL_9AD287243	0	6.34948	up
Traes_2DL_9C57022E5	0	-4.2269	down
Traes_2DL_9E3C831EF	0.00383394	-1.66456	down
Traes_2DL_9E678AFFB	0.00191883	2.03495	up
Traes_2DL_9F53527D8	2.02085e-10	-5.04722	down
Traes_2DL_A168393D5	9.72646e-05	-2.34293	down
Traes_2DL_A297CEA0F	0.00845051	-1.8324	down
Traes_2DL_A30966B94	6.686e-11	-4.55715	down
Traes_2DL_A62853748	0.00122212	-1.76815	down
Traes_2DL_A792D76FC	0.000207956	-2.0437	down
Traes_2DL_A829EFA3C	0.000326252	-2.21663	down
Traes_2DL_AA24C6A8A	0.00196877	1.82541	up
Traes_2DL_AABBD68CA	0	6.04482	up
Traes_2DL_ACDE4E3FA	0.00170052	-2.08813	down
Traes_2DL_AD3E8E1C4	6.26907e-09	-4.76331	down
Traes_2DL_ADC51BF73	3.31689e-06	3.23995	up
Traes_2DL_AEC9542A6	1.01118e-06	-3.74665	down
Traes_2DL_AEE535136	4.34267e-10	-3.03318	down
Traes_2DL_AFAFDC9F2	2.02539e-05	2.84628	up
Traes_2DL_B1A94F36F	0.0053463	-1.9691	down
Traes_2DL_B25A598AA	5.58514e-06	-4.12551	down
Traes_2DL_B47B8DF59	0.000526626	-2.03551	down
Traes_2DL_B4E94B557	5.45193e-10	3.14327	up
Traes_2DL_B6876E6FE	0.00122212	-1.76815	down
Traes_2DL_B68F2E4CC	0.00376791	1.67826	up
Traes_2DL_B74C429D31	0.00580785	2.40251	up
Traes_2DL_B83400298	6.37014e-06	2.4255	up
Traes_2DL_B8483F711	3.454e-05	-2.61722	down
Traes_2DL_B9444E406	0.000742729	-2.88284	down
Traes_2DL_BB6F31152	1.94707e-06	-2.60067	down
Traes_2DL_BC79B10B0	0.000639753	-2.22365	down
[truncated: 7,360 more rows]
