# Supplementary material for: Transcriptome analysis reveals important candidate genes involved in grain-size formation at the stage of grain enlargement in common wheat cultivar “Bainong 4199”
Source: PLoS One. 2019 Mar 25;14(3):e0214149. doi: 10.1371/journal.pone.0214149 (PMC6433227; doi:10.1371/journal.pone.0214149)
Supplement: S3 Table — (XLSX) [file pone.0214149.s006.xlsx]

## Sheet: Sheet1
S3 Table. The GO classification of DEGs.
#GO_classify	All Unigene	DEG Unigene
cellular component
extracellular region	8799	1049
collagen trimer	3	1
cell	79337	6458
nucleoid	279	14
membrane	39979	3304
virion	31	5
cell junction	8714	800
extracellular matrix	265	37
membrane-enclosed lumen	2715	199
macromolecular complex	14179	719
organelle	73018	5899
extracellular matrix part	52	14
extracellular region part	344	57
organelle part	27361	2068
virion part	31	5
membrane part	15561	1223
cell part	80664	6573
molecular function
protein binding transcription factor activity	391	46
nucleic acid binding transcription factor activity	4445	593
catalytic activity	48970	3864
receptor activity	1568	120
guanyl-nucleotide exchange factor activity	124	12
structural molecule activity	2875	133
transporter activity	7259	543
binding	54625	4242
electron carrier activity	2904	192
antioxidant activity	1086	111
channel regulator activity	7	0
metallochaperone activity	35	4
enzyme regulator activity	1156	113
protein tag	10	0
translation regulator activity	27	0
nutrient reservoir activity	385	54
molecular transducer activity	2319	221
biological process
reproduction	5543	531
cell killing	94	34
immune system process	7686	644
metabolic process	66854	5337
cellular process	68422	5614
reproductive process	18816	1772
biological adhesion	791	62
signaling	13095	1262
multicellular organismal process	25560	2499
developmental process	30980	3061
growth	9564	959
locomotion	235	21
single-organism process	62178	5434
biological phase	318	10
rhythmic process	1068	113
response to stimulus	45434	4328
localization	26791	2375
multi-organism process	16792	1633
biological regulation	38214	3641
cellular component organization or biogenesis	31482	2808
