# Supplementary material for: Transcriptome analysis reveals important candidate genes involved in grain-size formation at the stage of grain enlargement in common wheat cultivar “Bainong 4199”
Source: PLoS One. 2019 Mar 25;14(3):e0214149. doi: 10.1371/journal.pone.0214149 (PMC6433227; doi:10.1371/journal.pone.0214149)
Supplement: S4 Table — (XLSX) [file pone.0214149.s007.xlsx]

## Sheet: Sheet1
S4 Table. The COG classification of DEGs.
#Gene name	Portein name in COG	E_value	Identity	Score	Organism	COG id	COG class defination	Function code	Functional categories	Function class defination
Traes_2BL_92225594B	SPAC1F7.08	2e-20	92/315(29.21)	95.9	Spo	COG2132	Putative multicopper oxidases	[Q]	METABOLISM	Secondary metabolites biosynthesis, transport and catabolism
Traes_2BL_928000A2B	SPBC557.03c	1e-14	50/161(31.06)	72.8	Spo	COG5184	Alpha-tubulin suppressor and related RCC1 domain-containing proteins	[DZ]	--	--
Traes_2BL_95044D775	DR2418	2e-06	45/135(33.33)	51.6	Dra	COG0745	Response regulators consisting of a CheY-like receiver domain and a winged-helix DNA-binding domain	[TK]	--	--
Traes_2BL_96956B81E	lin2904	4e-51	76/149(51.01)	172	Lin	COG2723	Beta-glucosidase/6-phospho-beta-glucosidase/beta-galactosidase	[G]	METABOLISM	Carbohydrate transport and metabolism
Traes_2BL_96EB1E72B	CC2790	3e-06	36/106(33.96)	47	Ccr	COG5323	Uncharacterized conserved protein	[S]	POORLY CHARACTERIZED	Function unknown
Traes_2BL_9CF509F8E	PAB2109	7e-08	40/154(25.97)	53.1	Pab	COG1196	Chromosome segregation ATPases	[D]	CELLULAR PROCESSES AND SIGNALING	Cell cycle control, cell division, chromosome partitioning
Traes_2BL_9E115B19F	PA4191	6e-22	88/292(30.14)	97.4	Pae	COG3491	Isopenicillin N synthase and related dioxygenases	[R]	POORLY CHARACTERIZED	General function prediction only
Traes_2BL_9F4897513	alr3858	1e-143	221/366(60.38)	424	Nos	COG0206	Cell division GTPase	[D]	CELLULAR PROCESSES AND SIGNALING	Cell cycle control, cell division, chromosome partitioning
Traes_2BL_A34360A6C	SPAC3F10.02c	2e-25	93/360(25.83)	113	Spo	COG0168	Trk-type K+ transport systems, membrane components	[P]	METABOLISM	Inorganic ion transport and metabolism
Traes_2BL_A3FAE4AE7	YEL011w	5e-23	76/204(37.25)	103	Sce	COG0296	1,4-alpha-glucan branching enzyme	[G]	METABOLISM	Carbohydrate transport and metabolism
Traes_2BL_AFF8E770F	SMc01870	1e-34	81/239(33.89)	127	Sme	COG0580	Glycerol uptake facilitator and related permeases (Major Intrinsic Protein Family)	[G]	METABOLISM	Carbohydrate transport and metabolism
Traes_2BL_B11B0D977	BH2504_1	9e-21	68/219(31.05)	96.7	Bha	COG0515	Serine/threonine protein kinase	[RTKL]	--	--
Traes_2BL_B194FF93B	YJL095w	6e-07	25/51(49.02)	52.8	Sce	COG0515	Serine/threonine protein kinase	[RTKL]	--	--
Traes_2BL_B2B3C624C	RSp1124	1e-28	48/89(53.93)	107	Rso	COG1064	Zn-dependent alcohol dehydrogenases	[R]	POORLY CHARACTERIZED	General function prediction only
Traes_2BL_B2EC5535B	BS_yloP_1	1e-15	66/212(31.13)	80.1	Bsu	COG0515	Serine/threonine protein kinase	[RTKL]	--	--
Traes_2BL_B38832294	BS_sacC	7e-44	163/550(29.64)	169	Bsu	COG1621	Beta-fructosidases (levanase/invertase)	[G]	METABOLISM	Carbohydrate transport and metabolism
Traes_2BL_B41E0A8DB1	Rv2839c	1e-08	55/155(35.48)	56.2	Mtu	COG0532	Translation initiation factor 2 (IF-2; GTPase)	[J]	INFORMATION STORAGE AND PROCESSING	Translation, ribosomal structure and biogenesis
Traes_2BL_BD059842B	TM0282	2e-83	145/321(45.17)	258	Tma	COG2017	Galactose mutarotase and related enzymes	[G]	METABOLISM	Carbohydrate transport and metabolism
Traes_2BL_BD5F3380A	BH1547_2	2e-16	38/106(35.85)	72.8	Bha	COG0784	FOG: CheY-like receiver	[T]	CELLULAR PROCESSES AND SIGNALING	Signal transduction mechanisms
Traes_2BL_BFCED1004	SPCC320.12c	1e-19	66/206(32.04)	92.4	Spo	COG0515	Serine/threonine protein kinase	[RTKL]	--	--
Traes_2BL_C085E7F9A	lin1934_1	1e-21	62/211(29.38)	99	Lin	COG0515	Serine/threonine protein kinase	[RTKL]	--	--
Traes_2BL_C26ACA550	AGl2342	8e-32	86/285(30.18)	122	Atu	COG0596	Predicted hydrolases or acyltransferases (alpha/beta hydrolase superfamily)	[R]	POORLY CHARACTERIZED	General function prediction only
Traes_2BL_C37A5043B	ECU11g1050	1e-23	97/480(20.21)	106	Ecu	COG3104	Dipeptide/tripeptide permease	[E]	METABOLISM	Amino acid transport and metabolism
Traes_2BL_C3A63C72F1	DR2145	6e-08	44/127(34.65)	52	Dra	COG1119	ABC-type molybdenum transport system, ATPase component/photorepair protein PhrA	[P]	METABOLISM	Inorganic ion transport and metabolism
Traes_2BL_C963272C8	all4985	0	336/735(45.71)	672	Nos	COG0438	Glycosyltransferase	[M]	CELLULAR PROCESSES AND SIGNALING	Cell wall/membrane/envelope biogenesis
Traes_2BL_CCD296233	DR2417m	3e-08	53/142(37.32)	56.6	Dra	COG0595	Predicted hydrolase of the metallo-beta-lactamase superfamily	[R]	POORLY CHARACTERIZED	General function prediction only
Traes_2BL_D0C7517E1	Zkup	3e-95	186/610(30.49)	311	EcZ	COG3158	K+ transporter	[P]	METABOLISM	Inorganic ion transport and metabolism
Traes_2BL_D2FAF25E4	alr5252	4e-45	71/161(44.10)	152	Nos	COG2226	Methylase involved in ubiquinone/menaquinone biosynthesis	[H]	METABOLISM	Coenzyme transport and metabolism
Traes_2BL_D37555A3B	mll2041	3e-32	99/301(32.89)	121	Mlo	COG1028	Dehydrogenases with different specificities (related to short-chain alcohol dehydrogenases)	[IQR]	--	--
Traes_2BL_D49586D57	AGc2867	6e-23	44/80(55.00)	91.7	Atu	COG1064	Zn-dependent alcohol dehydrogenases	[R]	POORLY CHARACTERIZED	General function prediction only
Traes_2BL_D4DBD99CD	SPCC330.07c	3e-23	96/374(25.67)	105	Spo	COG0477	Permeases of the major facilitator superfamily	[GEPR]	--	--
Traes_2BL_DE440A9EC	SPAC29B12.06c	1e-32	57/94(60.64)	119	Spo	COG5209	Uncharacterized protein involved in cell differentiation/sexual development	[R]	POORLY CHARACTERIZED	General function prediction only
Traes_2BL_DE4FAAC5E	BS_yxcC	5e-73	136/331(41.09)	242	Bsu	COG0477	Permeases of the major facilitator superfamily	[GEPR]	--	--
Traes_2BL_E017D35AF	SPCC1259.01c	6e-32	47/71(66.20)	110	Spo	COG0099	Ribosomal protein S13	[J]	INFORMATION STORAGE AND PROCESSING	Translation, ribosomal structure and biogenesis
Traes_2BL_E01FA173E	SPAC17A2.09c	3e-51	106/305(34.75)	180	Spo	COG0724	RNA-binding proteins (RRM domain)	[R]	POORLY CHARACTERIZED	General function prediction only
Traes_2BL_E0FA64132	SPAC1687.13c	3e-78	116/244(47.54)	247	Spo	COG1310	Predicted metal-dependent protease of the PAD1/JAB1 superfamily	[R]	POORLY CHARACTERIZED	General function prediction only
Traes_2BL_E3309CCDA	SPBC582.03	3e-52	110/291(37.80)	186	Spo	COG5024	Cyclin	[D]	CELLULAR PROCESSES AND SIGNALING	Cell cycle control, cell division, chromosome partitioning
Traes_2BL_E3C1E6450	PA4191	3e-24	81/240(33.75)	103	Pae	COG3491	Isopenicillin N synthase and related dioxygenases	[R]	POORLY CHARACTERIZED	General function prediction only
Traes_2BL_E5D1E69D1	SPBC11C11.09c	6e-09	25/44(56.82)	53.1	Spo	COG0256	Ribosomal protein L18	[J]	INFORMATION STORAGE AND PROCESSING	Translation, ribosomal structure and biogenesis
Traes_2BL_E662F34E3	SPAC869.08	5e-48	91/223(40.81)	159	Spo	COG2518	Protein-L-isoaspartate carboxylmethyltransferase	[O]	CELLULAR PROCESSES AND SIGNALING	Posttranslational modification, protein turnover, chaperones
Traes_2BL_E6E029813	alr0124_1	1e-29	138/443(31.15)	125	Nos	COG4886	Leucine-rich repeat (LRR) protein	[S]	POORLY CHARACTERIZED	Function unknown
Traes_2BL_E81D59487	AGl3021	1e-21	103/372(27.69)	100	Atu	COG1215	Glycosyltransferases, probably involved in cell wall biogenesis	[M]	CELLULAR PROCESSES AND SIGNALING	Cell wall/membrane/envelope biogenesis
Traes_2BL_EA3243A72	all2533	1e-135	188/481(39.09)	342	Nos	COG1505	Serine proteases of the peptidase family S9A	[E]	METABOLISM	Amino acid transport and metabolism
Traes_2BL_EEE025206	DR0479	2e-06	59/198(29.80)	49.3	Dra	COG0744	Membrane carboxypeptidase (penicillin-binding protein)	[M]	CELLULAR PROCESSES AND SIGNALING	Cell wall/membrane/envelope biogenesis
Traes_2BL_F25EF8280	BMEII0466_1	2e-20	55/173(31.79)	86.7	Bme	COG0790	FOG: TPR repeat, SEL1 subfamily	[R]	POORLY CHARACTERIZED	General function prediction only
Traes_2BL_F8C3E2003	VNG1743C	8e-08	42/113(37.17)	52.4	Hbs	COG1594	DNA-directed RNA polymerase, subunit M/Transcription elongation factor TFIIS	[K]	INFORMATION STORAGE AND PROCESSING	Transcription
Traes_2BL_F95E57A0C	TM0282	4e-92	161/352(45.74)	281	Tma	COG2017	Galactose mutarotase and related enzymes	[G]	METABOLISM	Carbohydrate transport and metabolism
Traes_2BL_FAF3BB158	CAC0954	6e-23	56/147(38.10)	99.4	Cac	COG0705	Uncharacterized membrane protein (homolog of Drosophila rhomboid)	[R]	POORLY CHARACTERIZED	General function prediction only
Traes_2BL_FD8C2F815	ECU11g1690	8e-28	50/104(48.08)	110	Ecu	COG5147	Myb superfamily proteins, including transcription factors and mRNA splicing factors	[KAD]	--	--
Traes_2BL_FDFA55060	slr0942	1e-70	125/292(42.81)	225	Syn	COG0656	Aldo/keto reductases, related to diketogulonate reductase	[R]	POORLY CHARACTERIZED	General function prediction only
Traes_2BS_07A68CB54	YLR032w	1e-117	299/963(31.05)	387	Sce	COG0553	Superfamily II DNA/RNA helicases, SNF2 family	[KL]	--	--
Traes_2BS_089C2E3C6	slr0574	8e-47	122/418(29.19)	169	Syn	COG2124	Cytochrome P450	[Q]	METABOLISM	Secondary metabolites biosynthesis, transport and catabolism
Traes_2BS_0A4A8DCE7	DR0479	3e-09	48/126(38.10)	56.2	Dra	COG0744	Membrane carboxypeptidase (penicillin-binding protein)	[M]	CELLULAR PROCESSES AND SIGNALING	Cell wall/membrane/envelope biogenesis
Traes_2BS_0ABED462E	YDR477w_1	3e-73	123/274(44.89)	237	Sce	COG0515	Serine/threonine protein kinase	[RTKL]	--	--
Traes_2BS_0D1935045	VC1122	5e-85	160/438(36.53)	279	Vch	COG2230	Cyclopropane fatty acid synthase and related methyltransferases	[M]	CELLULAR PROCESSES AND SIGNALING	Cell wall/membrane/envelope biogenesis
Traes_2BS_123F996CE	AGl379	1e-51	88/183(48.09)	169	Atu	COG1052	Lactate dehydrogenase and related dehydrogenases	[CHR]	--	--
Traes_2BS_1769DBC79	SPAC1565.06c	7e-61	93/188(49.47)	193	Spo	COG1100	GTPase SAR1 and related small G proteins	[R]	POORLY CHARACTERIZED	General function prediction only
Traes_2BS_1799F829C	slr1821	7e-97	158/369(42.82)	297	Syn	COG0750	Predicted membrane-associated Zn-dependent proteases 1	[M]	CELLULAR PROCESSES AND SIGNALING	Cell wall/membrane/envelope biogenesis
Traes_2BS_1D691A35F	SPBC16H5.03c	3e-40	105/353(29.75)	152	Spo	COG0476	Dinucleotide-utilizing enzymes involved in molybdopterin and thiamine biosynthesis family 2	[H]	METABOLISM	Coenzyme transport and metabolism
Traes_2BS_209788B1B	Cj1411c	8e-47	124/403(30.77)	171	Cje	COG2124	Cytochrome P450	[Q]	METABOLISM	Secondary metabolites biosynthesis, transport and catabolism
Traes_2BS_20BCFE1EE	SPBC16H5.03c	9e-72	105/160(65.62)	228	Spo	COG0476	Dinucleotide-utilizing enzymes involved in molybdopterin and thiamine biosynthesis family 2	[H]	METABOLISM	Coenzyme transport and metabolism
Traes_2BS_236AF2A65	all1361	7e-22	55/186(29.57)	100	Nos	COG2124	Cytochrome P450	[Q]	METABOLISM	Secondary metabolites biosynthesis, transport and catabolism
Traes_2BS_23E0AC565	slr0399	1e-08	60/259(23.17)	57.8	Syn	COG0702	Predicted nucleoside-diphosphate-sugar epimerases	[MG]	--	--
Traes_1AL_B5C73E7E6	SPAC2G11.07c	3e-43	96/259(37.07)	156	Spo	COG0631	Serine/threonine protein phosphatase	[T]	CELLULAR PROCESSES AND SIGNALING	Signal transduction mechanisms
Traes_1AL_B64E75138	AGc2890	2e-47	115/362(31.77)	172	Atu	COG2124	Cytochrome P450	[Q]	METABOLISM	Secondary metabolites biosynthesis, transport and catabolism
Traes_1AL_B68AA4C68	SPAC10F6.03c	0	324/570(56.84)	636	Spo	COG0504	CTP synthase (UTP-ammonia lyase)	[F]	METABOLISM	Nucleotide transport and metabolism
Traes_1AL_B69FCAA8E	AGc2890	8e-20	50/145(34.48)	87	Atu	COG2124	Cytochrome P450	[Q]	METABOLISM	Secondary metabolites biosynthesis, transport and catabolism
Traes_1AL_BB3D071F8	all1743	1e-122	173/318(54.40)	358	Nos	COG1028	Dehydrogenases with different specificities (related to short-chain alcohol dehydrogenases)	[IQR]	--	--
Traes_1AL_BCD7C5B8B	aq_1969	2e-23	70/234(29.91)	99.4	Aae	COG0436	Aspartate/tyrosine/aromatic aminotransferase	[E]	METABOLISM	Amino acid transport and metabolism
Traes_1AL_BE4FF7D92	PAE2457	2e-12	46/102(45.10)	67.4	Pya	COG1055	Na+/H+ antiporter NhaD and related arsenite permeases	[P]	METABOLISM	Inorganic ion transport and metabolism
Traes_1AL_C02321B08	alr0289	1e-12	79/266(29.70)	72	Nos	COG1957	Inosine-uridine nucleoside N-ribohydrolase	[F]	METABOLISM	Nucleotide transport and metabolism
Traes_1AL_C1EF04361	SPAC1420.02c	0	254/390(65.13)	527	Spo	COG0459	Chaperonin GroEL (HSP60 family)	[O]	CELLULAR PROCESSES AND SIGNALING	Posttranslational modification, protein turnover, chaperones
Traes_1AL_C4B40A214	PH0378	7e-33	99/338(29.29)	127	Pho	COG0451	Nucleoside-diphosphate-sugar epimerases	[MG]	--	--
Traes_2BS_29B89DAB1	AGl379	1e-61	113/265(42.64)	198	Atu	COG1052	Lactate dehydrogenase and related dehydrogenases	[CHR]	--	--
Traes_2BS_29C388771	MT2062_2	2e-43	102/267(38.20)	153	MtC	COG1877	Trehalose-6-phosphatase	[G]	METABOLISM	Carbohydrate transport and metabolism
Traes_2BS_2A65408E0	SPAC869.01	2e-10	42/154(27.27)	59.3	Spo	COG0154	Asp-tRNAAsn/Glu-tRNAGln amidotransferase A subunit and related amidases	[J]	INFORMATION STORAGE AND PROCESSING	Translation, ribosomal structure and biogenesis
Traes_2BS_2C08B5129	alr0577	7e-07	22/62(35.48)	48.5	Nos	COG0545	FKBP-type peptidyl-prolyl cis-trans isomerases 1	[O]	CELLULAR PROCESSES AND SIGNALING	Posttranslational modification, protein turnover, chaperones
Traes_2BS_2C594923E	PA1649	3e-30	68/157(43.31)	113	Pae	COG1028	Dehydrogenases with different specificities (related to short-chain alcohol dehydrogenases)	[IQR]	--	--
Traes_2BS_2E20B1C17	BS_yvdP	7e-33	131/461(28.42)	133	Bsu	COG0277	FAD/FMN-containing dehydrogenases	[C]	METABOLISM	Energy production and conversion
Traes_2BS_2E4E870EF	alr1208	5e-68	98/178(55.06)	210	Nos	COG0233	Ribosome recycling factor	[J]	INFORMATION STORAGE AND PROCESSING	Translation, ribosomal structure and biogenesis
Traes_2BS_2EDCB210E	BH1923	1e-109	187/473(39.53)	333	Bha	COG2723	Beta-glucosidase/6-phospho-beta-glucosidase/beta-galactosidase	[G]	METABOLISM	Carbohydrate transport and metabolism
Traes_2BS_300A220C8	AGc662	4e-24	75/253(29.64)	99.8	Atu	COG1011	Predicted hydrolase (HAD superfamily)	[R]	POORLY CHARACTERIZED	General function prediction only
Traes_2BS_324A35F16	slr0574	3e-44	123/413(29.78)	162	Syn	COG2124	Cytochrome P450	[Q]	METABOLISM	Secondary metabolites biosynthesis, transport and catabolism
Traes_2BS_34536E892	CC3666	6e-24	66/189(34.92)	98.6	Ccr	COG5429	Uncharacterized secreted protein	[S]	POORLY CHARACTERIZED	Function unknown
Traes_2BS_36516F386	alr1450	5e-26	67/237(28.27)	109	Nos	COG2124	Cytochrome P450	[Q]	METABOLISM	Secondary metabolites biosynthesis, transport and catabolism
Traes_2BS_38899D1B3	Cgl1939	3e-15	100/339(29.50)	79	Cgl	COG0532	Translation initiation factor 2 (IF-2; GTPase)	[J]	INFORMATION STORAGE AND PROCESSING	Translation, ribosomal structure and biogenesis
Traes_2BS_3A775F5F1	L1010	2e-14	50/156(32.05)	68.9	Lla	COG0589	Universal stress protein UspA and related nucleotide-binding proteins	[T]	CELLULAR PROCESSES AND SIGNALING	Signal transduction mechanisms
Traes_2BS_425B98155	slr0877	4e-53	148/465(31.83)	191	Syn	COG0154	Asp-tRNAAsn/Glu-tRNAGln amidotransferase A subunit and related amidases	[J]	INFORMATION STORAGE AND PROCESSING	Translation, ribosomal structure and biogenesis
Traes_2BS_4A607F444	slr1325	6e-76	141/316(44.62)	254	Syn	COG0317	Guanosine polyphosphate pyrophosphohydrolases/synthetases	[TK]	--	--
Traes_2BS_51E9E0AD1	PA2514	3e-15	80/268(29.85)	76.6	Pae	COG0543	2-polyprenylphenol hydroxylase and related flavodoxin oxidoreductases	[HC]	--	--
Traes_2BS_523B3C97E	YNL298w_2	3e-23	75/251(29.88)	100	Sce	COG0515	Serine/threonine protein kinase	[RTKL]	--	--
Traes_2BS_53F84A9AD	AGc2890	2e-39	113/419(26.97)	151	Atu	COG2124	Cytochrome P450	[Q]	METABOLISM	Secondary metabolites biosynthesis, transport and catabolism
Traes_2BS_56373D360	PA1649	5e-24	57/138(41.30)	98.2	Pae	COG1028	Dehydrogenases with different specificities (related to short-chain alcohol dehydrogenases)	[IQR]	--	--
Traes_2BS_5DF7F4FEE	DR0479	9e-09	52/141(36.88)	57.4	Dra	COG0744	Membrane carboxypeptidase (penicillin-binding protein)	[M]	CELLULAR PROCESSES AND SIGNALING	Cell wall/membrane/envelope biogenesis
Traes_2BS_64F2A8C5B	SPCC794.09c	0	313/413(75.79)	629	Spo	COG5256	Translation elongation factor EF-1alpha (GTPase)	[J]	INFORMATION STORAGE AND PROCESSING	Translation, ribosomal structure and biogenesis
Traes_2BS_65836FEE4	tynA	5e-90	186/545(34.13)	295	Eco	COG3733	Cu2+-containing amine oxidase	[Q]	METABOLISM	Secondary metabolites biosynthesis, transport and catabolism
Traes_2BS_669081DD3	CC3272	2e-49	117/312(37.50)	169	Ccr	COG0584	Glycerophosphoryl diester phosphodiesterase	[C]	METABOLISM	Energy production and conversion
Traes_2BS_67C199FD1	SPAC1F7.08	1e-21	114/452(25.22)	100	Spo	COG2132	Putative multicopper oxidases	[Q]	METABOLISM	Secondary metabolites biosynthesis, transport and catabolism
Traes_2BS_6A7A2DE84	YDR477w_1	9e-57	101/262(38.55)	193	Sce	COG0515	Serine/threonine protein kinase	[RTKL]	--	--
Traes_2BS_6CBC3A542	YDR477w_1	7e-75	119/253(47.04)	236	Sce	COG0515	Serine/threonine protein kinase	[RTKL]	--	--
Traes_2BS_73B128D9B	SPCC4B3.13	4e-69	144/446(32.29)	232	Spo	COG0534	Na+-driven multidrug efflux pump	[V]	CELLULAR PROCESSES AND SIGNALING	Defense mechanisms
Traes_2BS_7575CBD10	CAC2121	1e-15	32/66(48.48)	72.8	Cac	COG0325	Predicted enzyme with a TIM-barrel fold	[R]	POORLY CHARACTERIZED	General function prediction only
Traes_2BS_7AD60A20A	YDL159w	4e-23	83/264(31.44)	104	Sce	COG0515	Serine/threonine protein kinase	[RTKL]	--	--
Traes_2BS_7DF366FE1	BS_ywtG	2e-68	150/462(32.47)	229	Bsu	COG0477	Permeases of the major facilitator superfamily	[GEPR]	--	--
Traes_2BS_87E3BCB91	Cgl1939	5e-06	47/156(30.13)	49.7	Cgl	COG0532	Translation initiation factor 2 (IF-2; GTPase)	[J]	INFORMATION STORAGE AND PROCESSING	Translation, ribosomal structure and biogenesis
Traes_2BS_88CF42F2E	RSp0365	1e-72	164/479(34.24)	246	Rso	COG2986	Histidine ammonia-lyase	[E]	METABOLISM	Amino acid transport and metabolism
Traes_2BS_88E1B6AE0	Cgl1939	7e-08	68/238(28.57)	55.5	Cgl	COG0532	Translation initiation factor 2 (IF-2; GTPase)	[J]	INFORMATION STORAGE AND PROCESSING	Translation, ribosomal structure and biogenesis
Traes_2BS_8B4CB340F	BH1923	6e-79	139/414(33.57)	253	Bha	COG2723	Beta-glucosidase/6-phospho-beta-glucosidase/beta-galactosidase	[G]	METABOLISM	Carbohydrate transport and metabolism
Traes_2BS_8BCE275A8	ECU06g0820	3e-52	118/352(33.52)	186	Ecu	COG0553	Superfamily II DNA/RNA helicases, SNF2 family	[KL]	--	--
Traes_2BS_924172B4A	SPBC13G1.07	3e-13	40/110(36.36)	73.6	Spo	COG5273	Uncharacterized protein containing DHHC-type Zn finger	[R]	POORLY CHARACTERIZED	General function prediction only
Traes_2BS_96ECE84C2	all4985	0	355/788(45.05)	694	Nos	COG0438	Glycosyltransferase	[M]	CELLULAR PROCESSES AND SIGNALING	Cell wall/membrane/envelope biogenesis
Traes_2BS_A20CCBEC3	slr0399	6e-07	33/108(30.56)	50.8	Syn	COG0702	Predicted nucleoside-diphosphate-sugar epimerases	[MG]	--	--
Traes_2BS_B28893F6E	CC0094	3e-50	102/259(39.38)	169	Ccr	COG1028	Dehydrogenases with different specificities (related to short-chain alcohol dehydrogenases)	[IQR]	--	--
Traes_2BS_BD0ED621D	Cgl1939	8e-07	58/214(27.10)	51.6	Cgl	COG0532	Translation initiation factor 2 (IF-2; GTPase)	[J]	INFORMATION STORAGE AND PROCESSING	Translation, ribosomal structure and biogenesis
Traes_2BS_C0AED9734	Rv2176	3e-14	36/77(46.75)	72.8	Mtu	COG0515	Serine/threonine protein kinase	[RTKL]	--	--
Traes_2BS_C0F4037CE	BS_yqfL	3e-50	105/267(39.33)	173	Bsu	COG1806	Uncharacterized protein conserved in bacteria	[S]	POORLY CHARACTERIZED	Function unknown
Traes_2BS_CA02DC5B2	ECU11g1690	6e-28	49/105(46.67)	110	Ecu	COG5147	Myb superfamily proteins, including transcription factors and mRNA splicing factors	[KAD]	--	--
Traes_2BS_CA5B9E87E	YDL159w	3e-16	62/211(29.38)	82	Sce	COG0515	Serine/threonine protein kinase	[RTKL]	--	--
Traes_2BS_CADAA49C9	mll2432	4e-63	98/205(47.80)	197	Mlo	COG0450	Peroxiredoxin	[O]	CELLULAR PROCESSES AND SIGNALING	Posttranslational modification, protein turnover, chaperones
Traes_2BS_CEF743090	Cgl1939	8e-14	106/360(29.44)	74.7	Cgl	COG0532	Translation initiation factor 2 (IF-2; GTPase)	[J]	INFORMATION STORAGE AND PROCESSING	Translation, ribosomal structure and biogenesis
Traes_2BS_CF59DCDF31	SSO2289	7e-15	45/118(38.14)	70.5	Sso	COG1028	Dehydrogenases with different specificities (related to short-chain alcohol dehydrogenases)	[IQR]	--	--
Traes_2BS_D0B71C954	CC2670_4	2e-13	50/121(41.32)	63.9	Ccr	COG0784	FOG: CheY-like receiver	[T]	CELLULAR PROCESSES AND SIGNALING	Signal transduction mechanisms
Traes_2BS_D3EF7B31B	SMc02579	1e-10	36/93(38.71)	62	Sme	COG2124	Cytochrome P450	[Q]	METABOLISM	Secondary metabolites biosynthesis, transport and catabolism
Traes_2BS_D7ED8BF9A	all1597	1e-131	180/355(50.70)	385	Nos	COG3239	Fatty acid desaturase	[I]	METABOLISM	Lipid transport and metabolism
Traes_2BS_D8EC76A3B	SMa0627	2e-37	82/228(35.96)	134	Sme	COG0580	Glycerol uptake facilitator and related permeases (Major Intrinsic Protein Family)	[G]	METABOLISM	Carbohydrate transport and metabolism
Traes_2BS_E089A7A85	BS_yvdP	3e-40	131/461(28.42)	153	Bsu	COG0277	FAD/FMN-containing dehydrogenases	[C]	METABOLISM	Energy production and conversion
Traes_2BS_E09A9ED93	BS_yvdP	3e-36	127/460(27.61)	142	Bsu	COG0277	FAD/FMN-containing dehydrogenases	[C]	METABOLISM	Energy production and conversion
Traes_2BS_E0BE8F2D1	SPBC29A3.06	5e-28	62/172(36.05)	110	Spo	COG2319	FOG: WD40 repeat	[R]	POORLY CHARACTERIZED	General function prediction only
Traes_2BS_E15A746F5	SPAC24H6.04	6e-64	126/360(35.00)	213	Spo	COG5026	Hexokinase	[G]	METABOLISM	Carbohydrate transport and metabolism
Traes_2BS_E1E541767	ECU11g1690	1e-28	57/124(45.97)	112	Ecu	COG5147	Myb superfamily proteins, including transcription factors and mRNA splicing factors	[KAD]	--	--
Traes_2BS_E5732CD2C	CAC3436	2e-76	171/515(33.20)	263	Cac	COG3534	Alpha-L-arabinofuranosidase	[G]	METABOLISM	Carbohydrate transport and metabolism
Traes_2BS_E89B83A0B	YAR019c	8e-20	68/215(31.63)	94.7	Sce	COG0515	Serine/threonine protein kinase	[RTKL]	--	--
Traes_2BS_E9DF7190B	BS_ywtG	2e-79	153/453(33.77)	257	Bsu	COG0477	Permeases of the major facilitator superfamily	[GEPR]	--	--
Traes_2BS_EA016F20A	PA1293	2e-74	140/349(40.11)	236	Pae	COG3386	Gluconolactonase	[G]	METABOLISM	Carbohydrate transport and metabolism
Traes_2BS_F2193201C	BH2504_1	6e-19	70/217(32.26)	89.7	Bha	COG0515	Serine/threonine protein kinase	[RTKL]	--	--
Traes_1AL_D0CB07C73	VC2001	1e-39	85/233(36.48)	141	Vch	COG0676	Uncharacterized enzymes related to aldose 1-epimerase	[G]	METABOLISM	Carbohydrate transport and metabolism
Traes_2BS_F59B9FA20	SPAC869.01	2e-70	115/215(53.49)	227	Spo	COG0154	Asp-tRNAAsn/Glu-tRNAGln amidotransferase A subunit and related amidases	[J]	INFORMATION STORAGE AND PROCESSING	Translation, ribosomal structure and biogenesis
Traes_2BS_F82F6EB28	Rv3313c	3e-20	76/284(26.76)	91.7	Mtu	COG1816	Adenosine deaminase	[F]	METABOLISM	Nucleotide transport and metabolism
Traes_2BS_F84B712D7	SPAC644.11c	3e-07	24/62(38.71)	48.1	Spo	COG0642	Signal transduction histidine kinase	[T]	CELLULAR PROCESSES AND SIGNALING	Signal transduction mechanisms
Traes_2BS_FBE40AC05	YGR209c	1e-11	33/96(34.38)	62	Sce	COG0526	Thiol-disulfide isomerase and thioredoxins	[OC]	--	--
Traes_2BS_FCAF45B4F	SPAC17A2.09c	9e-56	119/339(35.10)	196	Spo	COG0724	RNA-binding proteins (RRM domain)	[R]	POORLY CHARACTERIZED	General function prediction only
Traes_2DL_0032C6179	CC1418	2e-68	124/276(44.93)	218	Ccr	COG2017	Galactose mutarotase and related enzymes	[G]	METABOLISM	Carbohydrate transport and metabolism
Traes_2DL_0085274CD	CAC0518	1e-19	41/100(41.00)	84	Cac	COG0469	Pyruvate kinase	[G]	METABOLISM	Carbohydrate transport and metabolism
Traes_2DL_04892661A	alr3672	2e-25	57/152(37.50)	101	Nos	COG1012	NAD-dependent aldehyde dehydrogenases	[C]	METABOLISM	Energy production and conversion
Traes_2DL_04AA47AA7	sll1342	3e-52	91/143(63.64)	170	Syn	COG0057	Glyceraldehyde-3-phosphate dehydrogenase/erythrose-4-phosphate dehydrogenase	[G]	METABOLISM	Carbohydrate transport and metabolism
Traes_2DL_0753011C3	SPAC3F10.02c	5e-24	84/318(26.42)	107	Spo	COG0168	Trk-type K+ transport systems, membrane components	[P]	METABOLISM	Inorganic ion transport and metabolism
Traes_2DL_091F48866	YPO2725	2e-17	65/199(32.66)	88.2	Ype	COG3501	Uncharacterized protein conserved in bacteria	[S]	POORLY CHARACTERIZED	Function unknown
Traes_2DL_09EE68B6C	SPBC215.15	4e-09	20/35(57.14)	52	Spo	COG2319	FOG: WD40 repeat	[R]	POORLY CHARACTERIZED	General function prediction only
Traes_2DL_0CD214042	SPBC557.03c	3e-26	105/384(27.34)	116	Spo	COG5184	Alpha-tubulin suppressor and related RCC1 domain-containing proteins	[DZ]	--	--
Traes_2DL_0DFFD3CE2	SP2146	9e-58	107/296(36.15)	197	Spn	COG3669	Alpha-L-fucosidase	[G]	METABOLISM	Carbohydrate transport and metabolism
Traes_2DL_101B4AEDE	SPAPB24D3.10c	1e-34	58/117(49.57)	127	Spo	COG1501	Alpha-glucosidases, family 31 of glycosyl hydrolases	[G]	METABOLISM	Carbohydrate transport and metabolism
Traes_2DL_10C922B14	SA1063_1	4e-06	34/106(32.08)	52	Sau	COG0515	Serine/threonine protein kinase	[RTKL]	--	--
Traes_2DL_13533D388	slr0942	3e-18	34/72(47.22)	78.2	Syn	COG0656	Aldo/keto reductases, related to diketogulonate reductase	[R]	POORLY CHARACTERIZED	General function prediction only
Traes_2DL_17E028CA3	STM0233	1e-28	86/244(35.25)	118	Sty	COG3979	Uncharacterized protein contain chitin-binding domain type 3	[R]	POORLY CHARACTERIZED	General function prediction only
Traes_2DL_1D912517E	SPAC17A2.13c	2e-64	104/144(72.22)	199	Spo	COG5040	14-3-3 family protein	[T]	CELLULAR PROCESSES AND SIGNALING	Signal transduction mechanisms
Traes_2DL_1FF716E43	mll6250	7e-51	118/350(33.71)	181	Mlo	COG3733	Cu2+-containing amine oxidase	[Q]	METABOLISM	Secondary metabolites biosynthesis, transport and catabolism
Traes_2DL_20A9E6F75	sll0482	3e-14	63/195(32.31)	77.4	Syn	COG3675	Predicted lipase	[I]	METABOLISM	Lipid transport and metabolism
Traes_2DL_213E56BB0	ECU11g1050	6e-11	50/183(27.32)	62.4	Ecu	COG3104	Dipeptide/tripeptide permease	[E]	METABOLISM	Amino acid transport and metabolism
Traes_2DL_2169EBB35	SPAC19G12.10c_2	2e-28	118/450(26.22)	119	Spo	COG2939	Carboxypeptidase C (cathepsin A)	[E]	METABOLISM	Amino acid transport and metabolism
Traes_2DL_22482812B	all4985	0	334/735(45.44)	669	Nos	COG0438	Glycosyltransferase	[M]	CELLULAR PROCESSES AND SIGNALING	Cell wall/membrane/envelope biogenesis
Traes_2DL_24AC7EC8A	BH0579	5e-47	126/441(28.57)	171	Bha	COG2124	Cytochrome P450	[Q]	METABOLISM	Secondary metabolites biosynthesis, transport and catabolism
Traes_2DL_2CAFF52C8	PAB0873	1e-109	189/387(48.84)	328	Pab	COG1473	Metal-dependent amidase/aminoacylase/carboxypeptidase	[R]	POORLY CHARACTERIZED	General function prediction only
Traes_2DL_2DF06BECE	SPCC663.03	8e-14	66/278(23.74)	72.4	Spo	COG1132	ABC-type multidrug transport system, ATPase and permease components	[V]	CELLULAR PROCESSES AND SIGNALING	Defense mechanisms
Traes_2DL_2EEF17889	alr1244	2e-37	74/152(48.68)	131	Nos	COG0703	Shikimate kinase	[E]	METABOLISM	Amino acid transport and metabolism
Traes_2DL_2FB11E18C	L138452_1	2e-15	59/201(29.35)	77	Lla	COG0515	Serine/threonine protein kinase	[RTKL]	--	--
Traes_2DL_317A97496	ssl0020	7e-43	62/78(79.49)	135	Syn	COG0633	Ferredoxin	[C]	METABOLISM	Energy production and conversion
Traes_2DL_31962A352	DR0479	1e-07	39/106(36.79)	50.1	Dra	COG0744	Membrane carboxypeptidase (penicillin-binding protein)	[M]	CELLULAR PROCESSES AND SIGNALING	Cell wall/membrane/envelope biogenesis
Traes_2DL_3B2B9300C	YIR027c	2e-44	78/172(45.35)	157	Sce	COG0044	Dihydroorotase and related cyclic amidohydrolases	[F]	METABOLISM	Nucleotide transport and metabolism
Traes_2DL_3C229EB92	all1743	4e-74	108/201(53.73)	228	Nos	COG1028	Dehydrogenases with different specificities (related to short-chain alcohol dehydrogenases)	[IQR]	--	--
Traes_2DL_3F629F475	SPAC13G7.01c	4e-07	22/53(41.51)	47	Spo	COG1657	Squalene cyclase	[I]	METABOLISM	Lipid transport and metabolism
Traes_2DL_3F7338024	alr3858	1e-120	178/265(67.17)	357	Nos	COG0206	Cell division GTPase	[D]	CELLULAR PROCESSES AND SIGNALING	Cell cycle control, cell division, chromosome partitioning
Traes_2DL_41EF8C485	TM1491	2e-18	39/76(51.32)	75.9	Tma	COG0186	Ribosomal protein S17	[J]	INFORMATION STORAGE AND PROCESSING	Translation, ribosomal structure and biogenesis
Traes_2DL_47E335BA6	BS_ytbE	2e-12	38/89(42.70)	63.5	Bsu	COG0656	Aldo/keto reductases, related to diketogulonate reductase	[R]	POORLY CHARACTERIZED	General function prediction only
Traes_2DL_4B7D9D961	YPO3123	4e-39	59/101(58.42)	132	Ype	COG0503	Adenine/guanine phosphoribosyltransferases and related PRPP-binding proteins	[F]	METABOLISM	Nucleotide transport and metabolism
Traes_2DL_4BB4B2BA2	AGc2867	3e-24	45/80(56.25)	95.1	Atu	COG1064	Zn-dependent alcohol dehydrogenases	[R]	POORLY CHARACTERIZED	General function prediction only
Traes_2DL_502A50864	SPAC664.09	2e-36	75/203(36.95)	135	Spo	COG0405	Gamma-glutamyltransferase	[E]	METABOLISM	Amino acid transport and metabolism
Traes_2DL_51FF05F66	CAC3655	0	347/842(41.21)	598	Cac	COG2217	Cation transport ATPase	[P]	METABOLISM	Inorganic ion transport and metabolism
Traes_2DL_53CC6EB25	alr2051	3e-06	27/76(35.53)	45.1	Nos	COG0405	Gamma-glutamyltransferase	[E]	METABOLISM	Amino acid transport and metabolism
Traes_2DL_546B3237C	SPCC1223.11	6e-54	116/326(35.58)	184	Spo	COG0631	Serine/threonine protein phosphatase	[T]	CELLULAR PROCESSES AND SIGNALING	Signal transduction mechanisms
Traes_2DL_5642F7EAC	lin1934_1	7e-21	62/211(29.38)	96.7	Lin	COG0515	Serine/threonine protein kinase	[RTKL]	--	--
Traes_2DL_57B0D42E6	alr0124_1	2e-21	122/413(29.54)	100	Nos	COG4886	Leucine-rich repeat (LRR) protein	[S]	POORLY CHARACTERIZED	Function unknown
Traes_2DL_5A1CE8406	YEL011w	4e-08	23/51(45.10)	50.4	Sce	COG0296	1,4-alpha-glucan branching enzyme	[G]	METABOLISM	Carbohydrate transport and metabolism
Traes_2DL_5DAB8122E	YDR497c	2e-18	41/101(40.59)	81.6	Sce	COG0477	Permeases of the major facilitator superfamily	[GEPR]	--	--
Traes_2DL_5DD3B00F8	sll0020	1e-128	199/242(82.23)	387	Syn	COG0542	ATPases with chaperone activity, ATP-binding subunit	[O]	CELLULAR PROCESSES AND SIGNALING	Posttranslational modification, protein turnover, chaperones
Traes_2DL_5F9D707F2	CT770	1e-131	186/307(60.59)	380	Ctr	COG0304	3-oxoacyl-(acyl-carrier-protein) synthase	[IQ]	--	--
Traes_2DL_60E7852F7	MTH898	1e-19	55/156(35.26)	82	Mth	COG0589	Universal stress protein UspA and related nucleotide-binding proteins	[T]	CELLULAR PROCESSES AND SIGNALING	Signal transduction mechanisms
Traes_2DL_629DE1ACC	BS_yloP_1	1e-09	37/109(33.94)	58.5	Bsu	COG0515	Serine/threonine protein kinase	[RTKL]	--	--
Traes_2DL_676AA4883	YJL167w	7e-32	56/121(46.28)	116	Sce	COG0142	Geranylgeranyl pyrophosphate synthase	[H]	METABOLISM	Coenzyme transport and metabolism
Traes_2DL_6C6BA8406	SMb20358_2	2e-11	23/61(37.70)	57.4	Sme	COG0784	FOG: CheY-like receiver	[T]	CELLULAR PROCESSES AND SIGNALING	Signal transduction mechanisms
Traes_2DL_6CA449145	YEL011w	1e-117	206/418(49.28)	364	Sce	COG0296	1,4-alpha-glucan branching enzyme	[G]	METABOLISM	Carbohydrate transport and metabolism
Traes_2DL_709C81859	SPAC57A7.09	1e-06	17/33(51.52)	51.2	Spo	COG5540	RING-finger-containing ubiquitin ligase	[O]	CELLULAR PROCESSES AND SIGNALING	Posttranslational modification, protein turnover, chaperones
Traes_2DL_70C0930EF	SPBC119.09c	2e-17	31/65(47.69)	75.5	Spo	COG5081	Predicted membrane protein	[S]	POORLY CHARACTERIZED	Function unknown
Traes_2DL_7183519F8	ECU11g1690	2e-26	51/104(49.04)	104	Ecu	COG5147	Myb superfamily proteins, including transcription factors and mRNA splicing factors	[KAD]	--	--
Traes_2DL_74E015594	kup	6e-92	170/530(32.08)	293	Eco	COG3158	K+ transporter	[P]	METABOLISM	Inorganic ion transport and metabolism
Traes_2DL_76460989D	mll8087	8e-70	154/434(35.48)	239	Mlo	COG2907	Predicted NAD/FAD-binding protein	[R]	POORLY CHARACTERIZED	General function prediction only
Traes_1AL_D997AAC66	DR0479	1e-08	53/161(32.92)	58.9	Dra	COG0744	Membrane carboxypeptidase (penicillin-binding protein)	[M]	CELLULAR PROCESSES AND SIGNALING	Cell wall/membrane/envelope biogenesis
Traes_1AL_DF3BE19C4	alr1744	0	278/382(72.77)	588	Nos	COG0451	Nucleoside-diphosphate-sugar epimerases	[MG]	--	--
Traes_1AL_E4C9AC319	YIR022w	1e-41	70/153(45.75)	138	Sce	COG0681	Signal peptidase I	[U]	CELLULAR PROCESSES AND SIGNALING	Intracellular trafficking, secretion, and vesicular transport
Traes_1AL_E5E41283E	TM0272	1e-131	204/352(57.95)	397	Tma	COG0574	Phosphoenolpyruvate synthase/pyruvate phosphate dikinase	[G]	METABOLISM	Carbohydrate transport and metabolism
Traes_1AL_E859722AF	PM2008	1e-06	30/101(29.70)	46.6	Pmu	COG3063	Tfp pilus assembly protein PilF	[NU]	--	--
Traes_1AL_EA8BACE9E	SPAC24H6.04	2e-76	162/455(35.60)	248	Spo	COG5026	Hexokinase	[G]	METABOLISM	Carbohydrate transport and metabolism
Traes_1AL_EAFF3FCA0	SPy2083	3e-14	45/136(33.09)	69.7	Spy	COG3643	Glutamate formiminotransferase	[E]	METABOLISM	Amino acid transport and metabolism
Traes_1AL_ED2F30785	VC1445_2	6e-11	27/65(41.54)	56.2	Vch	COG0784	FOG: CheY-like receiver	[T]	CELLULAR PROCESSES AND SIGNALING	Signal transduction mechanisms
Traes_2DL_784FC5773	YGL114w	2e-34	167/710(23.52)	142	Sce	COG1297	Predicted membrane protein	[S]	POORLY CHARACTERIZED	Function unknown
Traes_2DL_787806003	SA0658	4e-15	31/67(46.27)	68.9	Sau	COG0656	Aldo/keto reductases, related to diketogulonate reductase	[R]	POORLY CHARACTERIZED	General function prediction only
Traes_2DL_7B858F797	CAC2722	2e-27	73/232(31.47)	111	Cac	COG5184	Alpha-tubulin suppressor and related RCC1 domain-containing proteins	[DZ]	--	--
Traes_2DL_7E126925F	ECU08g0850	3e-11	30/67(44.78)	58.2	Ecu	COG5228	mRNA deadenylase subunit	[A]	INFORMATION STORAGE AND PROCESSING	RNA processing and modification
Traes_2DL_80DD45E69	sll1342	8e-06	18/20(90.00)	43.9	Syn	COG0057	Glyceraldehyde-3-phosphate dehydrogenase/erythrose-4-phosphate dehydrogenase	[G]	METABOLISM	Carbohydrate transport and metabolism
Traes_2DL_8C4A359D0	BH2504_1	1e-20	68/219(31.05)	95.9	Bha	COG0515	Serine/threonine protein kinase	[RTKL]	--	--
Traes_2DL_8D783CC36	SMa0627	9e-24	56/154(36.36)	95.9	Sme	COG0580	Glycerol uptake facilitator and related permeases (Major Intrinsic Protein Family)	[G]	METABOLISM	Carbohydrate transport and metabolism
Traes_2DL_91E53D238	DR2418	1e-08	53/157(33.76)	58.2	Dra	COG0745	Response regulators consisting of a CheY-like receiver domain and a winged-helix DNA-binding domain	[TK]	--	--
Traes_2DL_937237F3E	YLR043c	3e-23	45/99(45.45)	88.2	Sce	COG0526	Thiol-disulfide isomerase and thioredoxins	[OC]	--	--
Traes_2DL_9450EC36F	alr5252	1e-23	42/74(56.76)	90.9	Nos	COG2226	Methylase involved in ubiquinone/menaquinone biosynthesis	[H]	METABOLISM	Coenzyme transport and metabolism
Traes_2DL_987714E5A	CAC2614	3e-15	53/187(28.34)	75.5	Cac	COG0637	Predicted phosphatase/phosphohexomutase	[R]	POORLY CHARACTERIZED	General function prediction only
Traes_2DL_9E3C831EF	DRA0210	5e-10	49/132(37.12)	58.2	Dra	COG0747	ABC-type dipeptide transport system, periplasmic component	[E]	METABOLISM	Amino acid transport and metabolism
Traes_2DL_9F53527D8	RSp1124	1e-26	47/87(54.02)	102	Rso	COG1064	Zn-dependent alcohol dehydrogenases	[R]	POORLY CHARACTERIZED	General function prediction only
Traes_2DL_A168393D5	CAC0404_1	9e-21	86/276(31.16)	92.8	Cac	COG0515	Serine/threonine protein kinase	[RTKL]	--	--
Traes_2DL_A792D76FC	CPn0999	2e-35	72/152(47.37)	134	Cpn	COG1185	Polyribonucleotide nucleotidyltransferase (polynucleotide phosphorylase)	[J]	INFORMATION STORAGE AND PROCESSING	Translation, ribosomal structure and biogenesis
Traes_2DL_A829EFA3C	YAR019c	4e-20	59/200(29.50)	95.9	Sce	COG0515	Serine/threonine protein kinase	[RTKL]	--	--
Traes_2DL_AEE535136	SP1853	2e-39	117/383(30.55)	146	Spn	COG0153	Galactokinase	[G]	METABOLISM	Carbohydrate transport and metabolism
Traes_2DL_B1A94F36F	CAC0855	1e-21	55/175(31.43)	89.7	Cac	COG0637	Predicted phosphatase/phosphohexomutase	[R]	POORLY CHARACTERIZED	General function prediction only
Traes_2DL_B74C429D31	alr0124_1	3e-20	102/342(29.82)	94.7	Nos	COG4886	Leucine-rich repeat (LRR) protein	[S]	POORLY CHARACTERIZED	Function unknown
Traes_2DL_BDD8E89F3	RSp0138	2e-09	31/77(40.26)	55.1	Rso	COG4677	Pectin methylesterase	[G]	METABOLISM	Carbohydrate transport and metabolism
Traes_2DL_BDECC07BD	ECU11g1690	3e-29	54/108(50.00)	114	Ecu	COG5147	Myb superfamily proteins, including transcription factors and mRNA splicing factors	[KAD]	--	--
Traes_2DL_BE192BFBB	YGL115w	5e-26	80/336(23.81)	109	Sce	COG0517	FOG: CBS domain	[R]	POORLY CHARACTERIZED	General function prediction only
Traes_2DL_BEFA5F419	YPL058c_3	4e-40	54/124(43.55)	101	Sce	COG1131	ABC-type multidrug transport system, ATPase component	[V]	CELLULAR PROCESSES AND SIGNALING	Defense mechanisms
Traes_2DL_C4B1C27CA	SPAC17A2.09c	1e-20	61/194(31.44)	92	Spo	COG0724	RNA-binding proteins (RRM domain)	[R]	POORLY CHARACTERIZED	General function prediction only
Traes_2DL_C964675DE	ECU11g1690	5e-32	53/108(49.07)	114	Ecu	COG5147	Myb superfamily proteins, including transcription factors and mRNA splicing factors	[KAD]	--	--
Traes_2DL_D4F20D247	SPAC1805.12c_2	4e-21	33/51(64.71)	79.3	Spo	COG1552	Ribosomal protein L40E	[J]	INFORMATION STORAGE AND PROCESSING	Translation, ribosomal structure and biogenesis
Traes_2DL_DB29E1FA5	MT0155	1e-07	23/60(38.33)	47.8	MtC	COG1012	NAD-dependent aldehyde dehydrogenases	[C]	METABOLISM	Energy production and conversion
Traes_2DL_DCEDE1CC6	mlr6974	3e-09	24/41(58.54)	52	Mlo	COG0318	Acyl-CoA synthetases (AMP-forming)/AMP-acid ligases II	[IQ]	--	--
Traes_2DL_DECB6FBDB	YDR513w	1e-21	48/108(44.44)	85.9	Sce	COG0695	Glutaredoxin and related proteins	[O]	CELLULAR PROCESSES AND SIGNALING	Posttranslational modification, protein turnover, chaperones
Traes_2DL_DF2F64147	VCA0993	8e-26	59/128(46.09)	101	Vch	COG1902	NADH:flavin oxidoreductases, Old Yellow Enzyme family	[C]	METABOLISM	Energy production and conversion
Traes_2DL_E46C89DD8	TM0282	3e-06	23/56(41.07)	46.6	Tma	COG2017	Galactose mutarotase and related enzymes	[G]	METABOLISM	Carbohydrate transport and metabolism
Traes_2DL_E4FC4E68D	mlr2975	9e-18	40/97(41.24)	79	Mlo	COG0154	Asp-tRNAAsn/Glu-tRNAGln amidotransferase A subunit and related amidases	[J]	INFORMATION STORAGE AND PROCESSING	Translation, ribosomal structure and biogenesis
Traes_2DL_E56A5ACED	CAC0954	3e-24	56/143(39.16)	99	Cac	COG0705	Uncharacterized membrane protein (homolog of Drosophila rhomboid)	[R]	POORLY CHARACTERIZED	General function prediction only
Traes_2DL_E74D905DE	SPBC18H10.15	1e-110	167/332(50.30)	335	Spo	COG0515	Serine/threonine protein kinase	[RTKL]	--	--
Traes_2DL_EB059E732	XF0845	8e-19	34/85(40.00)	80.9	Xfa	COG1472	Beta-glucosidase-related glycosidases	[G]	METABOLISM	Carbohydrate transport and metabolism
Traes_2DL_EB7115604	BMEI2002	0	423/631(67.04)	836	Bme	COG0443	Molecular chaperone	[O]	CELLULAR PROCESSES AND SIGNALING	Posttranslational modification, protein turnover, chaperones
Traes_2DL_EEB703072	SPAC24H6.13	7e-60	183/721(25.38)	219	Spo	COG5594	Uncharacterized integral membrane protein	[S]	POORLY CHARACTERIZED	Function unknown
Traes_2DL_F1A900AE0	all1418	6e-35	81/223(36.32)	130	Nos	COG1028	Dehydrogenases with different specificities (related to short-chain alcohol dehydrogenases)	[IQR]	--	--
Traes_2DL_F483F3232	SPAC869.08	2e-60	102/223(45.74)	193	Spo	COG2518	Protein-L-isoaspartate carboxylmethyltransferase	[O]	CELLULAR PROCESSES AND SIGNALING	Posttranslational modification, protein turnover, chaperones
Traes_2DL_F714CB6DF	SPCC4B3.13	5e-85	151/434(34.79)	273	Spo	COG0534	Na+-driven multidrug efflux pump	[V]	CELLULAR PROCESSES AND SIGNALING	Defense mechanisms
Traes_2DL_F836B678E	SPBC28F2.12	0	1044/1766(59.12)	2056	Spo	COG0086	DNA-directed RNA polymerase, beta' subunit/160 kD subunit	[K]	INFORMATION STORAGE AND PROCESSING	Transcription
Traes_1AL_EED34FDFB	RSp0913	3e-48	110/298(36.91)	167	Rso	COG0673	Predicted dehydrogenases and related proteins	[R]	POORLY CHARACTERIZED	General function prediction only
Traes_1AL_F1652A014	YLR244c	8e-28	59/183(32.24)	108	Sce	COG0024	Methionine aminopeptidase	[J]	INFORMATION STORAGE AND PROCESSING	Translation, ribosomal structure and biogenesis
Traes_1AL_F4F1F73DF	SPAPB2B4.04c	1e-101	180/420(42.86)	330	Spo	COG0474	Cation transport ATPase	[P]	METABOLISM	Inorganic ion transport and metabolism
Traes_1AL_FBC19432E	Cj1118c	3e-13	34/120(28.33)	63.5	Cje	COG0784	FOG: CheY-like receiver	[T]	CELLULAR PROCESSES AND SIGNALING	Signal transduction mechanisms
Traes_2DL_FABF0493F	DR1554	6e-09	50/154(32.47)	55.1	Dra	COG1307	Uncharacterized protein conserved in bacteria	[S]	POORLY CHARACTERIZED	Function unknown
Traes_2DL_FBE8DBDCF	YEL011w	5e-89	144/248(58.06)	281	Sce	COG0296	1,4-alpha-glucan branching enzyme	[G]	METABOLISM	Carbohydrate transport and metabolism
Traes_2DL_FEA1569411	DR0479	2e-06	42/122(34.43)	46.6	Dra	COG0744	Membrane carboxypeptidase (penicillin-binding protein)	[M]	CELLULAR PROCESSES AND SIGNALING	Cell wall/membrane/envelope biogenesis
Traes_2DL_FFB3FD2B3	Zkup	2e-95	188/578(32.53)	311	EcZ	COG3158	K+ transporter	[P]	METABOLISM	Inorganic ion transport and metabolism
Traes_2DS_05DCEB6801	BS_yvdP	2e-39	133/457(29.10)	150	Bsu	COG0277	FAD/FMN-containing dehydrogenases	[C]	METABOLISM	Energy production and conversion
Traes_2DS_0751C4087	Cj1411c	5e-30	71/200(35.50)	117	Cje	COG2124	Cytochrome P450	[Q]	METABOLISM	Secondary metabolites biosynthesis, transport and catabolism
Traes_2DS_08BEDE76B	L87453	4e-27	91/352(25.85)	112	Lla	COG1816	Adenosine deaminase	[F]	METABOLISM	Nucleotide transport and metabolism
Traes_2DS_094068BB0	BH2504_1	6e-20	63/195(32.31)	94	Bha	COG0515	Serine/threonine protein kinase	[RTKL]	--	--
Traes_2DS_0CA4C0B21	alr0577	3e-08	24/62(38.71)	52.8	Nos	COG0545	FKBP-type peptidyl-prolyl cis-trans isomerases 1	[O]	CELLULAR PROCESSES AND SIGNALING	Posttranslational modification, protein turnover, chaperones
Traes_2DS_0F2C6A075	YAR019c	7e-21	58/195(29.74)	99.8	Sce	COG0515	Serine/threonine protein kinase	[RTKL]	--	--
Traes_2DS_0FF13778E	YDL159w	2e-22	78/244(31.97)	101	Sce	COG0515	Serine/threonine protein kinase	[RTKL]	--	--
Traes_2DS_11CC4F987	BS_ywtG	6e-17	58/192(30.21)	84.3	Bsu	COG0477	Permeases of the major facilitator superfamily	[GEPR]	--	--
Traes_2DS_1294B50C2	SMa0627	7e-10	23/53(43.40)	54.3	Sme	COG0580	Glycerol uptake facilitator and related permeases (Major Intrinsic Protein Family)	[G]	METABOLISM	Carbohydrate transport and metabolism
Traes_2DS_144CE9D71	BS_yvdP	2e-12	37/107(34.58)	64.3	Bsu	COG0277	FAD/FMN-containing dehydrogenases	[C]	METABOLISM	Energy production and conversion
Traes_2DS_15F511161	Rv3372_2	2e-21	54/139(38.85)	88.6	Mtu	COG1877	Trehalose-6-phosphatase	[G]	METABOLISM	Carbohydrate transport and metabolism
Traes_2DS_16A6C32B8	YAR019c	8e-11	35/124(28.23)	62.8	Sce	COG0515	Serine/threonine protein kinase	[RTKL]	--	--
Traes_2DS_239C01C02	VC0769	1e-14	35/70(50.00)	68.6	Vch	COG3979	Uncharacterized protein contain chitin-binding domain type 3	[R]	POORLY CHARACTERIZED	General function prediction only
Traes_2DS_277CE0DAB1	STM2445	3e-14	47/121(38.84)	68.6	Sty	COG1028	Dehydrogenases with different specificities (related to short-chain alcohol dehydrogenases)	[IQR]	--	--
Traes_2DS_28CA50371	RSp0365	9e-38	92/271(33.95)	146	Rso	COG2986	Histidine ammonia-lyase	[E]	METABOLISM	Amino acid transport and metabolism
Traes_2DS_2BA9E0D54	PA1293	5e-09	49/176(27.84)	58.9	Pae	COG3386	Gluconolactonase	[G]	METABOLISM	Carbohydrate transport and metabolism
Traes_2DS_3017E946B	tynA	3e-85	171/489(34.97)	280	Eco	COG3733	Cu2+-containing amine oxidase	[Q]	METABOLISM	Secondary metabolites biosynthesis, transport and catabolism
Traes_2DS_3569AEDFB	ECU11g1690	8e-29	53/114(46.49)	110	Ecu	COG5147	Myb superfamily proteins, including transcription factors and mRNA splicing factors	[KAD]	--	--
Traes_2DS_3663CF5CF	slr0399	1e-09	61/260(23.46)	60.5	Syn	COG0702	Predicted nucleoside-diphosphate-sugar epimerases	[MG]	--	--
Traes_2DS_3D2C53D93	alr1896	1e-112	168/283(59.36)	337	Nos	COG0459	Chaperonin GroEL (HSP60 family)	[O]	CELLULAR PROCESSES AND SIGNALING	Posttranslational modification, protein turnover, chaperones
Traes_2DS_3D8682A7A	BH3763	2e-31	112/413(27.12)	129	Bha	COG1404	Subtilisin-like serine proteases	[O]	CELLULAR PROCESSES AND SIGNALING	Posttranslational modification, protein turnover, chaperones
Traes_2DS_46FDC184F	XF1610	3e-21	59/234(25.21)	97.1	Xfa	COG0524	Sugar kinases, ribokinase family	[G]	METABOLISM	Carbohydrate transport and metabolism
Traes_2DS_4958D86F5	Rv2002	7e-50	104/262(39.69)	167	Mtu	COG1028	Dehydrogenases with different specificities (related to short-chain alcohol dehydrogenases)	[IQR]	--	--
Traes_2DS_4BC22379D	SPAC1687.22c	9e-94	149/349(42.69)	299	Spo	COG5099	RNA-binding protein of the Puf family, translational repressor	[J]	INFORMATION STORAGE AND PROCESSING	Translation, ribosomal structure and biogenesis
Traes_2DS_4CAA29C39	CC0094	5e-09	26/47(55.32)	52.4	Ccr	COG1028	Dehydrogenases with different specificities (related to short-chain alcohol dehydrogenases)	[IQR]	--	--
Traes_2DS_4F77C02C7	PA1649	1e-20	43/90(47.78)	84.7	Pae	COG1028	Dehydrogenases with different specificities (related to short-chain alcohol dehydrogenases)	[IQR]	--	--
Traes_2DS_552F3FA6A	PH1043	1e-66	125/315(39.68)	213	Pho	COG1473	Metal-dependent amidase/aminoacylase/carboxypeptidase	[R]	POORLY CHARACTERIZED	General function prediction only
Traes_2DS_561549A20	AGc662	4e-24	63/192(32.81)	99.8	Atu	COG1011	Predicted hydrolase (HAD superfamily)	[R]	POORLY CHARACTERIZED	General function prediction only
Traes_2DS_56E6F7ABF	aq_576	5e-23	76/244(31.15)	99	Aae	COG0515	Serine/threonine protein kinase	[RTKL]	--	--
Traes_2DS_5D0D6CE9A	DR0479	8e-08	37/104(35.58)	51.6	Dra	COG0744	Membrane carboxypeptidase (penicillin-binding protein)	[M]	CELLULAR PROCESSES AND SIGNALING	Cell wall/membrane/envelope biogenesis
Traes_2DS_625B3FD77	PH1043	3e-85	134/295(45.42)	263	Pho	COG1473	Metal-dependent amidase/aminoacylase/carboxypeptidase	[R]	POORLY CHARACTERIZED	General function prediction only
Traes_2DS_69E67704C	SPAC644.11c	5e-73	123/264(46.59)	234	Spo	COG0642	Signal transduction histidine kinase	[T]	CELLULAR PROCESSES AND SIGNALING	Signal transduction mechanisms
Traes_2DS_724FFE15E	SPBC8D2.20c	8e-09	60/218(27.52)	56.2	Spo	COG2319	FOG: WD40 repeat	[R]	POORLY CHARACTERIZED	General function prediction only
Traes_2DS_78D9A3898	AGc2890	5e-39	92/243(37.86)	146	Atu	COG2124	Cytochrome P450	[Q]	METABOLISM	Secondary metabolites biosynthesis, transport and catabolism
Traes_2DS_7976670BE	SPAC3A12.06c	8e-21	69/240(28.75)	97.1	Spo	COG0530	Ca2+/Na+ antiporter	[P]	METABOLISM	Inorganic ion transport and metabolism
Traes_2DS_7C52E51F8	SPCC794.09c	0	347/455(76.26)	690	Spo	COG5256	Translation elongation factor EF-1alpha (GTPase)	[J]	INFORMATION STORAGE AND PROCESSING	Translation, ribosomal structure and biogenesis
Traes_2DS_801413892	SPAC24H6.04	2e-13	34/129(26.36)	67.8	Spo	COG5026	Hexokinase	[G]	METABOLISM	Carbohydrate transport and metabolism
Traes_2DS_819A60F1E	DR1510	2e-07	22/44(50.00)	46.2	Dra	COG0233	Ribosome recycling factor	[J]	INFORMATION STORAGE AND PROCESSING	Translation, ribosomal structure and biogenesis
Traes_2DS_81BB5290E1	YDR477w_1	1e-73	131/338(38.76)	238	Sce	COG0515	Serine/threonine protein kinase	[RTKL]	--	--
Traes_2DS_835BF6175	SMc00873	1e-17	41/93(44.09)	81.6	Sme	COG3158	K+ transporter	[P]	METABOLISM	Inorganic ion transport and metabolism
Traes_2DS_92E0E4CE8	SPAC17C9.06	1e-24	116/484(23.97)	108	Spo	COG4775	Outer membrane protein/protective antigen OMA87	[M]	CELLULAR PROCESSES AND SIGNALING	Cell wall/membrane/envelope biogenesis
Traes_2DS_97EC0E281	PA1293	5e-49	89/174(51.15)	164	Pae	COG3386	Gluconolactonase	[G]	METABOLISM	Carbohydrate transport and metabolism
Traes_2DS_98D6694AB	AGl3021	1e-20	101/388(26.03)	98.6	Atu	COG1215	Glycosyltransferases, probably involved in cell wall biogenesis	[M]	CELLULAR PROCESSES AND SIGNALING	Cell wall/membrane/envelope biogenesis
Traes_2DS_9920CC85C	CAC3005	3e-26	96/352(27.27)	109	Cac	COG1816	Adenosine deaminase	[F]	METABOLISM	Nucleotide transport and metabolism
Traes_2DS_9A13CC9C0	Rv3372_2	5e-26	61/162(37.65)	102	Mtu	COG1877	Trehalose-6-phosphatase	[G]	METABOLISM	Carbohydrate transport and metabolism
Traes_2DS_9B301D4F8	YAR019c	3e-20	65/218(29.82)	93.6	Sce	COG0515	Serine/threonine protein kinase	[RTKL]	--	--
Traes_2DS_9B86CE58D	CAC3436	2e-75	170/515(33.01)	259	Cac	COG3534	Alpha-L-arabinofuranosidase	[G]	METABOLISM	Carbohydrate transport and metabolism
Traes_2DS_A67DAF459	SPAC29B12.06c	1e-42	68/113(60.18)	143	Spo	COG5209	Uncharacterized protein involved in cell differentiation/sexual development	[R]	POORLY CHARACTERIZED	General function prediction only
Traes_2DS_A70A40F38	SPBC106.15	2e-62	97/204(47.55)	196	Spo	COG1443	Isopentenyldiphosphate isomerase	[I]	METABOLISM	Lipid transport and metabolism
Traes_2DS_B3764DF96	AGc2890	8e-44	115/364(31.59)	160	Atu	COG2124	Cytochrome P450	[Q]	METABOLISM	Secondary metabolites biosynthesis, transport and catabolism
Traes_2DS_BBACA8F7F	mll2432	3e-14	27/50(54.00)	65.9	Mlo	COG0450	Peroxiredoxin	[O]	CELLULAR PROCESSES AND SIGNALING	Posttranslational modification, protein turnover, chaperones
Traes_2DS_BC2F3ABA8	YJL005w_1	4e-06	41/140(29.29)	47.4	Sce	COG4886	Leucine-rich repeat (LRR) protein	[S]	POORLY CHARACTERIZED	Function unknown
Traes_2DS_BCA5E00B5	slr0399	7e-10	64/260(24.62)	61.2	Syn	COG0702	Predicted nucleoside-diphosphate-sugar epimerases	[MG]	--	--
Traes_2DS_BDB446EA2	VC2316_1	2e-41	115/367(31.34)	152	Vch	COG0548	Acetylglutamate kinase	[E]	METABOLISM	Amino acid transport and metabolism
Traes_2DS_BE99D26FD	NMB1356	3e-26	60/206(29.13)	106	Nme	COG0154	Asp-tRNAAsn/Glu-tRNAGln amidotransferase A subunit and related amidases	[J]	INFORMATION STORAGE AND PROCESSING	Translation, ribosomal structure and biogenesis
Traes_2DS_C4237A91B	alr3344	1e-176	249/435(57.24)	510	Nos	COG0021	Transketolase	[G]	METABOLISM	Carbohydrate transport and metabolism
Traes_1AS_0114D53B1	alr5182	1e-108	164/286(57.34)	318	Nos	COG1028	Dehydrogenases with different specificities (related to short-chain alcohol dehydrogenases)	[IQR]	--	--
Traes_1AS_0F3ACDCFB	CC0094	3e-48	100/263(38.02)	164	Ccr	COG1028	Dehydrogenases with different specificities (related to short-chain alcohol dehydrogenases)	[IQR]	--	--
Traes_1AS_1168F5209	STM1627	3e-32	59/114(51.75)	119	Sty	COG1062	Zn-dependent alcohol dehydrogenases, class III	[C]	METABOLISM	Energy production and conversion
Traes_2DS_CE8953DB0	DRA0271	4e-06	30/110(27.27)	48.1	Dra	COG0477	Permeases of the major facilitator superfamily	[GEPR]	--	--
Traes_2DS_CEAF01909	XF1903	1e-37	95/257(36.96)	145	Xfa	COG3158	K+ transporter	[P]	METABOLISM	Inorganic ion transport and metabolism
Traes_2DS_CF71FEFEC	mlr6892	3e-11	25/46(54.35)	60.5	Mlo	COG3491	Isopenicillin N synthase and related dioxygenases	[R]	POORLY CHARACTERIZED	General function prediction only
Traes_2DS_E8C9559CD	all3826	2e-06	34/69(49.28)	47.4	Nos	COG3409	Putative peptidoglycan-binding domain-containing protein	[M]	CELLULAR PROCESSES AND SIGNALING	Cell wall/membrane/envelope biogenesis
Traes_2DS_ECBFB4D8C	all4985	0	346/789(43.85)	660	Nos	COG0438	Glycosyltransferase	[M]	CELLULAR PROCESSES AND SIGNALING	Cell wall/membrane/envelope biogenesis
Traes_2DS_F48543AA3	mlr5350	6e-12	26/45(57.78)	60.5	Mlo	COG0154	Asp-tRNAAsn/Glu-tRNAGln amidotransferase A subunit and related amidases	[J]	INFORMATION STORAGE AND PROCESSING	Translation, ribosomal structure and biogenesis
Traes_2DS_F6AFA7592	DR1147	8e-60	118/285(41.40)	197	Dra	COG0077	Prephenate dehydratase	[E]	METABOLISM	Amino acid transport and metabolism
Traes_2DS_F947457A4	mll8087	4e-90	176/433(40.65)	294	Mlo	COG2907	Predicted NAD/FAD-binding protein	[R]	POORLY CHARACTERIZED	General function prediction only
Traes_2DS_F9A469945	slr0574	8e-45	125/416(30.05)	164	Syn	COG2124	Cytochrome P450	[Q]	METABOLISM	Secondary metabolites biosynthesis, transport and catabolism
Traes_3AL_07A02215A	mll4757	4e-45	75/96(78.12)	155	Mlo	COG0443	Molecular chaperone	[O]	CELLULAR PROCESSES AND SIGNALING	Posttranslational modification, protein turnover, chaperones
Traes_3AL_0E6607DDB	mlr6209	2e-79	133/334(39.82)	249	Mlo	COG0076	Glutamate decarboxylase and related PLP-dependent proteins	[E]	METABOLISM	Amino acid transport and metabolism
Traes_3AL_152A7186A	ECU11g1690	1e-30	56/117(47.86)	118	Ecu	COG5147	Myb superfamily proteins, including transcription factors and mRNA splicing factors	[KAD]	--	--
Traes_3AL_19E74C4E4	SPCC4B3.13	7e-47	78/248(31.45)	135	Spo	COG0534	Na+-driven multidrug efflux pump	[V]	CELLULAR PROCESSES AND SIGNALING	Defense mechanisms
Traes_3AL_224FB10D3	Rv1739c	6e-38	100/367(27.25)	145	Mtu	COG0659	Sulfate permease and related transporters (MFS superfamily)	[P]	METABOLISM	Inorganic ion transport and metabolism
Traes_3AL_226FA49B6	SPAC644.07	3e-15	42/102(41.18)	72	Spo	COG0465	ATP-dependent Zn proteases	[O]	CELLULAR PROCESSES AND SIGNALING	Posttranslational modification, protein turnover, chaperones
Traes_3AL_288632FF6	BS_purH	1e-133	214/462(46.32)	395	Bsu	COG0138	AICAR transformylase/IMP cyclohydrolase PurH (only IMP cyclohydrolase domain in Aful)	[F]	METABOLISM	Nucleotide transport and metabolism
Traes_3AL_2A172A963	SPAC10F6.03c	0	275/515(53.40)	524	Spo	COG0504	CTP synthase (UTP-ammonia lyase)	[F]	METABOLISM	Nucleotide transport and metabolism
Traes_3AL_3090C77CE	PAB0873	1e-50	80/135(59.26)	167	Pab	COG1473	Metal-dependent amidase/aminoacylase/carboxypeptidase	[R]	POORLY CHARACTERIZED	General function prediction only
Traes_3AL_30BB5CAB6	SSO1355	2e-08	28/90(31.11)	52	Sso	COG1473	Metal-dependent amidase/aminoacylase/carboxypeptidase	[R]	POORLY CHARACTERIZED	General function prediction only
Traes_3AL_30C0103A0	CAC3253	1e-20	54/158(34.18)	87	Cac	COG0263	Glutamate 5-kinase	[E]	METABOLISM	Amino acid transport and metabolism
Traes_3AL_32A4112A0	HP0247	2e-18	66/239(27.62)	86.3	Hpy	COG0513	Superfamily II DNA and RNA helicases	[LKJ]	--	--
Traes_3AL_33F680740	SPCC191.07	1e-29	44/75(58.67)	102	Spo	COG3474	Cytochrome c2	[C]	METABOLISM	Energy production and conversion
Traes_3AL_37AF16DCA	SPAC19B12.10	2e-24	43/93(46.24)	101	Spo	COG1310	Predicted metal-dependent protease of the PAD1/JAB1 superfamily	[R]	POORLY CHARACTERIZED	General function prediction only
Traes_3AL_407503F2A	sll0482	9e-10	63/249(25.30)	62	Syn	COG3675	Predicted lipase	[I]	METABOLISM	Lipid transport and metabolism
Traes_3AL_416AB0A5B	YPO1511	6e-34	71/159(44.65)	126	Ype	COG0281	Malic enzyme	[C]	METABOLISM	Energy production and conversion
Traes_3AL_43AE787EC	alr4766	2e-06	29/84(34.52)	45.8	Nos	COG2124	Cytochrome P450	[Q]	METABOLISM	Secondary metabolites biosynthesis, transport and catabolism
Traes_3AL_441C0AE1B	XF0826	1e-112	174/332(52.41)	332	Xfa	COG3588	Fructose-1,6-bisphosphate aldolase	[G]	METABOLISM	Carbohydrate transport and metabolism
Traes_3AL_4602E3C0A	SPAC26A3.12c	1e-114	205/546(37.55)	362	Spo	COG5049	5'-3' exonuclease	[LDA]	--	--
Traes_3AL_4695BA515	NMB1445	5e-20	43/114(37.72)	85.9	Nme	COG0468	RecA/RadA recombinase	[L]	INFORMATION STORAGE AND PROCESSING	Replication, recombination and repair
Traes_3AL_4DEC400EC	BMEI0787	7e-99	155/244(63.52)	296	Bme	COG0468	RecA/RadA recombinase	[L]	INFORMATION STORAGE AND PROCESSING	Replication, recombination and repair
Traes_3AL_4EC74A033	SAS093	1e-07	20/35(57.14)	46.2	Sau	COG0230	Ribosomal protein L34	[J]	INFORMATION STORAGE AND PROCESSING	Translation, ribosomal structure and biogenesis
Traes_3AL_4F2442215	lin1934_1	2e-21	63/218(28.90)	96.7	Lin	COG0515	Serine/threonine protein kinase	[RTKL]	--	--
Traes_3AL_4F4132490	BMEI0222	7e-28	62/163(38.04)	107	Bme	COG0288	Carbonic anhydrase	[P]	METABOLISM	Inorganic ion transport and metabolism
Traes_3AL_50BD5C4AB	alr0124_1	8e-10	51/143(35.66)	62	Nos	COG4886	Leucine-rich repeat (LRR) protein	[S]	POORLY CHARACTERIZED	Function unknown
Traes_3AL_599DA5365	YMR145c	3e-72	132/283(46.64)	240	Sce	COG1252	NADH dehydrogenase, FAD-containing subunit	[C]	METABOLISM	Energy production and conversion
Traes_3AL_5A5F12740	asl4186	3e-20	34/77(44.16)	80.5	Nos	COG0254	Ribosomal protein L31	[J]	INFORMATION STORAGE AND PROCESSING	Translation, ribosomal structure and biogenesis
Traes_3AL_5CC7A7B68	SPy1625_1	4e-23	74/215(34.42)	103	Spy	COG0515	Serine/threonine protein kinase	[RTKL]	--	--
Traes_3AL_61A197D7D	SPAC328.05	3e-10	70/306(22.88)	63.2	Spo	COG0724	RNA-binding proteins (RRM domain)	[R]	POORLY CHARACTERIZED	General function prediction only
Traes_3AL_61E79425F	BH0539	4e-21	39/74(52.70)	87.8	Bha	COG1012	NAD-dependent aldehyde dehydrogenases	[C]	METABOLISM	Energy production and conversion
Traes_3AL_644FFC911	mll3672	7e-26	74/247(29.96)	108	Mlo	COG0500	SAM-dependent methyltransferases	[QR]	--	--
Traes_3AL_64AD310571	PA4191	2e-15	41/107(38.32)	73.6	Pae	COG3491	Isopenicillin N synthase and related dioxygenases	[R]	POORLY CHARACTERIZED	General function prediction only
Traes_3AL_6795C9762	PA3299	1e-40	76/202(37.62)	147	Pae	COG0318	Acyl-CoA synthetases (AMP-forming)/AMP-acid ligases II	[IQ]	--	--
Traes_3AL_67F605C27	TM1227	2e-24	44/99(44.44)	97.1	Tma	COG3934	Endo-beta-mannanase	[G]	METABOLISM	Carbohydrate transport and metabolism
Traes_3AL_681758236	PA3687	0	381/882(43.20)	662	Pae	COG2352	Phosphoenolpyruvate carboxylase	[C]	METABOLISM	Energy production and conversion
Traes_3AL_687257E14	YOR116c	0	555/1168(47.52)	1023	Sce	COG0086	DNA-directed RNA polymerase, beta' subunit/160 kD subunit	[K]	INFORMATION STORAGE AND PROCESSING	Transcription
Traes_3AL_7476159C8	YDR050c	8e-88	129/246(52.44)	262	Sce	COG0149	Triosephosphate isomerase	[G]	METABOLISM	Carbohydrate transport and metabolism
Traes_3AL_7A4CFB9D2	YGR028w	5e-64	117/253(46.25)	219	Sce	COG0464	ATPases of the AAA+ class	[O]	CELLULAR PROCESSES AND SIGNALING	Posttranslational modification, protein turnover, chaperones
Traes_3AL_7A685D3E8	SPACUNK12.02c	2e-34	71/177(40.11)	130	Spo	COG0515	Serine/threonine protein kinase	[RTKL]	--	--
Traes_3AL_819AE2405	SPBC947.02	1e-27	59/146(40.41)	112	Spo	COG5096	Vesicle coat complex, various subunits	[U]	CELLULAR PROCESSES AND SIGNALING	Intracellular trafficking, secretion, and vesicular transport
Traes_3AL_8456B7FB8	SPCC830.06	8e-17	59/184(32.07)	78.6	Spo	COG5126	Ca2+-binding protein (EF-Hand superfamily)	[TZDR]	--	--
Traes_3AL_86662F669	Rv2485c	3e-12	47/156(30.13)	65.9	Mtu	COG0657	Esterase/lipase	[I]	METABOLISM	Lipid transport and metabolism
Traes_3AL_872360FB9	CAC2722	4e-11	72/255(28.24)	66.6	Cac	COG5184	Alpha-tubulin suppressor and related RCC1 domain-containing proteins	[DZ]	--	--
Traes_3AL_899F92263	PA1821	6e-12	31/66(46.97)	60.5	Pae	COG1024	Enoyl-CoA hydratase/carnithine racemase	[I]	METABOLISM	Lipid transport and metabolism
Traes_1AS_214352043	SPBC1703.10	1e-48	74/82(90.24)	154	Spo	COG1100	GTPase SAR1 and related small G proteins	[R]	POORLY CHARACTERIZED	General function prediction only
Traes_1AS_318C6D156	SPAC1687.22c	1e-108	168/354(47.46)	339	Spo	COG5099	RNA-binding protein of the Puf family, translational repressor	[J]	INFORMATION STORAGE AND PROCESSING	Translation, ribosomal structure and biogenesis
Traes_1AS_34238D0B4	slr0381	7e-29	45/83(54.22)	105	Syn	COG0346	Lactoylglutathione lyase and related lyases	[E]	METABOLISM	Amino acid transport and metabolism
Traes_1AS_37424AFD6	DR1533	1e-29	67/170(39.41)	121	Dra	COG3440	Predicted restriction endonuclease	[V]	CELLULAR PROCESSES AND SIGNALING	Defense mechanisms
Traes_1AS_3D323BAC9	SPBC582.08	2e-18	39/74(52.70)	79.7	Spo	COG0436	Aspartate/tyrosine/aromatic aminotransferase	[E]	METABOLISM	Amino acid transport and metabolism
Traes_3AL_8C6F4F66A	BS_yabH	3e-32	88/257(34.24)	122	Bsu	COG1947	4-diphosphocytidyl-2C-methyl-D-erythritol 2-phosphate synthase	[I]	METABOLISM	Lipid transport and metabolism
Traes_3AL_8E12C353E	XF0781_1	3e-06	36/143(25.17)	49.3	Xfa	COG3240	Phospholipase/lecithinase/hemolysin	[IR]	--	--
Traes_3AL_8FD4F0E98	RSc2087	2e-59	95/176(53.98)	187	Rso	COG1611	Predicted Rossmann fold nucleotide-binding protein	[R]	POORLY CHARACTERIZED	General function prediction only
Traes_3AL_91D4BCCD7	SPCP31B10.07	0	505/788(64.09)	1028	Spo	COG0480	Translation elongation factors (GTPases)	[J]	INFORMATION STORAGE AND PROCESSING	Translation, ribosomal structure and biogenesis
Traes_3AL_9393861EC	BS_dhaS	1e-162	240/461(52.06)	469	Bsu	COG1012	NAD-dependent aldehyde dehydrogenases	[C]	METABOLISM	Energy production and conversion
Traes_3AL_93D25580C	SPBC713.02c	2e-07	42/157(26.75)	55.1	Spo	COG5077	Ubiquitin carboxyl-terminal hydrolase	[O]	CELLULAR PROCESSES AND SIGNALING	Posttranslational modification, protein turnover, chaperones
Traes_3AL_9FC13B618	SPCC4B3.13	3e-29	66/209(31.58)	116	Spo	COG0534	Na+-driven multidrug efflux pump	[V]	CELLULAR PROCESSES AND SIGNALING	Defense mechanisms
Traes_3AL_A26CA61CA	SPBC16H5.05c	1e-59	124/310(40.00)	200	Spo	COG0652	Peptidyl-prolyl cis-trans isomerase (rotamase) - cyclophilin family	[O]	CELLULAR PROCESSES AND SIGNALING	Posttranslational modification, protein turnover, chaperones
Traes_3AL_A2ED9C321	CAC1075	6e-93	190/444(42.79)	296	Cac	COG1472	Beta-glucosidase-related glycosidases	[G]	METABOLISM	Carbohydrate transport and metabolism
Traes_3AL_A80817DFD	Rv2577	3e-19	95/362(26.24)	90.5	Mtu	COG1409	Predicted phosphohydrolases	[R]	POORLY CHARACTERIZED	General function prediction only
Traes_3AL_A8AF980F3	ECU11g1690	3e-31	49/107(45.79)	112	Ecu	COG5147	Myb superfamily proteins, including transcription factors and mRNA splicing factors	[KAD]	--	--
Traes_3AL_A91F0938A	MA2013_2	6e-62	119/284(41.90)	211	Mac	COG0642	Signal transduction histidine kinase	[T]	CELLULAR PROCESSES AND SIGNALING	Signal transduction mechanisms
Traes_3AL_AFA9D1D0C	BS_yloP_1	6e-26	71/206(34.47)	104	Bsu	COG0515	Serine/threonine protein kinase	[RTKL]	--	--
Traes_3AL_B137CC856	SPBC725.01	1e-116	167/337(49.55)	344	Spo	COG1448	Aspartate/tyrosine/aromatic aminotransferase	[E]	METABOLISM	Amino acid transport and metabolism
Traes_3AL_B66BBC78C	XF0840	8e-11	54/186(29.03)	67.4	Xfa	COG1874	Beta-galactosidase	[G]	METABOLISM	Carbohydrate transport and metabolism
Traes_3AL_B89D39453	SPCC576.04	4e-29	73/227(32.16)	112	Spo	COG0670	Integral membrane protein, interacts with FtsH	[R]	POORLY CHARACTERIZED	General function prediction only
Traes_3AL_B8ED39820	Cj0840c	5e-19	61/191(31.94)	84	Cje	COG0158	Fructose-1,6-bisphosphatase	[G]	METABOLISM	Carbohydrate transport and metabolism
Traes_3AL_BC984321A	SPCC74.03c	1e-123	197/365(53.97)	375	Spo	COG0515	Serine/threonine protein kinase	[RTKL]	--	--
Traes_3AL_BF8266724	sll0533	1e-07	45/173(26.01)	53.9	Syn	COG0544	FKBP-type peptidyl-prolyl cis-trans isomerase (trigger factor)	[O]	CELLULAR PROCESSES AND SIGNALING	Posttranslational modification, protein turnover, chaperones
Traes_3AL_C0D1C4403	STM1566	1e-147	238/554(42.96)	436	Sty	COG0281	Malic enzyme	[C]	METABOLISM	Energy production and conversion
Traes_3AL_C54BA55C5	Rv3375	8e-49	144/470(30.64)	177	Mtu	COG0154	Asp-tRNAAsn/Glu-tRNAGln amidotransferase A subunit and related amidases	[J]	INFORMATION STORAGE AND PROCESSING	Translation, ribosomal structure and biogenesis
Traes_3AL_C7FA97859	SPBC6B1.11c	5e-60	111/260(42.69)	220	Spo	COG5253	Phosphatidylinositol-4-phosphate 5-kinase	[T]	CELLULAR PROCESSES AND SIGNALING	Signal transduction mechanisms
Traes_3AL_CAE12F07B	SPAC24H6.04	2e-74	143/413(34.62)	242	Spo	COG5026	Hexokinase	[G]	METABOLISM	Carbohydrate transport and metabolism
Traes_3AL_CB6898D21	ECU11g1050	2e-21	82/365(22.47)	97.8	Ecu	COG3104	Dipeptide/tripeptide permease	[E]	METABOLISM	Amino acid transport and metabolism
Traes_3AL_CC0F71D92	SPBC119.02	3e-17	44/123(35.77)	79	Spo	COG5078	Ubiquitin-protein ligase	[O]	CELLULAR PROCESSES AND SIGNALING	Posttranslational modification, protein turnover, chaperones
Traes_3AL_D09550C731	MYPU_6850	1e-16	63/206(30.58)	81.6	Mpu	COG0515	Serine/threonine protein kinase	[RTKL]	--	--
Traes_3AL_D426C4603	all2748	1e-21	64/179(35.75)	100	Nos	COG0666	FOG: Ankyrin repeat	[R]	POORLY CHARACTERIZED	General function prediction only
Traes_3AL_D7CFEE0F61	APE2286	2e-21	50/127(39.37)	91.3	Ape	COG0498	Threonine synthase	[E]	METABOLISM	Amino acid transport and metabolism
Traes_3AL_D84872B12	YAR019c	4e-20	64/208(30.77)	94.7	Sce	COG0515	Serine/threonine protein kinase	[RTKL]	--	--
Traes_3AL_DA008F010	sfcA	3e-85	128/241(53.11)	266	Eco	COG0281	Malic enzyme	[C]	METABOLISM	Energy production and conversion
Traes_3AL_E534F85E9	Cgl2127_1	6e-11	51/160(31.87)	66.2	Cgl	COG0515	Serine/threonine protein kinase	[RTKL]	--	--
Traes_3AL_E5421CE56	BS_vpr	1e-12	84/317(26.50)	72.4	Bsu	COG1404	Subtilisin-like serine proteases	[O]	CELLULAR PROCESSES AND SIGNALING	Posttranslational modification, protein turnover, chaperones
Traes_3AL_E5661FD3C	SPAC15A10.02	1e-28	74/207(35.75)	116	Spo	COG5624	Transcription initiation factor TFIID, subunit TAF12 (also component of histone acetyltransferase SAGA)	[K]	INFORMATION STORAGE AND PROCESSING	Transcription
Traes_3AL_E6FBAE8DD	mll8050	6e-15	62/221(28.05)	77	Mlo	COG0500	SAM-dependent methyltransferases	[QR]	--	--
Traes_3AL_E7C29FDBF	SPBC691.04	3e-34	90/288(31.25)	132	Spo	COG0513	Superfamily II DNA and RNA helicases	[LKJ]	--	--
Traes_3AL_E8C6D2761	SMb20420	3e-10	28/62(45.16)	55.5	Sme	COG0625	Glutathione S-transferase	[O]	CELLULAR PROCESSES AND SIGNALING	Posttranslational modification, protein turnover, chaperones
Traes_3AL_E9A97403A	XF0826	1e-113	174/332(52.41)	333	Xfa	COG3588	Fructose-1,6-bisphosphate aldolase	[G]	METABOLISM	Carbohydrate transport and metabolism
Traes_3AL_EA617BEC7	SPAC144.13c	1e-44	70/141(49.65)	155	Spo	COG2319	FOG: WD40 repeat	[R]	POORLY CHARACTERIZED	General function prediction only
Traes_3AL_F067BB20E	SPBC947.15c	5e-50	114/308(37.01)	174	Spo	COG1252	NADH dehydrogenase, FAD-containing subunit	[C]	METABOLISM	Energy production and conversion
Traes_3AL_F0BD265DF	ECU03g1170	4e-07	26/74(35.14)	48.5	Ecu	COG5576	Homeodomain-containing transcription factor	[K]	INFORMATION STORAGE AND PROCESSING	Transcription
Traes_3AL_F2429E204	mll5057	8e-38	57/101(56.44)	126	Mlo	COG0292	Ribosomal protein L20	[J]	INFORMATION STORAGE AND PROCESSING	Translation, ribosomal structure and biogenesis
Traes_3AL_FD132A4C4	YJL095w	1e-19	68/272(25.00)	91.7	Sce	COG0515	Serine/threonine protein kinase	[RTKL]	--	--
Traes_3AS_0821777A5	PA3710	8e-27	162/598(27.09)	117	Pae	COG2303	Choline dehydrogenase and related flavoproteins	[E]	METABOLISM	Amino acid transport and metabolism
Traes_3AS_0ADE055B4	VNG1842H	2e-06	44/103(42.72)	49.7	Hbs	COG1503	Peptide chain release factor 1 (eRF1)	[J]	INFORMATION STORAGE AND PROCESSING	Translation, ribosomal structure and biogenesis
Traes_3AS_0D9BF0635	ML0016_1	1e-15	40/102(39.22)	77.4	Mle	COG0515	Serine/threonine protein kinase	[RTKL]	--	--
Traes_3AS_0FAABE2CA	YJL112w_2	9e-06	47/189(24.87)	48.1	Sce	COG2319	FOG: WD40 repeat	[R]	POORLY CHARACTERIZED	General function prediction only
Traes_3AS_11871046C	SPAC1F8.07c	1e-67	127/327(38.84)	224	Spo	COG3961	Pyruvate decarboxylase and related thiamine pyrophosphate-requiring enzymes	[GHR]	--	--
Traes_3AS_1264E19B5	SPBC2G2.16	2e-35	80/247(32.39)	132	Spo	COG1482	Phosphomannose isomerase	[G]	METABOLISM	Carbohydrate transport and metabolism
Traes_3AS_21F85671E	SPBC17A3.10	4e-08	18/47(38.30)	55.1	Spo	COG5574	RING-finger-containing E3 ubiquitin ligase	[O]	CELLULAR PROCESSES AND SIGNALING	Posttranslational modification, protein turnover, chaperones
Traes_3AS_22F5F701D	SPAC19G12.10c_2	2e-30	58/140(41.43)	116	Spo	COG2939	Carboxypeptidase C (cathepsin A)	[E]	METABOLISM	Amino acid transport and metabolism
Traes_3AS_23DD72C56	mll8050	4e-16	56/213(26.29)	77.4	Mlo	COG0500	SAM-dependent methyltransferases	[QR]	--	--
Traes_3AS_2BA6CAF50	MA0592	1e-64	121/252(48.02)	211	Mac	COG0111	Phosphoglycerate dehydrogenase and related dehydrogenases	[HE]	--	--
Traes_3AS_2FEC43365	SPAPB24D3.10c	5e-19	39/88(44.32)	81.6	Spo	COG1501	Alpha-glucosidases, family 31 of glycosyl hydrolases	[G]	METABOLISM	Carbohydrate transport and metabolism
Traes_3AS_30C0DAE8F	SPBC6B1.06c	1e-30	88/269(32.71)	124	Spo	COG5207	Isopeptidase T	[O]	CELLULAR PROCESSES AND SIGNALING	Posttranslational modification, protein turnover, chaperones
Traes_3AS_30CF6661C	MK0297	9e-17	44/99(44.44)	77.4	Mka	COG0111	Phosphoglycerate dehydrogenase and related dehydrogenases	[HE]	--	--
Traes_3AS_38993748F	SPAC3F10.11c	1e-120	208/516(40.31)	390	Spo	COG1132	ABC-type multidrug transport system, ATPase and permease components	[V]	CELLULAR PROCESSES AND SIGNALING	Defense mechanisms
Traes_3AS_390031A9C	lin1934_1	6e-23	69/207(33.33)	99.8	Lin	COG0515	Serine/threonine protein kinase	[RTKL]	--	--
Traes_3AS_396386369	TM0374	1e-22	40/94(42.55)	87	Tma	COG0071	Molecular chaperone (small heat shock protein)	[O]	CELLULAR PROCESSES AND SIGNALING	Posttranslational modification, protein turnover, chaperones
Traes_3AS_3CB8A9C01	sll1641	1e-126	177/327(54.13)	371	Syn	COG0076	Glutamate decarboxylase and related PLP-dependent proteins	[E]	METABOLISM	Amino acid transport and metabolism
Traes_3AS_45BEA87B5	YOR231w	4e-22	69/199(34.67)	101	Sce	COG0515	Serine/threonine protein kinase	[RTKL]	--	--
Traes_3AS_46E4819DB	CC2411_1	2e-08	64/230(27.83)	56.6	Ccr	COG0596	Predicted hydrolases or acyltransferases (alpha/beta hydrolase superfamily)	[R]	POORLY CHARACTERIZED	General function prediction only
Traes_3AS_47F332CFB	SPCC962.03c	1e-108	165/277(59.57)	325	Spo	COG5064	Karyopherin (importin) alpha	[U]	CELLULAR PROCESSES AND SIGNALING	Intracellular trafficking, secretion, and vesicular transport
Traes_3AS_47F5392A3	alr2265	2e-79	134/343(39.07)	251	Nos	COG0438	Glycosyltransferase	[M]	CELLULAR PROCESSES AND SIGNALING	Cell wall/membrane/envelope biogenesis
Traes_3AS_4D9AAEC72	RSp0913	8e-11	59/208(28.37)	62.4	Rso	COG0673	Predicted dehydrogenases and related proteins	[R]	POORLY CHARACTERIZED	General function prediction only
Traes_3AS_50456452F	DR1213	7e-11	49/142(34.51)	63.5	Dra	COG0515	Serine/threonine protein kinase	[RTKL]	--	--
Traes_3AS_6233856C7	thiJ	3e-25	54/128(42.19)	96.3	Eco	COG0693	Putative intracellular protease/amidase	[R]	POORLY CHARACTERIZED	General function prediction only
Traes_1AS_48F38E615	BH2504_1	3e-21	61/201(30.35)	96.7	Bha	COG0515	Serine/threonine protein kinase	[RTKL]	--	--
Traes_1AS_49D9971F6	ECU03g0390_1	7e-11	30/82(36.59)	59.3	Ecu	COG1131	ABC-type multidrug transport system, ATPase component	[V]	CELLULAR PROCESSES AND SIGNALING	Defense mechanisms
Traes_1AS_522839777	SPBC18H10.02	3e-36	74/200(37.00)	135	Spo	COG1022	Long-chain acyl-CoA synthetases (AMP-forming)	[I]	METABOLISM	Lipid transport and metabolism
Traes_1AS_539B5E5F2	RSc2303	6e-06	38/110(34.55)	47	Rso	COG4796	Type II secretory pathway, component HofQ	[U]	CELLULAR PROCESSES AND SIGNALING	Intracellular trafficking, secretion, and vesicular transport
Traes_1AS_570581E09	PA0147	4e-15	52/179(29.05)	73.9	Pae	COG3491	Isopenicillin N synthase and related dioxygenases	[R]	POORLY CHARACTERIZED	General function prediction only
Traes_3AS_67F8B087C	slr0642	1e-08	26/76(34.21)	52.4	Syn	COG0477	Permeases of the major facilitator superfamily	[GEPR]	--	--
Traes_3AS_6C4AE2BCC	BB0621	2e-17	45/105(42.86)	76.3	Bbu	COG0693	Putative intracellular protease/amidase	[R]	POORLY CHARACTERIZED	General function prediction only
Traes_3AS_6DA07CB6A	SPCC1739.01	6e-09	27/66(40.91)	60.1	Spo	COG5084	Cleavage and polyadenylation specificity factor (CPSF) Clipper subunit and related makorin family Zn-finger proteins	[R]	POORLY CHARACTERIZED	General function prediction only
Traes_3AS_732B2D1E6	ECU11g0860	4e-47	121/366(33.06)	173	Ecu	COG1643	HrpA-like helicases	[L]	INFORMATION STORAGE AND PROCESSING	Replication, recombination and repair
Traes_3AS_7E128A012	TM0374	1e-25	57/154(37.01)	96.7	Tma	COG0071	Molecular chaperone (small heat shock protein)	[O]	CELLULAR PROCESSES AND SIGNALING	Posttranslational modification, protein turnover, chaperones
Traes_3AS_911E75040	CC2016	2e-11	31/86(36.05)	59.7	Ccr	COG2130	Putative NADP-dependent oxidoreductases	[R]	POORLY CHARACTERIZED	General function prediction only
Traes_3AS_94EC9162E	slr0642	4e-08	53/229(23.14)	55.1	Syn	COG0477	Permeases of the major facilitator superfamily	[GEPR]	--	--
Traes_3AS_98B360ADE	YPO3172	2e-26	66/178(37.08)	102	Ype	COG0693	Putative intracellular protease/amidase	[R]	POORLY CHARACTERIZED	General function prediction only
Traes_3AS_A042A1916	all4285	6e-25	57/160(35.62)	102	Nos	COG0477	Permeases of the major facilitator superfamily	[GEPR]	--	--
Traes_3AS_AA24D4461	SPAPB24D3.10c	2e-26	47/115(40.87)	105	Spo	COG1501	Alpha-glucosidases, family 31 of glycosyl hydrolases	[G]	METABOLISM	Carbohydrate transport and metabolism
Traes_3AS_AA474B823	RSc1759_1	7e-53	115/289(39.79)	184	Rso	COG1024	Enoyl-CoA hydratase/carnithine racemase	[I]	METABOLISM	Lipid transport and metabolism
Traes_3AS_ADDF32214	YDR477w_1	1e-70	126/344(36.63)	230	Sce	COG0515	Serine/threonine protein kinase	[RTKL]	--	--
Traes_3AS_B6D33E1BE	alr0124_1	4e-29	121/382(31.68)	124	Nos	COG4886	Leucine-rich repeat (LRR) protein	[S]	POORLY CHARACTERIZED	Function unknown
Traes_3AS_D687968CC	SPBC19C2.15c	3e-27	64/163(39.26)	103	Spo	COG5198	Protein tyrosine phosphatase-like protein (contains Pro instead of catalytic Arg)	[R]	POORLY CHARACTERIZED	General function prediction only
Traes_3AS_D6DD0F6B9	Cj1411c	3e-30	81/246(32.93)	121	Cje	COG2124	Cytochrome P450	[Q]	METABOLISM	Secondary metabolites biosynthesis, transport and catabolism
Traes_3AS_D825CC713	BS_yloP_1	8e-21	67/207(32.37)	95.1	Bsu	COG0515	Serine/threonine protein kinase	[RTKL]	--	--
Traes_3AS_DADCAB27A	SPAC19G12.10c_2	1e-06	26/93(27.96)	48.5	Spo	COG2939	Carboxypeptidase C (cathepsin A)	[E]	METABOLISM	Amino acid transport and metabolism
Traes_3AS_DFD7C89B7	BS_citB	1e-120	182/372(48.92)	372	Bsu	COG1048	Aconitase A	[C]	METABOLISM	Energy production and conversion
Traes_3AS_E23913975	TM0006	3e-45	88/250(35.20)	157	Tma	COG4948	L-alanine-DL-glutamate epimerase and related enzymes of enolase superfamily	[MR]	--	--
Traes_3AS_E563BAA68	AGc2923	9e-63	112/310(36.13)	205	Atu	COG1957	Inosine-uridine nucleoside N-ribohydrolase	[F]	METABOLISM	Nucleotide transport and metabolism
Traes_3AS_E7B51477B	SPBC3H7.15	1e-150	204/303(67.33)	430	Spo	COG0515	Serine/threonine protein kinase	[RTKL]	--	--
Traes_3AS_E846552A6	SPAC17A5.15c	0	311/647(48.07)	595	Spo	COG0008	Glutamyl- and glutaminyl-tRNA synthetases	[J]	INFORMATION STORAGE AND PROCESSING	Translation, ribosomal structure and biogenesis
Traes_3AS_E8F7CBED7	SPBC342.02	1e-159	283/686(41.25)	479	Spo	COG0008	Glutamyl- and glutaminyl-tRNA synthetases	[J]	INFORMATION STORAGE AND PROCESSING	Translation, ribosomal structure and biogenesis
Traes_3AS_E97E7581A1	TM0374	1e-06	23/54(42.59)	43.9	Tma	COG0071	Molecular chaperone (small heat shock protein)	[O]	CELLULAR PROCESSES AND SIGNALING	Posttranslational modification, protein turnover, chaperones
Traes_3B_020270AA1	YPO2725	4e-19	57/166(34.34)	89.7	Ype	COG3501	Uncharacterized protein conserved in bacteria	[S]	POORLY CHARACTERIZED	Function unknown
Traes_3B_025FC70E8	alr3757	5e-13	84/321(26.17)	74.7	Nos	COG1215	Glycosyltransferases, probably involved in cell wall biogenesis	[M]	CELLULAR PROCESSES AND SIGNALING	Cell wall/membrane/envelope biogenesis
Traes_3B_02798A3F6	ML1929	8e-07	30/71(42.25)	46.2	Mle	COG0242	N-formylmethionyl-tRNA deformylase	[J]	INFORMATION STORAGE AND PROCESSING	Translation, ribosomal structure and biogenesis
Traes_3B_0348E14AF	SPCC320.12c	3e-21	76/237(32.07)	97.8	Spo	COG0515	Serine/threonine protein kinase	[RTKL]	--	--
Traes_3B_0490784C0	SPBC342.02	0	322/816(39.46)	540	Spo	COG0008	Glutamyl- and glutaminyl-tRNA synthetases	[J]	INFORMATION STORAGE AND PROCESSING	Translation, ribosomal structure and biogenesis
Traes_3B_05835EDC0	XF0840	7e-20	73/250(29.20)	96.3	Xfa	COG1874	Beta-galactosidase	[G]	METABOLISM	Carbohydrate transport and metabolism
Traes_3B_064551019	YDR135c	0	445/1451(30.67)	679	Sce	COG1132	ABC-type multidrug transport system, ATPase and permease components	[V]	CELLULAR PROCESSES AND SIGNALING	Defense mechanisms
Traes_3B_0691D2D40	CC0200	5e-18	79/251(31.47)	83.6	Ccr	COG3491	Isopenicillin N synthase and related dioxygenases	[R]	POORLY CHARACTERIZED	General function prediction only
Traes_3B_0ABDDCA0B	SPBPI060	2e-19	38/45(84.44)	80.1	Spo	COG2036	Histones H3 and H4	[B]	INFORMATION STORAGE AND PROCESSING	Chromatin structure and dynamics
Traes_3B_0AE37C58E	sll0482	3e-17	57/166(34.34)	84.3	Syn	COG3675	Predicted lipase	[I]	METABOLISM	Lipid transport and metabolism
Traes_3B_0CC70372F	PA0147	7e-15	45/132(34.09)	71.2	Pae	COG3491	Isopenicillin N synthase and related dioxygenases	[R]	POORLY CHARACTERIZED	General function prediction only
Traes_3B_0CDF6A16D	SPBC725.01	1e-134	207/439(47.15)	394	Spo	COG1448	Aspartate/tyrosine/aromatic aminotransferase	[E]	METABOLISM	Amino acid transport and metabolism
Traes_3B_0D7A39A76	asl4186	3e-20	34/77(44.16)	80.5	Nos	COG0254	Ribosomal protein L31	[J]	INFORMATION STORAGE AND PROCESSING	Translation, ribosomal structure and biogenesis
Traes_3B_0D84B4B6A	BH0579	5e-26	76/264(28.79)	108	Bha	COG2124	Cytochrome P450	[Q]	METABOLISM	Secondary metabolites biosynthesis, transport and catabolism
Traes_3B_0FC0B1758	YAR019c	1e-20	66/209(31.58)	99	Sce	COG0515	Serine/threonine protein kinase	[RTKL]	--	--
Traes_3B_1085D2459	YDR477w_1	1e-103	171/335(51.04)	315	Sce	COG0515	Serine/threonine protein kinase	[RTKL]	--	--
Traes_3B_111E84A65	alr0124_1	5e-27	110/331(33.23)	117	Nos	COG4886	Leucine-rich repeat (LRR) protein	[S]	POORLY CHARACTERIZED	Function unknown
Traes_3B_1795B9E0B	all2748	3e-21	70/256(27.34)	99.8	Nos	COG0666	FOG: Ankyrin repeat	[R]	POORLY CHARACTERIZED	General function prediction only
Traes_3B_1BE1B4969	TM1227	9e-30	65/180(36.11)	116	Tma	COG3934	Endo-beta-mannanase	[G]	METABOLISM	Carbohydrate transport and metabolism
Traes_3B_207FAEF4F	alr4766	2e-08	32/91(35.16)	52.4	Nos	COG2124	Cytochrome P450	[Q]	METABOLISM	Secondary metabolites biosynthesis, transport and catabolism
Traes_3B_20CB9E3AE	Rv2715	2e-11	45/133(33.83)	65.1	Mtu	COG0596	Predicted hydrolases or acyltransferases (alpha/beta hydrolase superfamily)	[R]	POORLY CHARACTERIZED	General function prediction only
Traes_3B_217C62AD5	YML092c	8e-11	29/39(74.36)	56.6	Sce	COG0638	20S proteasome, alpha and beta subunits	[O]	CELLULAR PROCESSES AND SIGNALING	Posttranslational modification, protein turnover, chaperones
Traes_3B_22D20610B	AGc1956	3e-11	36/101(35.64)	62.4	Atu	COG3706	Response regulator containing a CheY-like receiver domain and a GGDEF domain	[T]	CELLULAR PROCESSES AND SIGNALING	Signal transduction mechanisms
Traes_3B_23B7A9A57	SMc00383	4e-12	61/211(28.91)	65.5	Sme	COG0625	Glutathione S-transferase	[O]	CELLULAR PROCESSES AND SIGNALING	Posttranslational modification, protein turnover, chaperones
Traes_3B_240939BBF	CPn0351	6e-92	139/243(57.20)	288	Cpn	COG3202	ATP/ADP translocase	[C]	METABOLISM	Energy production and conversion
Traes_3B_25904537D	SPBC409.18	1e-37	85/255(33.33)	136	Spo	COG0671	Membrane-associated phospholipid phosphatase	[I]	METABOLISM	Lipid transport and metabolism
Traes_3B_25BA89484	SPAC19B12.10	5e-40	75/168(44.64)	145	Spo	COG1310	Predicted metal-dependent protease of the PAD1/JAB1 superfamily	[R]	POORLY CHARACTERIZED	General function prediction only
Traes_3B_26D711682	SPCC576.04	7e-24	59/207(28.50)	98.6	Spo	COG0670	Integral membrane protein, interacts with FtsH	[R]	POORLY CHARACTERIZED	General function prediction only
Traes_1AS_60E39D0AE	SPBC1539.07c	3e-17	37/73(50.68)	75.9	Spo	COG1062	Zn-dependent alcohol dehydrogenases, class III	[C]	METABOLISM	Energy production and conversion
Traes_1AS_62729A31C	SPAC25G10.07c	1e-117	297/1040(28.56)	390	Spo	COG5059	Kinesin-like protein	[Z]	CELLULAR PROCESSES AND SIGNALING	Cytoskeleton
Traes_1AS_658AB4BB1	SPBC557.03c	2e-24	99/383(25.85)	110	Spo	COG5184	Alpha-tubulin suppressor and related RCC1 domain-containing proteins	[DZ]	--	--
Traes_1AS_6BDC65775	RSp0365	4e-68	158/452(34.96)	232	Rso	COG2986	Histidine ammonia-lyase	[E]	METABOLISM	Amino acid transport and metabolism
Traes_1AS_6CACE309E	YER107c	1e-55	87/214(40.65)	183	Sce	COG2319	FOG: WD40 repeat	[R]	POORLY CHARACTERIZED	General function prediction only
Traes_1AS_7B176B545	SPBC1734.16c	5e-37	122/415(29.40)	147	Spo	COG5602	Histone deacetylase complex, SIN3 component	[B]	INFORMATION STORAGE AND PROCESSING	Chromatin structure and dynamics
Traes_3B_282AE6C65	YJL095w	2e-19	66/212(31.13)	95.1	Sce	COG0515	Serine/threonine protein kinase	[RTKL]	--	--
Traes_3B_283845875	DRA0210	1e-07	43/124(34.68)	55.5	Dra	COG0747	ABC-type dipeptide transport system, periplasmic component	[E]	METABOLISM	Amino acid transport and metabolism
Traes_3B_292E8BD00	YDR135c	0	351/981(35.78)	595	Sce	COG1132	ABC-type multidrug transport system, ATPase and permease components	[V]	CELLULAR PROCESSES AND SIGNALING	Defense mechanisms
Traes_3B_2B36BE01C	SPCC4B3.13	9e-69	135/446(30.27)	231	Spo	COG0534	Na+-driven multidrug efflux pump	[V]	CELLULAR PROCESSES AND SIGNALING	Defense mechanisms
Traes_3B_2D34DA636	YOR328w_3	2e-71	136/337(40.36)	244	Sce	COG1131	ABC-type multidrug transport system, ATPase component	[V]	CELLULAR PROCESSES AND SIGNALING	Defense mechanisms
Traes_3B_2DCA23615	RSc0992_2	4e-17	59/202(29.21)	78.2	Rso	COG0625	Glutathione S-transferase	[O]	CELLULAR PROCESSES AND SIGNALING	Posttranslational modification, protein turnover, chaperones
Traes_3B_2E77D9675	MJ0782_3	7e-11	47/149(31.54)	60.1	Mja	COG1405	Transcription initiation factor TFIIIB, Brf1 subunit/Transcription initiation factor TFIIB	[K]	INFORMATION STORAGE AND PROCESSING	Transcription
Traes_3B_2EE786AE1	YPR080w	1e-87	130/149(87.25)	265	Sce	COG5256	Translation elongation factor EF-1alpha (GTPase)	[J]	INFORMATION STORAGE AND PROCESSING	Translation, ribosomal structure and biogenesis
Traes_3B_2F904DF16	mll8050	5e-16	56/220(25.45)	78.6	Mlo	COG0500	SAM-dependent methyltransferases	[QR]	--	--
Traes_3B_30B6641DE	SPBC6B1.11c	2e-60	112/260(43.08)	221	Spo	COG5253	Phosphatidylinositol-4-phosphate 5-kinase	[T]	CELLULAR PROCESSES AND SIGNALING	Signal transduction mechanisms
Traes_3B_3244BBC60	TM0374	7e-23	54/146(36.99)	91.3	Tma	COG0071	Molecular chaperone (small heat shock protein)	[O]	CELLULAR PROCESSES AND SIGNALING	Posttranslational modification, protein turnover, chaperones
Traes_3B_32AE0BA64	YPO1193	2e-64	124/354(35.03)	214	Ype	COG0076	Glutamate decarboxylase and related PLP-dependent proteins	[E]	METABOLISM	Amino acid transport and metabolism
Traes_3B_33AD5DD57	SPBC25H2.02	1e-99	152/314(48.41)	311	Spo	COG0441	Threonyl-tRNA synthetase	[J]	INFORMATION STORAGE AND PROCESSING	Translation, ribosomal structure and biogenesis
Traes_3B_350B8F0DB	lin1934_1	6e-23	69/207(33.33)	99.8	Lin	COG0515	Serine/threonine protein kinase	[RTKL]	--	--
Traes_3B_3902604E0	SPAC15A10.02	4e-29	110/368(29.89)	119	Spo	COG5624	Transcription initiation factor TFIID, subunit TAF12 (also component of histone acetyltransferase SAGA)	[K]	INFORMATION STORAGE AND PROCESSING	Transcription
Traes_3B_39C790430	SPCC74.03c	4e-61	125/329(37.99)	207	Spo	COG0515	Serine/threonine protein kinase	[RTKL]	--	--
Traes_3B_39E896278	SPAC24H6.04	4e-66	133/397(33.50)	219	Spo	COG5026	Hexokinase	[G]	METABOLISM	Carbohydrate transport and metabolism
Traes_3B_3B34344F5	CC0094	5e-48	100/258(38.76)	163	Ccr	COG1028	Dehydrogenases with different specificities (related to short-chain alcohol dehydrogenases)	[IQR]	--	--
Traes_3B_3DEE9754E	SPAC19G12.10c_2	6e-35	104/383(27.15)	130	Spo	COG2939	Carboxypeptidase C (cathepsin A)	[E]	METABOLISM	Amino acid transport and metabolism
Traes_3B_3F3013B1C	PA3299	3e-45	141/551(25.59)	169	Pae	COG0318	Acyl-CoA synthetases (AMP-forming)/AMP-acid ligases II	[IQ]	--	--
Traes_3B_40E635D6B	YDR050c	8e-88	128/246(52.03)	262	Sce	COG0149	Triosephosphate isomerase	[G]	METABOLISM	Carbohydrate transport and metabolism
Traes_3B_41A42319F	SPAC644.07	4e-20	37/107(34.58)	72.4	Spo	COG0465	ATP-dependent Zn proteases	[O]	CELLULAR PROCESSES AND SIGNALING	Posttranslational modification, protein turnover, chaperones
Traes_3B_41EE9C1AA	SPAC3A12.14	3e-20	38/97(39.18)	82	Spo	COG5126	Ca2+-binding protein (EF-Hand superfamily)	[TZDR]	--	--
Traes_3B_426CDFDCF	sll1356	1e-111	181/386(46.89)	345	Syn	COG0058	Glucan phosphorylase	[G]	METABOLISM	Carbohydrate transport and metabolism
Traes_3B_442CB5CCE	CAC3348	1e-83	136/325(41.85)	258	Cac	COG2040	Homocysteine/selenocysteine methylase (S-methylmethionine-dependent)	[E]	METABOLISM	Amino acid transport and metabolism
Traes_3B_452F2EF42	SPCC4B3.13	1e-62	128/392(32.65)	213	Spo	COG0534	Na+-driven multidrug efflux pump	[V]	CELLULAR PROCESSES AND SIGNALING	Defense mechanisms
Traes_3B_455740CB5	DR0028	5e-16	46/130(35.38)	75.1	Dra	COG0520	Selenocysteine lyase	[E]	METABOLISM	Amino acid transport and metabolism
Traes_3B_4714DBCCC	PH0518	6e-10	36/110(32.73)	59.3	Pho	COG0730	Predicted permeases	[R]	POORLY CHARACTERIZED	General function prediction only
Traes_3B_4872F0D00	BH2486	2e-13	24/51(47.06)	53.5	Bha	COG0552	Signal recognition particle GTPase	[U]	CELLULAR PROCESSES AND SIGNALING	Intracellular trafficking, secretion, and vesicular transport
Traes_3B_4A1B743ED	SPCC4B3.13	5e-21	59/182(32.42)	92	Spo	COG0534	Na+-driven multidrug efflux pump	[V]	CELLULAR PROCESSES AND SIGNALING	Defense mechanisms
Traes_3B_4A1C1AD91	SPAC110.03	2e-69	105/185(56.76)	212	Spo	COG1100	GTPase SAR1 and related small G proteins	[R]	POORLY CHARACTERIZED	General function prediction only
Traes_3B_4A4F02C74	TM0374	4e-20	38/88(43.18)	80.5	Tma	COG0071	Molecular chaperone (small heat shock protein)	[O]	CELLULAR PROCESSES AND SIGNALING	Posttranslational modification, protein turnover, chaperones
Traes_3B_4B1DE381E	ECU11g0860	6e-50	141/461(30.59)	190	Ecu	COG1643	HrpA-like helicases	[L]	INFORMATION STORAGE AND PROCESSING	Replication, recombination and repair
Traes_3B_4BF6EAD87	CC2016	1e-19	43/110(39.09)	83.6	Ccr	COG2130	Putative NADP-dependent oxidoreductases	[R]	POORLY CHARACTERIZED	General function prediction only
Traes_3B_4C19094FF	SPBC6B1.06c	2e-23	72/233(30.90)	100	Spo	COG5207	Isopeptidase T	[O]	CELLULAR PROCESSES AND SIGNALING	Posttranslational modification, protein turnover, chaperones
Traes_3B_4CF90C501	CAC2722	5e-11	72/255(28.24)	67	Cac	COG5184	Alpha-tubulin suppressor and related RCC1 domain-containing proteins	[DZ]	--	--
Traes_3B_4DCBF8B56	ssl0020	6e-44	65/97(67.01)	141	Syn	COG0633	Ferredoxin	[C]	METABOLISM	Energy production and conversion
Traes_3B_4DEB84E2E	alr2265	7e-83	139/373(37.27)	261	Nos	COG0438	Glycosyltransferase	[M]	CELLULAR PROCESSES AND SIGNALING	Cell wall/membrane/envelope biogenesis
Traes_3B_4F76D41C5	PA3687	1e-164	298/702(42.45)	497	Pae	COG2352	Phosphoenolpyruvate carboxylase	[C]	METABOLISM	Energy production and conversion
Traes_3B_50450B9D2	SPBC19C7.06_2	0	277/519(53.37)	565	Spo	COG0442	Prolyl-tRNA synthetase	[J]	INFORMATION STORAGE AND PROCESSING	Translation, ribosomal structure and biogenesis
Traes_3B_536609961	mll0712	7e-06	25/69(36.23)	47	Mlo	COG0076	Glutamate decarboxylase and related PLP-dependent proteins	[E]	METABOLISM	Amino acid transport and metabolism
Traes_3B_53C04B2E8	YIL143c	0	381/664(57.38)	724	Sce	COG1061	DNA or RNA helicases of superfamily II	[KL]	--	--
Traes_3B_541B06BCF	DR0479	7e-08	60/172(34.88)	56.2	Dra	COG0744	Membrane carboxypeptidase (penicillin-binding protein)	[M]	CELLULAR PROCESSES AND SIGNALING	Cell wall/membrane/envelope biogenesis
Traes_3B_55826B557	SAS093	2e-07	21/35(60.00)	47.4	Sau	COG0230	Ribosomal protein L34	[J]	INFORMATION STORAGE AND PROCESSING	Translation, ribosomal structure and biogenesis
Traes_3B_57229A1EB	CC2997	2e-26	110/407(27.03)	113	Ccr	COG2124	Cytochrome P450	[Q]	METABOLISM	Secondary metabolites biosynthesis, transport and catabolism
Traes_3B_58705C99D	ML1556	1e-10	55/146(37.67)	60.5	Mle	COG0532	Translation initiation factor 2 (IF-2; GTPase)	[J]	INFORMATION STORAGE AND PROCESSING	Translation, ribosomal structure and biogenesis
Traes_3B_58C8EFA2B	SPAPB24D3.10c	1e-108	209/638(32.76)	336	Spo	COG1501	Alpha-glucosidases, family 31 of glycosyl hydrolases	[G]	METABOLISM	Carbohydrate transport and metabolism
Traes_3B_5C04C7BF6	BH0579	1e-19	81/300(27.00)	92.8	Bha	COG2124	Cytochrome P450	[Q]	METABOLISM	Secondary metabolites biosynthesis, transport and catabolism
Traes_3B_5C9042B91	AGc2890	5e-20	72/284(25.35)	93.2	Atu	COG2124	Cytochrome P450	[Q]	METABOLISM	Secondary metabolites biosynthesis, transport and catabolism
Traes_3B_5D7382024	all0173	1e-111	157/263(59.70)	327	Nos	COG0501	Zn-dependent protease with chaperone function	[O]	CELLULAR PROCESSES AND SIGNALING	Posttranslational modification, protein turnover, chaperones
Traes_3B_5D8DD1037	SPAC328.03	2e-12	43/119(36.13)	67.4	Spo	COG0380	Trehalose-6-phosphate synthase	[G]	METABOLISM	Carbohydrate transport and metabolism
Traes_3B_5E48E130A	CAC1084	1e-83	163/483(33.75)	268	Cac	COG2723	Beta-glucosidase/6-phospho-beta-glucosidase/beta-galactosidase	[G]	METABOLISM	Carbohydrate transport and metabolism
Traes_3B_5EA1AC004	BS_yloP_1	7e-20	66/209(31.58)	91.3	Bsu	COG0515	Serine/threonine protein kinase	[RTKL]	--	--
Traes_3B_5ED60406B	RSc0992_2	4e-14	62/208(29.81)	70.5	Rso	COG0625	Glutathione S-transferase	[O]	CELLULAR PROCESSES AND SIGNALING	Posttranslational modification, protein turnover, chaperones
Traes_3B_6009E51EE	SPAC144.13c	1e-114	155/274(56.57)	343	Spo	COG2319	FOG: WD40 repeat	[R]	POORLY CHARACTERIZED	General function prediction only
Traes_3B_60C9DF075	YBR143c	0	288/428(67.29)	577	Sce	COG1503	Peptide chain release factor 1 (eRF1)	[J]	INFORMATION STORAGE AND PROCESSING	Translation, ribosomal structure and biogenesis
Traes_3B_62C323792	all4188	4e-61	93/131(70.99)	190	Nos	COG0102	Ribosomal protein L13	[J]	INFORMATION STORAGE AND PROCESSING	Translation, ribosomal structure and biogenesis
Traes_3B_6366BD172	RP879	6e-18	33/53(62.26)	70.9	Rpr	COG0267	Ribosomal protein L33	[J]	INFORMATION STORAGE AND PROCESSING	Translation, ribosomal structure and biogenesis
Traes_3B_66C64767D	DR0028	2e-43	76/142(53.52)	155	Dra	COG0520	Selenocysteine lyase	[E]	METABOLISM	Amino acid transport and metabolism
Traes_3B_689D3D1A7	DR0479	2e-08	39/102(38.24)	52.4	Dra	COG0744	Membrane carboxypeptidase (penicillin-binding protein)	[M]	CELLULAR PROCESSES AND SIGNALING	Cell wall/membrane/envelope biogenesis
Traes_3B_68AC24B44	SPAC4A8.07c	5e-39	97/330(29.39)	149	Spo	COG1597	Sphingosine kinase and enzymes related to eukaryotic diacylglycerol kinase	[IR]	--	--
Traes_3B_69CCB6B2A	SPAC644.07	4e-24	61/190(32.11)	104	Spo	COG0465	ATP-dependent Zn proteases	[O]	CELLULAR PROCESSES AND SIGNALING	Posttranslational modification, protein turnover, chaperones
Traes_3B_6AD9AECC8	all2124_3	4e-08	29/68(42.65)	52.4	Nos	COG2319	FOG: WD40 repeat	[R]	POORLY CHARACTERIZED	General function prediction only
Traes_3B_6B4816214	SPAC323.07c	1e-67	127/420(30.24)	226	Spo	COG0534	Na+-driven multidrug efflux pump	[V]	CELLULAR PROCESSES AND SIGNALING	Defense mechanisms
Traes_3B_6BC53EBAF	SPAC323.07c	2e-08	23/63(36.51)	51.6	Spo	COG0534	Na+-driven multidrug efflux pump	[V]	CELLULAR PROCESSES AND SIGNALING	Defense mechanisms
Traes_3B_6BDB345AF	Rv0220	1e-20	74/242(30.58)	95.9	Mtu	COG0657	Esterase/lipase	[I]	METABOLISM	Lipid transport and metabolism
Traes_3B_6C0E07FA8	DR2418	8e-07	51/148(34.46)	50.8	Dra	COG0745	Response regulators consisting of a CheY-like receiver domain and a winged-helix DNA-binding domain	[TK]	--	--
Traes_3B_71DAC7F5D	Cj0840c	1e-34	88/251(35.06)	128	Cje	COG0158	Fructose-1,6-bisphosphatase	[G]	METABOLISM	Carbohydrate transport and metabolism
Traes_3B_73957187E	PA0102	2e-16	38/94(40.43)	75.1	Pae	COG0288	Carbonic anhydrase	[P]	METABOLISM	Inorganic ion transport and metabolism
Traes_3B_744EDC56C	Rv0338c	8e-07	45/151(29.80)	49.3	Mtu	COG0247	Fe-S oxidoreductase	[C]	METABOLISM	Energy production and conversion
Traes_3B_74CCCCD88	Cgl1939	1e-15	96/330(29.09)	79.7	Cgl	COG0532	Translation initiation factor 2 (IF-2; GTPase)	[J]	INFORMATION STORAGE AND PROCESSING	Translation, ribosomal structure and biogenesis
Traes_3B_763D7ABA2	PA4191	8e-27	92/296(31.08)	110	Pae	COG3491	Isopenicillin N synthase and related dioxygenases	[R]	POORLY CHARACTERIZED	General function prediction only
Traes_3B_798EE5DC2	alr0124_1	4e-30	125/391(31.97)	127	Nos	COG4886	Leucine-rich repeat (LRR) protein	[S]	POORLY CHARACTERIZED	Function unknown
Traes_3B_7B33E0D59	BH3402	3e-37	67/157(42.68)	127	Bha	COG1963	Uncharacterized protein conserved in bacteria	[S]	POORLY CHARACTERIZED	Function unknown
Traes_1AS_83A34BFC8	alr0031	1e-103	193/492(39.23)	323	Nos	COG0297	Glycogen synthase	[G]	METABOLISM	Carbohydrate transport and metabolism
Traes_1AS_89A8F1207	all4656	1e-140	221/418(52.87)	410	Nos	COG1070	Sugar (pentulose and hexulose) kinases	[G]	METABOLISM	Carbohydrate transport and metabolism
Traes_1AS_901EDBCC0	BS_yvfQ	1e-27	60/185(32.43)	106	Bsu	COG0596	Predicted hydrolases or acyltransferases (alpha/beta hydrolase superfamily)	[R]	POORLY CHARACTERIZED	General function prediction only
Traes_1AS_99E820D57	SPCC1183.07_1	4e-49	164/626(26.20)	187	Spo	COG0539	Ribosomal protein S1	[J]	INFORMATION STORAGE AND PROCESSING	Translation, ribosomal structure and biogenesis
Traes_1AS_9EC8AB796	SA1144	1e-26	50/108(46.30)	108	Sau	COG0324	tRNA delta(2)-isopentenylpyrophosphate transferase	[J]	INFORMATION STORAGE AND PROCESSING	Translation, ribosomal structure and biogenesis
Traes_3B_7CBC374D0	lin2484	2e-14	41/96(42.71)	68.2	Lin	COG2050	Uncharacterized protein, possibly involved in aromatic compounds catabolism	[Q]	METABOLISM	Secondary metabolites biosynthesis, transport and catabolism
Traes_3B_7D4BCF403	PA4191	7e-32	91/280(32.50)	124	Pae	COG3491	Isopenicillin N synthase and related dioxygenases	[R]	POORLY CHARACTERIZED	General function prediction only
Traes_3B_80C84EBC8	SPBC119.02	2e-73	95/118(80.51)	216	Spo	COG5078	Ubiquitin-protein ligase	[O]	CELLULAR PROCESSES AND SIGNALING	Posttranslational modification, protein turnover, chaperones
Traes_3B_819BC9FD4	DR0479	9e-06	39/98(39.80)	46.6	Dra	COG0744	Membrane carboxypeptidase (penicillin-binding protein)	[M]	CELLULAR PROCESSES AND SIGNALING	Cell wall/membrane/envelope biogenesis
Traes_3B_82024A6C1	ECU11g1690	5e-28	53/114(46.49)	109	Ecu	COG5147	Myb superfamily proteins, including transcription factors and mRNA splicing factors	[KAD]	--	--
Traes_3B_83671A0E2	DR1554	8e-06	43/140(30.71)	46.2	Dra	COG1307	Uncharacterized protein conserved in bacteria	[S]	POORLY CHARACTERIZED	Function unknown
Traes_3B_85BB31AFA	SPAC15A10.04c	6e-49	111/287(38.68)	174	Spo	COG1779	C4-type Zn-finger protein	[R]	POORLY CHARACTERIZED	General function prediction only
Traes_3B_866485082	SPAC186.09	3e-71	125/296(42.23)	233	Spo	COG3961	Pyruvate decarboxylase and related thiamine pyrophosphate-requiring enzymes	[GHR]	--	--
Traes_3B_86CA26CDB	MJ1008	3e-29	78/274(28.47)	117	Mja	COG0115	Branched-chain amino acid aminotransferase/4-amino-4-deoxychorismate lyase	[EH]	--	--
Traes_3B_8AA3F1388	SPAC1527.03	4e-13	36/99(36.36)	74.7	Spo	COG5193	La protein, small RNA-binding pol III transcript stabilizing protein and related La-motif-containing proteins involved in translation	[OJ]	--	--
Traes_3B_8AEE51F9B	CC2411_1	2e-08	64/230(27.83)	57	Ccr	COG0596	Predicted hydrolases or acyltransferases (alpha/beta hydrolase superfamily)	[R]	POORLY CHARACTERIZED	General function prediction only
Traes_3B_8CD8AD716	alr1698	1e-38	82/216(37.96)	138	Nos	COG2119	Predicted membrane protein	[S]	POORLY CHARACTERIZED	Function unknown
Traes_3B_8DE496E1D	SPCC4B3.13	3e-58	118/386(30.57)	200	Spo	COG0534	Na+-driven multidrug efflux pump	[V]	CELLULAR PROCESSES AND SIGNALING	Defense mechanisms
Traes_3B_8F2983A06	Rv2264c	1e-06	27/71(38.03)	49.3	Mtu	COG0443	Molecular chaperone	[O]	CELLULAR PROCESSES AND SIGNALING	Posttranslational modification, protein turnover, chaperones
Traes_3B_908116490	all4188	1e-47	74/100(74.00)	154	Nos	COG0102	Ribosomal protein L13	[J]	INFORMATION STORAGE AND PROCESSING	Translation, ribosomal structure and biogenesis
Traes_3B_91AC06652	MA2013_2	9e-66	125/308(40.58)	224	Mac	COG0642	Signal transduction histidine kinase	[T]	CELLULAR PROCESSES AND SIGNALING	Signal transduction mechanisms
Traes_3B_934488D20	ECU11g1690	1e-30	57/117(48.72)	118	Ecu	COG5147	Myb superfamily proteins, including transcription factors and mRNA splicing factors	[KAD]	--	--
Traes_3B_93504D484	Cgl1939	6e-10	78/302(25.83)	62.4	Cgl	COG0532	Translation initiation factor 2 (IF-2; GTPase)	[J]	INFORMATION STORAGE AND PROCESSING	Translation, ribosomal structure and biogenesis
Traes_3B_942CAC59A	AGl2541	7e-19	62/201(30.85)	87.4	Atu	COG0438	Glycosyltransferase	[M]	CELLULAR PROCESSES AND SIGNALING	Cell wall/membrane/envelope biogenesis
Traes_3B_9A9BF184C	DRA0210	5e-07	48/144(33.33)	52	Dra	COG0747	ABC-type dipeptide transport system, periplasmic component	[E]	METABOLISM	Amino acid transport and metabolism
Traes_3B_9D93D48F6	SPCC4B3.13	5e-09	28/82(34.15)	53.1	Spo	COG0534	Na+-driven multidrug efflux pump	[V]	CELLULAR PROCESSES AND SIGNALING	Defense mechanisms
Traes_3B_9F0CAA807	STM1119	4e-67	106/199(53.27)	206	Sty	COG0655	Multimeric flavodoxin WrbA	[R]	POORLY CHARACTERIZED	General function prediction only
Traes_3B_9FA95C4B9	YMR145c	7e-93	164/362(45.30)	297	Sce	COG1252	NADH dehydrogenase, FAD-containing subunit	[C]	METABOLISM	Energy production and conversion
Traes_3B_A2A1E5CF0	Cgl1939	3e-12	70/267(26.22)	67.8	Cgl	COG0532	Translation initiation factor 2 (IF-2; GTPase)	[J]	INFORMATION STORAGE AND PROCESSING	Translation, ribosomal structure and biogenesis
Traes_3B_A60E97258	YKR066c	5e-07	36/138(26.09)	50.8	Sce	COG0376	Catalase (peroxidase I)	[P]	METABOLISM	Inorganic ion transport and metabolism
Traes_3B_A7CC68640	YNL298w_2	1e-13	50/150(33.33)	70.1	Sce	COG0515	Serine/threonine protein kinase	[RTKL]	--	--
Traes_3B_A8DC3A564	sll0533	2e-08	45/175(25.71)	56.2	Syn	COG0544	FKBP-type peptidyl-prolyl cis-trans isomerase (trigger factor)	[O]	CELLULAR PROCESSES AND SIGNALING	Posttranslational modification, protein turnover, chaperones
Traes_3B_A91A373A5	YDR477w_1	1e-43	73/131(55.73)	149	Sce	COG0515	Serine/threonine protein kinase	[RTKL]	--	--
Traes_3B_A930AA6E9	SPACUNK12.02c	5e-60	113/294(38.44)	201	Spo	COG0515	Serine/threonine protein kinase	[RTKL]	--	--
Traes_3B_AA08194CB	SA0317	1e-07	42/141(29.79)	54.7	Sau	COG0451	Nucleoside-diphosphate-sugar epimerases	[MG]	--	--
Traes_3B_AC095E586	DR1554	1e-06	49/150(32.67)	50.8	Dra	COG1307	Uncharacterized protein conserved in bacteria	[S]	POORLY CHARACTERIZED	Function unknown
Traes_3B_AE0A8F5D4	sll0222	8e-13	75/324(23.15)	72	Syn	COG1409	Predicted phosphohydrolases	[R]	POORLY CHARACTERIZED	General function prediction only
Traes_3B_AED69AC73	PA4191	2e-17	76/284(26.76)	83.6	Pae	COG3491	Isopenicillin N synthase and related dioxygenases	[R]	POORLY CHARACTERIZED	General function prediction only
Traes_3B_B0674C413	TM1227	6e-36	58/128(45.31)	132	Tma	COG3934	Endo-beta-mannanase	[G]	METABOLISM	Carbohydrate transport and metabolism
Traes_3B_B295EF084	YER003c	3e-35	87/233(37.34)	132	Sce	COG1482	Phosphomannose isomerase	[G]	METABOLISM	Carbohydrate transport and metabolism
Traes_3B_B30ABAB03	SPAC19G12.10c_2	1e-22	33/72(45.83)	63.9	Spo	COG2939	Carboxypeptidase C (cathepsin A)	[E]	METABOLISM	Amino acid transport and metabolism
Traes_3B_B3CAE7740	DRA0210	1e-06	41/113(36.28)	47.8	Dra	COG0747	ABC-type dipeptide transport system, periplasmic component	[E]	METABOLISM	Amino acid transport and metabolism
Traes_3B_B513CB8F11	SPAC3A12.14	3e-23	52/123(42.28)	91.3	Spo	COG5126	Ca2+-binding protein (EF-Hand superfamily)	[TZDR]	--	--
Traes_3B_B63E08142	DR0479	8e-06	50/144(34.72)	48.5	Dra	COG0744	Membrane carboxypeptidase (penicillin-binding protein)	[M]	CELLULAR PROCESSES AND SIGNALING	Cell wall/membrane/envelope biogenesis
Traes_3B_B67388A96	SPCC1739.13	9e-62	103/120(85.83)	206	Spo	COG0443	Molecular chaperone	[O]	CELLULAR PROCESSES AND SIGNALING	Posttranslational modification, protein turnover, chaperones
Traes_3B_B6A0537FA	BS_citB	0	460/891(51.63)	909	Bsu	COG1048	Aconitase A	[C]	METABOLISM	Energy production and conversion
Traes_3B_B7FFC33B1	ECU11g1690	8e-31	54/113(47.79)	117	Ecu	COG5147	Myb superfamily proteins, including transcription factors and mRNA splicing factors	[KAD]	--	--
Traes_3B_B9C779B17	SPCC576.04	3e-20	45/116(38.79)	84.7	Spo	COG0670	Integral membrane protein, interacts with FtsH	[R]	POORLY CHARACTERIZED	General function prediction only
Traes_3B_BBB52F110	DR0479	6e-06	43/112(38.39)	46.2	Dra	COG0744	Membrane carboxypeptidase (penicillin-binding protein)	[M]	CELLULAR PROCESSES AND SIGNALING	Cell wall/membrane/envelope biogenesis
Traes_3B_BEA9FA55F1	MJ1465	2e-75	141/350(40.29)	241	Mja	COG0498	Threonine synthase	[E]	METABOLISM	Amino acid transport and metabolism
Traes_3B_BF2EDF79B	Rv3617	4e-56	106/319(33.23)	186	Mtu	COG0596	Predicted hydrolases or acyltransferases (alpha/beta hydrolase superfamily)	[R]	POORLY CHARACTERIZED	General function prediction only
Traes_3B_BFC7A1A5F	AGc4827	1e-72	120/214(56.07)	235	Atu	COG1217	Predicted membrane GTPase involved in stress response	[T]	CELLULAR PROCESSES AND SIGNALING	Signal transduction mechanisms
Traes_3B_C00F28A2A	ECU08g1640	3e-13	36/118(30.51)	67.4	Ecu	COG5076	Transcription factor involved in chromatin remodeling, contains bromodomain	[BK]	--	--
Traes_3B_C17EAD8C6	Rv3876	7e-06	33/108(30.56)	38.9	Mtu	COG0455	ATPases involved in chromosome partitioning	[D]	CELLULAR PROCESSES AND SIGNALING	Cell cycle control, cell division, chromosome partitioning
Traes_3B_C318B0528	mll1975	8e-22	70/186(37.63)	94.7	Mlo	COG0451	Nucleoside-diphosphate-sugar epimerases	[MG]	--	--
Traes_3B_C3C710885	YPL110c_3	2e-29	66/168(39.29)	114	Sce	COG0584	Glycerophosphoryl diester phosphodiesterase	[C]	METABOLISM	Energy production and conversion
Traes_3B_C4683D0FA	sll0373	1e-106	184/423(43.50)	332	Syn	COG0014	Gamma-glutamyl phosphate reductase	[E]	METABOLISM	Amino acid transport and metabolism
Traes_3B_C5B9970E9	Rv2577	1e-14	78/268(29.10)	76.3	Mtu	COG1409	Predicted phosphohydrolases	[R]	POORLY CHARACTERIZED	General function prediction only
Traes_3B_C6E0AA89E	wrbA	1e-49	83/143(58.04)	159	Eco	COG0655	Multimeric flavodoxin WrbA	[R]	POORLY CHARACTERIZED	General function prediction only
Traes_3B_C890FB4ED	TM0374	5e-26	58/154(37.66)	97.8	Tma	COG0071	Molecular chaperone (small heat shock protein)	[O]	CELLULAR PROCESSES AND SIGNALING	Posttranslational modification, protein turnover, chaperones
Traes_3B_C9E9632E8	DR2417m	2e-12	54/138(39.13)	65.5	Dra	COG0595	Predicted hydrolase of the metallo-beta-lactamase superfamily	[R]	POORLY CHARACTERIZED	General function prediction only
Traes_3B_CA230062C	BB0621	2e-18	46/105(43.81)	79.3	Bbu	COG0693	Putative intracellular protease/amidase	[R]	POORLY CHARACTERIZED	General function prediction only
Traes_3B_CA8D8F541	SPBC119.02	1e-16	44/123(35.77)	79	Spo	COG5078	Ubiquitin-protein ligase	[O]	CELLULAR PROCESSES AND SIGNALING	Posttranslational modification, protein turnover, chaperones
Traes_3B_CE9057560	all0324	1e-32	117/473(24.74)	131	Nos	COG0277	FAD/FMN-containing dehydrogenases	[C]	METABOLISM	Energy production and conversion
Traes_3B_D009DC170	BMEI0560	1e-10	49/160(30.63)	60.5	Bme	COG0679	Predicted permeases	[R]	POORLY CHARACTERIZED	General function prediction only
Traes_3B_D09388C4B	YOR027w	4e-16	46/121(38.02)	77.4	Sce	COG0457	FOG: TPR repeat	[R]	POORLY CHARACTERIZED	General function prediction only
Traes_3B_D3F75F9E9	SPAC15A10.04c	2e-39	78/176(44.32)	141	Spo	COG1779	C4-type Zn-finger protein	[R]	POORLY CHARACTERIZED	General function prediction only
Traes_3B_D47C46EC2	yliJ	1e-18	63/215(29.30)	82	Eco	COG0625	Glutathione S-transferase	[O]	CELLULAR PROCESSES AND SIGNALING	Posttranslational modification, protein turnover, chaperones
Traes_1AS_9FC2E0BB3	alr0124_1	3e-42	151/433(34.87)	163	Nos	COG4886	Leucine-rich repeat (LRR) protein	[S]	POORLY CHARACTERIZED	Function unknown
Traes_1AS_A5E8D7633	MK0120	9e-09	61/286(21.33)	60.1	Mka	COG1340	Uncharacterized archaeal coiled-coil protein	[S]	POORLY CHARACTERIZED	Function unknown
Traes_1AS_AA6B839C5	MA2354	2e-08	30/90(33.33)	57.8	Mac	COG1357	Uncharacterized low-complexity proteins	[S]	POORLY CHARACTERIZED	Function unknown
Traes_1AS_AEF846E0A	RSp0875	2e-07	65/212(30.66)	57	Rso	COG4886	Leucine-rich repeat (LRR) protein	[S]	POORLY CHARACTERIZED	Function unknown
Traes_1AS_B9D8170A7	YCR011c_2	3e-52	104/250(41.60)	184	Sce	COG1131	ABC-type multidrug transport system, ATPase component	[V]	CELLULAR PROCESSES AND SIGNALING	Defense mechanisms
Traes_1AS_BC9714E23	all2302	3e-29	95/325(29.23)	119	Nos	COG3621	Patatin	[R]	POORLY CHARACTERIZED	General function prediction only
Traes_1AS_C1BD73C48	STM1627	7e-40	66/140(47.14)	139	Sty	COG1062	Zn-dependent alcohol dehydrogenases, class III	[C]	METABOLISM	Energy production and conversion
Traes_1AL_0226AAD07	YPO1502	1e-112	155/305(50.82)	332	Ype	COG1062	Zn-dependent alcohol dehydrogenases, class III	[C]	METABOLISM	Energy production and conversion
Traes_1AL_03BE98076	ECU07g0330	2e-09	61/230(26.52)	60.8	Ecu	COG5540	RING-finger-containing ubiquitin ligase	[O]	CELLULAR PROCESSES AND SIGNALING	Posttranslational modification, protein turnover, chaperones
Traes_1AL_06E2D1837	YAL049c	3e-30	76/217(35.02)	114	Sce	COG0412	Dienelactone hydrolase and related enzymes	[Q]	METABOLISM	Secondary metabolites biosynthesis, transport and catabolism
Traes_1AL_1205BBAE8	alr4773	7e-31	64/172(37.21)	124	Nos	COG1501	Alpha-glucosidases, family 31 of glycosyl hydrolases	[G]	METABOLISM	Carbohydrate transport and metabolism
Traes_1AL_121D2D3FE	VC1445_2	4e-13	41/121(33.88)	63.2	Vch	COG0784	FOG: CheY-like receiver	[T]	CELLULAR PROCESSES AND SIGNALING	Signal transduction mechanisms
Traes_1AL_123EE6854	mlr7532	2e-19	41/63(65.08)	85.1	Mlo	COG0574	Phosphoenolpyruvate synthase/pyruvate phosphate dikinase	[G]	METABOLISM	Carbohydrate transport and metabolism
Traes_1AL_135B552D8	CC3494_1	2e-11	22/30(73.33)	60.8	Ccr	COG3637	Opacity protein and related surface antigens	[M]	CELLULAR PROCESSES AND SIGNALING	Cell wall/membrane/envelope biogenesis
Traes_3B_D5B791086	YGR028w	2e-64	118/253(46.64)	221	Sce	COG0464	ATPases of the AAA+ class	[O]	CELLULAR PROCESSES AND SIGNALING	Posttranslational modification, protein turnover, chaperones
Traes_3B_D5B95C128	BS_yloP_1	3e-23	70/206(33.98)	101	Bsu	COG0515	Serine/threonine protein kinase	[RTKL]	--	--
Traes_3B_D5D707322	XF0840	2e-34	106/356(29.78)	142	Xfa	COG1874	Beta-galactosidase	[G]	METABOLISM	Carbohydrate transport and metabolism
Traes_3B_D5E971384	YLR113w	1e-13	39/105(37.14)	71.6	Sce	COG0515	Serine/threonine protein kinase	[RTKL]	--	--
Traes_3B_D7DAED2C7	AGl3021	4e-19	94/352(26.70)	92.4	Atu	COG1215	Glycosyltransferases, probably involved in cell wall biogenesis	[M]	CELLULAR PROCESSES AND SIGNALING	Cell wall/membrane/envelope biogenesis
Traes_3B_DA3A5B1E3	YOR007c	9e-06	24/56(42.86)	46.2	Sce	COG0457	FOG: TPR repeat	[R]	POORLY CHARACTERIZED	General function prediction only
Traes_3B_DB639CAA5	XF1267	2e-13	68/158(43.04)	75.5	Xfa	COG5297	Cellobiohydrolase A (1,4-beta-cellobiosidase A)	[G]	METABOLISM	Carbohydrate transport and metabolism
Traes_3B_E36941AB5	aq_1628	1e-25	69/237(29.11)	106	Aae	COG0258	5'-3' exonuclease (including N-terminal domain of PolI)	[L]	INFORMATION STORAGE AND PROCESSING	Replication, recombination and repair
Traes_3B_E5330A091	TM0374	4e-24	55/154(35.71)	92.8	Tma	COG0071	Molecular chaperone (small heat shock protein)	[O]	CELLULAR PROCESSES AND SIGNALING	Posttranslational modification, protein turnover, chaperones
Traes_3B_E5EF74657	all2995	8e-78	110/224(49.11)	236	Nos	COG0020	Undecaprenyl pyrophosphate synthase	[I]	METABOLISM	Lipid transport and metabolism
Traes_3B_E8FFBBF6F	CAC3279_2	5e-06	61/222(27.48)	51.6	Cac	COG4886	Leucine-rich repeat (LRR) protein	[S]	POORLY CHARACTERIZED	Function unknown
Traes_3B_EE9156FFA	SP1778	1e-28	77/217(35.48)	110	Spn	COG0580	Glycerol uptake facilitator and related permeases (Major Intrinsic Protein Family)	[G]	METABOLISM	Carbohydrate transport and metabolism
Traes_3B_EF83ADFC9	SMc00904	1e-08	80/249(32.13)	57	Sme	COG1187	16S rRNA uridine-516 pseudouridylate synthase and related pseudouridylate synthases	[J]	INFORMATION STORAGE AND PROCESSING	Translation, ribosomal structure and biogenesis
Traes_3B_F0B10D7F5	XF0840	2e-39	103/303(33.99)	151	Xfa	COG1874	Beta-galactosidase	[G]	METABOLISM	Carbohydrate transport and metabolism
Traes_3B_F3BCAA209	RSc1040	1e-12	55/146(37.67)	68.6	Rso	COG1530	Ribonucleases G and E	[J]	INFORMATION STORAGE AND PROCESSING	Translation, ribosomal structure and biogenesis
Traes_3B_F49BCD309	SPCC576.04	4e-31	71/214(33.18)	117	Spo	COG0670	Integral membrane protein, interacts with FtsH	[R]	POORLY CHARACTERIZED	General function prediction only
Traes_3B_F52EDA13C	PAE1861	2e-17	57/162(35.19)	79.3	Pya	COG0666	FOG: Ankyrin repeat	[R]	POORLY CHARACTERIZED	General function prediction only
Traes_3B_F659E64C1	SPCC663.03	0	479/1294(37.02)	795	Spo	COG1132	ABC-type multidrug transport system, ATPase and permease components	[V]	CELLULAR PROCESSES AND SIGNALING	Defense mechanisms
Traes_3B_F6D71357D	lin1934_1	9e-21	61/209(29.19)	96.3	Lin	COG0515	Serine/threonine protein kinase	[RTKL]	--	--
Traes_3B_F77697ECC	SPBC1703.05	1e-106	163/348(46.84)	320	Spo	COG0478	RIO-like serine/threonine protein kinase fused to N-terminal HTH domain	[T]	CELLULAR PROCESSES AND SIGNALING	Signal transduction mechanisms
Traes_3B_F7AD57F4F	RSc2087	2e-59	95/176(53.98)	187	Rso	COG1611	Predicted Rossmann fold nucleotide-binding protein	[R]	POORLY CHARACTERIZED	General function prediction only
Traes_3B_F7CA92A7D	RSp0232	1e-07	35/82(42.68)	52	Rso	COG0657	Esterase/lipase	[I]	METABOLISM	Lipid transport and metabolism
Traes_3B_F7FDCC90C	SPAC19G12.10c_2	2e-31	104/318(32.70)	125	Spo	COG2939	Carboxypeptidase C (cathepsin A)	[E]	METABOLISM	Amino acid transport and metabolism
Traes_3B_F989D92E2	Zppc	5e-45	89/216(41.20)	161	EcZ	COG2352	Phosphoenolpyruvate carboxylase	[C]	METABOLISM	Energy production and conversion
Traes_3B_FB4B9F334	BS_exoA	5e-74	119/260(45.77)	229	Bsu	COG0708	Exonuclease III	[L]	INFORMATION STORAGE AND PROCESSING	Replication, recombination and repair
Traes_3B_FB7039732	SPBC17A3.10	4e-08	18/47(38.30)	55.1	Spo	COG5574	RING-finger-containing E3 ubiquitin ligase	[O]	CELLULAR PROCESSES AND SIGNALING	Posttranslational modification, protein turnover, chaperones
Traes_3B_FBF644A37	BS_bglS	5e-13	46/127(36.22)	68.2	Bsu	COG2273	Beta-glucanase/Beta-glucan synthetase	[G]	METABOLISM	Carbohydrate transport and metabolism
Traes_3B_FF48E834C	ECU11g1050	1e-38	117/460(25.43)	147	Ecu	COG3104	Dipeptide/tripeptide permease	[E]	METABOLISM	Amino acid transport and metabolism
Traes_3B_FF5612AF8	TM0374	2e-24	56/149(37.58)	93.6	Tma	COG0071	Molecular chaperone (small heat shock protein)	[O]	CELLULAR PROCESSES AND SIGNALING	Posttranslational modification, protein turnover, chaperones
Traes_3DL_01383BD6A	YPL110c_3	1e-15	41/96(42.71)	73.9	Sce	COG0584	Glycerophosphoryl diester phosphodiesterase	[C]	METABOLISM	Energy production and conversion
Traes_3DL_096A9C488	SPCC1795.02c	1e-23	47/86(54.65)	96.7	Spo	COG0387	Ca2+/H+ antiporter	[P]	METABOLISM	Inorganic ion transport and metabolism
Traes_3DL_116F5A1FE	SPCC74.03c	1e-123	197/365(53.97)	375	Spo	COG0515	Serine/threonine protein kinase	[RTKL]	--	--
Traes_3DL_15DCE1ED9	alr4552	1e-107	164/296(55.41)	316	Nos	COG0031	Cysteine synthase	[E]	METABOLISM	Amino acid transport and metabolism
Traes_3DL_16125100F	XF0751	4e-08	52/183(28.42)	55.8	Xfa	COG0349	Ribonuclease D	[J]	INFORMATION STORAGE AND PROCESSING	Translation, ribosomal structure and biogenesis
Traes_3DL_173BA065E	TM1227	3e-07	23/68(33.82)	47.4	Tma	COG3934	Endo-beta-mannanase	[G]	METABOLISM	Carbohydrate transport and metabolism
Traes_3DL_17AF7862E	SPBC1703.04	6e-44	121/407(29.73)	164	Spo	COG0323	DNA mismatch repair enzyme (predicted ATPase)	[L]	INFORMATION STORAGE AND PROCESSING	Replication, recombination and repair
Traes_3DL_1825C1F9E	Rv0220	9e-21	73/241(30.29)	94.4	Mtu	COG0657	Esterase/lipase	[I]	METABOLISM	Lipid transport and metabolism
Traes_3DL_19AC8A40A	YMR145c	8e-72	128/282(45.39)	239	Sce	COG1252	NADH dehydrogenase, FAD-containing subunit	[C]	METABOLISM	Energy production and conversion
Traes_3DL_1BF57CB6F	SPAC19G12.10c_2	4e-09	29/61(47.54)	56.6	Spo	COG2939	Carboxypeptidase C (cathepsin A)	[E]	METABOLISM	Amino acid transport and metabolism
Traes_3DL_2402B940F	YJL167w	3e-65	106/237(44.73)	207	Sce	COG0142	Geranylgeranyl pyrophosphate synthase	[H]	METABOLISM	Coenzyme transport and metabolism
Traes_3DL_29859D3EE	SPBC6B1.11c	9e-60	111/260(42.69)	219	Spo	COG5253	Phosphatidylinositol-4-phosphate 5-kinase	[T]	CELLULAR PROCESSES AND SIGNALING	Signal transduction mechanisms
Traes_3DL_2AAF732B7	XF0826	8e-72	115/223(51.57)	223	Xfa	COG3588	Fructose-1,6-bisphosphate aldolase	[G]	METABOLISM	Carbohydrate transport and metabolism
Traes_3DL_2C2D73C68	SPCC320.12c	2e-23	74/224(33.04)	101	Spo	COG0515	Serine/threonine protein kinase	[RTKL]	--	--
Traes_3DL_2FC67209E	APE2286	9e-06	22/48(45.83)	44.7	Ape	COG0498	Threonine synthase	[E]	METABOLISM	Amino acid transport and metabolism
Traes_3DL_380173309	SPBC557.03c	4e-10	76/315(24.13)	64.3	Spo	COG5184	Alpha-tubulin suppressor and related RCC1 domain-containing proteins	[DZ]	--	--
Traes_3DL_3899F4596	alr4625	4e-16	69/297(23.23)	81.3	Nos	COG0596	Predicted hydrolases or acyltransferases (alpha/beta hydrolase superfamily)	[R]	POORLY CHARACTERIZED	General function prediction only
Traes_3DL_3E215D878	sll0373	1e-108	184/422(43.60)	337	Syn	COG0014	Gamma-glutamyl phosphate reductase	[E]	METABOLISM	Amino acid transport and metabolism
Traes_3DL_404F2F05A	YLR399c	6e-06	21/57(36.84)	43.9		COG5076	Transcription factor involved in chromatin remodeling, contains bromodomain	[BK]	--	--
Traes_3DL_46F83C41D	ECU11g1690	3e-24	43/88(48.86)	93.2	Ecu	COG5147	Myb superfamily proteins, including transcription factors and mRNA splicing factors	[KAD]	--	--
Traes_3DL_4ECE85DE1	SPAC19B12.10	7e-40	74/167(44.31)	145	Spo	COG1310	Predicted metal-dependent protease of the PAD1/JAB1 superfamily	[R]	POORLY CHARACTERIZED	General function prediction only
Traes_3DL_5585491A2	YOR374w	1e-27	46/98(46.94)	106	Sce	COG1012	NAD-dependent aldehyde dehydrogenases	[C]	METABOLISM	Energy production and conversion
Traes_3DL_5667DA734	alr0124_1	6e-10	79/313(25.24)	64.7	Nos	COG4886	Leucine-rich repeat (LRR) protein	[S]	POORLY CHARACTERIZED	Function unknown
Traes_3DL_5AAD5DBE1	mll8050	3e-08	31/103(30.10)	52	Mlo	COG0500	SAM-dependent methyltransferases	[QR]	--	--
Traes_3DL_5F16AA2AC	YGR028w	2e-64	116/253(45.85)	218	Sce	COG0464	ATPases of the AAA+ class	[O]	CELLULAR PROCESSES AND SIGNALING	Posttranslational modification, protein turnover, chaperones
Traes_3DL_63F803285	lin1934_1	3e-21	61/209(29.19)	96.3	Lin	COG0515	Serine/threonine protein kinase	[RTKL]	--	--
Traes_1AS_CAED62262	SPCC16C4.18c	2e-41	72/135(53.33)	147	Spo	COG5095	Transcription initiation factor TFIID, subunit TAF6 (also component of histone acetyltransferase SAGA)	[K]	INFORMATION STORAGE AND PROCESSING	Transcription
Traes_1AS_CBD6D1EA5	SMc01238	3e-20	54/179(30.17)	85.5	Sme	COG0625	Glutathione S-transferase	[O]	CELLULAR PROCESSES AND SIGNALING	Posttranslational modification, protein turnover, chaperones
Traes_1AS_D6DB96973	CAP0053	2e-17	61/242(25.21)	85.5	Cac	COG3693	Beta-1,4-xylanase	[G]	METABOLISM	Carbohydrate transport and metabolism
Traes_1AS_DDCFD17E5	DRA0210	2e-07	47/131(35.88)	50.1	Dra	COG0747	ABC-type dipeptide transport system, periplasmic component	[E]	METABOLISM	Amino acid transport and metabolism
Traes_3DL_64C5E3A87	AGc4024	2e-54	118/342(34.50)	185	Atu	COG1565	Uncharacterized conserved protein	[S]	POORLY CHARACTERIZED	Function unknown
Traes_3DL_659CF2379	XF0840	7e-07	33/102(32.35)	54.7	Xfa	COG1874	Beta-galactosidase	[G]	METABOLISM	Carbohydrate transport and metabolism
Traes_3DL_7CE1EF9A5	SPAC144.13c	2e-89	123/208(59.13)	275	Spo	COG2319	FOG: WD40 repeat	[R]	POORLY CHARACTERIZED	General function prediction only
Traes_3DL_7D692A7FF	AGl3021	6e-17	82/299(27.42)	85.1	Atu	COG1215	Glycosyltransferases, probably involved in cell wall biogenesis	[M]	CELLULAR PROCESSES AND SIGNALING	Cell wall/membrane/envelope biogenesis
Traes_3DL_81AEF86C0	aq_629	7e-12	62/270(22.96)	70.9	Aae	COG1196	Chromosome segregation ATPases	[D]	CELLULAR PROCESSES AND SIGNALING	Cell cycle control, cell division, chromosome partitioning
Traes_3DL_84CDD48B8	YDR477w_1	1e-107	174/319(54.55)	327	Sce	COG0515	Serine/threonine protein kinase	[RTKL]	--	--
Traes_3DL_86B0D75D9	SPAC30C2.04	3e-44	113/375(30.13)	161	Spo	COG0073	EMAP domain	[R]	POORLY CHARACTERIZED	General function prediction only
Traes_3DL_870617108	SPBC725.01	1e-116	174/356(48.88)	346	Spo	COG1448	Aspartate/tyrosine/aromatic aminotransferase	[E]	METABOLISM	Amino acid transport and metabolism
Traes_3DL_8AAFB7B06	ECU03g1170	8e-06	32/99(32.32)	48.9	Ecu	COG5576	Homeodomain-containing transcription factor	[K]	INFORMATION STORAGE AND PROCESSING	Transcription
Traes_3DL_8CB9FCC81	SMc00680	1e-104	161/340(47.35)	312	Sme	COG1064	Zn-dependent alcohol dehydrogenases	[R]	POORLY CHARACTERIZED	General function prediction only
Traes_3DL_8D6F782B1	all2748	1e-21	64/179(35.75)	100	Nos	COG0666	FOG: Ankyrin repeat	[R]	POORLY CHARACTERIZED	General function prediction only
Traes_3DL_91A183190	SAS093	7e-08	21/35(60.00)	46.6	Sau	COG0230	Ribosomal protein L34	[J]	INFORMATION STORAGE AND PROCESSING	Translation, ribosomal structure and biogenesis
Traes_3DL_9DFCC5F37	SPBC947.15c	8e-50	115/308(37.34)	174	Spo	COG1252	NADH dehydrogenase, FAD-containing subunit	[C]	METABOLISM	Energy production and conversion
Traes_3DL_A51D7C6E3	SPAC24H6.04	1e-54	112/312(35.90)	186	Spo	COG5026	Hexokinase	[G]	METABOLISM	Carbohydrate transport and metabolism
Traes_3DL_A62754CCA	PA3687	0	369/847(43.57)	636	Pae	COG2352	Phosphoenolpyruvate carboxylase	[C]	METABOLISM	Energy production and conversion
Traes_3DL_A96DF70FE	slr0942	8e-69	122/260(46.92)	216	Syn	COG0656	Aldo/keto reductases, related to diketogulonate reductase	[R]	POORLY CHARACTERIZED	General function prediction only
Traes_3DL_B58F5DEEF	BMEI0222	2e-19	38/76(50.00)	79.7	Bme	COG0288	Carbonic anhydrase	[P]	METABOLISM	Inorganic ion transport and metabolism
Traes_3DL_B781DEF97	RSc0984	4e-09	42/163(25.77)	55.5	Rso	COG0625	Glutathione S-transferase	[O]	CELLULAR PROCESSES AND SIGNALING	Posttranslational modification, protein turnover, chaperones
Traes_3DL_BA3BF5F13	SPCC576.04	2e-25	56/160(35.00)	100	Spo	COG0670	Integral membrane protein, interacts with FtsH	[R]	POORLY CHARACTERIZED	General function prediction only
Traes_3DL_BE780BE4A	slr1259	4e-33	53/98(54.08)	116	Syn	COG0491	Zn-dependent hydrolases, including glyoxylases	[R]	POORLY CHARACTERIZED	General function prediction only
Traes_3DL_BE884863B	YDR135c	1e-152	281/803(34.99)	484	Sce	COG1132	ABC-type multidrug transport system, ATPase and permease components	[V]	CELLULAR PROCESSES AND SIGNALING	Defense mechanisms
Traes_3DL_C296C8E20	SPBC119.02	1e-17	44/123(35.77)	79	Spo	COG5078	Ubiquitin-protein ligase	[O]	CELLULAR PROCESSES AND SIGNALING	Posttranslational modification, protein turnover, chaperones
Traes_3DL_C426849EA	SPCC663.03	0	424/1156(36.68)	700	Spo	COG1132	ABC-type multidrug transport system, ATPase and permease components	[V]	CELLULAR PROCESSES AND SIGNALING	Defense mechanisms
Traes_3DL_C886E2902	asl4186	3e-17	27/45(60.00)	69.7	Nos	COG0254	Ribosomal protein L31	[J]	INFORMATION STORAGE AND PROCESSING	Translation, ribosomal structure and biogenesis
Traes_3DL_D0C41971A	CAC0404_1	1e-05	19/40(47.50)	44.3	Cac	COG0515	Serine/threonine protein kinase	[RTKL]	--	--
Traes_3DL_D3ADD8C4B	SPBC1711.11	1e-16	41/104(39.42)	77	Spo	COG5391	Phox homology (PX) domain protein	[UR]	--	--
Traes_3DL_E2C3A375E	YOR328w_3	4e-72	136/337(40.36)	244	Sce	COG1131	ABC-type multidrug transport system, ATPase component	[V]	CELLULAR PROCESSES AND SIGNALING	Defense mechanisms
Traes_3DL_E330C084F	YJL055w	4e-07	24/63(38.10)	48.1	Sce	COG1611	Predicted Rossmann fold nucleotide-binding protein	[R]	POORLY CHARACTERIZED	General function prediction only
Traes_3DL_EA8EFA467	BH3348	4e-21	68/281(24.20)	94	Bha	COG0513	Superfamily II DNA and RNA helicases	[LKJ]	--	--
Traes_3DL_EFA0435E1	PAB0873	2e-99	157/314(50.00)	300	Pab	COG1473	Metal-dependent amidase/aminoacylase/carboxypeptidase	[R]	POORLY CHARACTERIZED	General function prediction only
Traes_3DL_F2E4FF6E6	sll0533	5e-08	45/175(25.71)	55.1	Syn	COG0544	FKBP-type peptidyl-prolyl cis-trans isomerase (trigger factor)	[O]	CELLULAR PROCESSES AND SIGNALING	Posttranslational modification, protein turnover, chaperones
Traes_3DL_F982BF0FB	STM1566	1e-148	239/554(43.14)	439	Sty	COG0281	Malic enzyme	[C]	METABOLISM	Energy production and conversion
Traes_3DL_FAD072B13	SPAC2G11.09	6e-32	90/347(25.94)	132	Spo	COG5594	Uncharacterized integral membrane protein	[S]	POORLY CHARACTERIZED	Function unknown
Traes_3DS_00C7E4F74	YOR332w	2e-23	58/185(31.35)	94.7	Sce	COG1390	Archaeal/vacuolar-type H+-ATPase subunit E	[C]	METABOLISM	Energy production and conversion
Traes_3DS_023DF330F	thiJ	5e-25	53/128(41.41)	95.9	Eco	COG0693	Putative intracellular protease/amidase	[R]	POORLY CHARACTERIZED	General function prediction only
Traes_3DS_06A104DD5	slr0642	8e-19	40/77(51.95)	82	Syn	COG0477	Permeases of the major facilitator superfamily	[GEPR]	--	--
Traes_3DS_0BDF2E609	TM0374	5e-25	56/150(37.33)	95.1	Tma	COG0071	Molecular chaperone (small heat shock protein)	[O]	CELLULAR PROCESSES AND SIGNALING	Posttranslational modification, protein turnover, chaperones
Traes_3DS_0DD9792F0	YLL011w	8e-92	139/321(43.30)	284	Sce	COG2319	FOG: WD40 repeat	[R]	POORLY CHARACTERIZED	General function prediction only
Traes_3DS_228D723E9	SPAC3F10.11c	1e-32	65/158(41.14)	124	Spo	COG1132	ABC-type multidrug transport system, ATPase and permease components	[V]	CELLULAR PROCESSES AND SIGNALING	Defense mechanisms
Traes_3DS_2519C6653	YCR023c	3e-21	52/162(32.10)	91.7	Sce	COG0477	Permeases of the major facilitator superfamily	[GEPR]	--	--
Traes_3DS_37C9669CB	BB0727	8e-81	135/267(50.56)	251	Bbu	COG0205	6-phosphofructokinase	[G]	METABOLISM	Carbohydrate transport and metabolism
Traes_3DS_3C7A40C90	slr0954	2e-22	47/109(43.12)	89.4	Syn	COG1939	Uncharacterized protein conserved in bacteria	[S]	POORLY CHARACTERIZED	Function unknown
Traes_1AS_EB5297361	YCR011c_2	5e-33	70/143(48.95)	129	Sce	COG1131	ABC-type multidrug transport system, ATPase component	[V]	CELLULAR PROCESSES AND SIGNALING	Defense mechanisms
Traes_1AS_F64BAC19D	PA0147	4e-27	86/304(28.29)	110	Pae	COG3491	Isopenicillin N synthase and related dioxygenases	[R]	POORLY CHARACTERIZED	General function prediction only
Traes_1BL_04EBF6A19	Cgl1939	3e-14	93/307(30.29)	75.5	Cgl	COG0532	Translation initiation factor 2 (IF-2; GTPase)	[J]	INFORMATION STORAGE AND PROCESSING	Translation, ribosomal structure and biogenesis
Traes_3DS_4311F22B1	SPAC186.09	2e-26	58/112(51.79)	103	Spo	COG3961	Pyruvate decarboxylase and related thiamine pyrophosphate-requiring enzymes	[GHR]	--	--
Traes_3DS_487C7C08D	L0185	4e-21	66/206(32.04)	93.6	Lla	COG1028	Dehydrogenases with different specificities (related to short-chain alcohol dehydrogenases)	[IQR]	--	--
Traes_3DS_525EC7388	TM0374	6e-13	28/62(45.16)	60.8	Tma	COG0071	Molecular chaperone (small heat shock protein)	[O]	CELLULAR PROCESSES AND SIGNALING	Posttranslational modification, protein turnover, chaperones
Traes_3DS_55CCCBE0C	sll0862	7e-28	61/129(47.29)	108	Syn	COG0750	Predicted membrane-associated Zn-dependent proteases 1	[M]	CELLULAR PROCESSES AND SIGNALING	Cell wall/membrane/envelope biogenesis
Traes_3DS_63471506E	SPAC17A2.13c	2e-67	107/155(69.03)	207	Spo	COG5040	14-3-3 family protein	[T]	CELLULAR PROCESSES AND SIGNALING	Signal transduction mechanisms
Traes_3DS_6C4987B1B	SPBC24C6.02	2e-35	92/300(30.67)	135	Spo	COG0513	Superfamily II DNA and RNA helicases	[LKJ]	--	--
Traes_3DS_70A4D6626	SPAC110.03	8e-58	88/161(54.66)	181	Spo	COG1100	GTPase SAR1 and related small G proteins	[R]	POORLY CHARACTERIZED	General function prediction only
Traes_3DS_808885C22	YDR135c	7e-19	37/104(35.58)	82	Sce	COG1132	ABC-type multidrug transport system, ATPase and permease components	[V]	CELLULAR PROCESSES AND SIGNALING	Defense mechanisms
Traes_3DS_833AD0EE2	SPAC23C11.08	9e-32	53/87(60.92)	109	Spo	COG2036	Histones H3 and H4	[B]	INFORMATION STORAGE AND PROCESSING	Chromatin structure and dynamics
Traes_3DS_89BA3AC73	SPAC186.09	2e-21	48/94(51.06)	88.6	Spo	COG3961	Pyruvate decarboxylase and related thiamine pyrophosphate-requiring enzymes	[GHR]	--	--
Traes_3DS_909E445F1	TM0374	7e-23	44/104(42.31)	89.4	Tma	COG0071	Molecular chaperone (small heat shock protein)	[O]	CELLULAR PROCESSES AND SIGNALING	Posttranslational modification, protein turnover, chaperones
Traes_3DS_90E0B2BE9	SPCC1322.13_1	1e-98	154/323(47.68)	298	Spo	COG0026	Phosphoribosylaminoimidazole carboxylase (NCAIR synthetase)	[F]	METABOLISM	Nucleotide transport and metabolism
Traes_3DS_94E124149	alr0124_1	8e-06	46/175(26.29)	50.4	Nos	COG4886	Leucine-rich repeat (LRR) protein	[S]	POORLY CHARACTERIZED	Function unknown
Traes_3DS_9625D3639	SPAC186.09	2e-12	30/65(46.15)	62	Spo	COG3961	Pyruvate decarboxylase and related thiamine pyrophosphate-requiring enzymes	[GHR]	--	--
Traes_3DS_98553B5F4	SPAC19G12.10c_2	6e-35	101/346(29.19)	130	Spo	COG2939	Carboxypeptidase C (cathepsin A)	[E]	METABOLISM	Amino acid transport and metabolism
Traes_3DS_9C313E1BB	SPAC186.09	6e-67	122/304(40.13)	221	Spo	COG3961	Pyruvate decarboxylase and related thiamine pyrophosphate-requiring enzymes	[GHR]	--	--
Traes_3DS_A2ADE9F32	DR1213	1e-08	36/103(34.95)	54.7	Dra	COG0515	Serine/threonine protein kinase	[RTKL]	--	--
Traes_3DS_B18232005	SPAC24H6.04	2e-30	75/237(31.65)	119	Spo	COG5026	Hexokinase	[G]	METABOLISM	Carbohydrate transport and metabolism
Traes_3DS_BC0C261A51	TM0374	3e-18	48/132(36.36)	77	Tma	COG0071	Molecular chaperone (small heat shock protein)	[O]	CELLULAR PROCESSES AND SIGNALING	Posttranslational modification, protein turnover, chaperones
Traes_3DS_C17191AB0	ZglnS	1e-160	264/538(49.07)	474	EcZ	COG0008	Glutamyl- and glutaminyl-tRNA synthetases	[J]	INFORMATION STORAGE AND PROCESSING	Translation, ribosomal structure and biogenesis
Traes_3DS_C954116EB	mll8050	6e-07	27/99(27.27)	48.1	Mlo	COG0500	SAM-dependent methyltransferases	[QR]	--	--
Traes_3DS_D3F460A69	RSc3346	1e-08	35/105(33.33)	53.5	Rso	COG2267	Lysophospholipase	[I]	METABOLISM	Lipid transport and metabolism
Traes_3DS_E2FC6391C	MYPU_7610_1	3e-06	21/36(58.33)	45.4	Mpu	COG0508	Pyruvate/2-oxoglutarate dehydrogenase complex, dihydrolipoamide acyltransferase (E2) component, and related enzymes	[C]	METABOLISM	Energy production and conversion
Traes_3DS_E756029E7	sll1641	2e-98	133/218(61.01)	295	Syn	COG0076	Glutamate decarboxylase and related PLP-dependent proteins	[E]	METABOLISM	Amino acid transport and metabolism
Traes_3DS_EAC6083C1	RSc2003	1e-13	34/84(40.48)	66.2	Rso	COG1048	Aconitase A	[C]	METABOLISM	Energy production and conversion
Traes_3DS_FC42D772D	SPBP22H7.07	3e-87	125/197(63.45)	266	Spo	COG2319	FOG: WD40 repeat	[R]	POORLY CHARACTERIZED	General function prediction only
Traes_3DS_FE0278B01	sll1669	6e-11	34/103(33.01)	60.1	Syn	COG0703	Shikimate kinase	[E]	METABOLISM	Amino acid transport and metabolism
Traes_4AL_00D18D2CC	sll0199	4e-26	52/117(44.44)	97.4	Syn	COG3794	Plastocyanin	[C]	METABOLISM	Energy production and conversion
Traes_4AL_02F7D1B1F	BS_ypfP	1e-27	104/384(27.08)	115	Bsu	COG0707	UDP-N-acetylglucosamine:LPS N-acetylglucosamine transferase	[M]	CELLULAR PROCESSES AND SIGNALING	Cell wall/membrane/envelope biogenesis
Traes_4AL_0BE08D907	BH1923	1e-89	162/446(36.32)	280	Bha	COG2723	Beta-glucosidase/6-phospho-beta-glucosidase/beta-galactosidase	[G]	METABOLISM	Carbohydrate transport and metabolism
Traes_4AL_0CCCC6043	alr4716_1	8e-18	40/99(40.40)	80.1	Nos	COG2202	FOG: PAS/PAC domain	[T]	CELLULAR PROCESSES AND SIGNALING	Signal transduction mechanisms
Traes_4AL_0D6C3F8F2	CC0282	4e-26	68/221(30.77)	105	Ccr	COG1011	Predicted hydrolase (HAD superfamily)	[R]	POORLY CHARACTERIZED	General function prediction only
Traes_4AL_0DF0B6152	BS_pps	4e-22	88/332(26.51)	105	Bsu	COG0574	Phosphoenolpyruvate synthase/pyruvate phosphate dikinase	[G]	METABOLISM	Carbohydrate transport and metabolism
Traes_4AL_11FA5063B	alr3602	1e-158	265/661(40.09)	474	Nos	COG1022	Long-chain acyl-CoA synthetases (AMP-forming)	[I]	METABOLISM	Lipid transport and metabolism
Traes_4AL_16C72AA06	SPAC644.07	7e-28	71/231(30.74)	117	Spo	COG0465	ATP-dependent Zn proteases	[O]	CELLULAR PROCESSES AND SIGNALING	Posttranslational modification, protein turnover, chaperones
Traes_4AL_1C6E2A6BF	SPCC1450.14c	2e-55	130/424(30.66)	195	Spo	COG5061	Oxidoreductin, endoplasmic reticulum membrane-associated protein involved in disulfide bond formation	[OU]	--	--
Traes_4AL_1CC60316B	lin2765	7e-21	37/55(67.27)	80.5	Lin	COG0256	Ribosomal protein L18	[J]	INFORMATION STORAGE AND PROCESSING	Translation, ribosomal structure and biogenesis
Traes_4AL_2A6C6F593	YOR133w	1e-178	257/398(64.57)	520	Sce	COG0480	Translation elongation factors (GTPases)	[J]	INFORMATION STORAGE AND PROCESSING	Translation, ribosomal structure and biogenesis
Traes_1BL_0F3EC32CD	YPR010c	4e-62	131/366(35.79)	217	Sce	COG0085	DNA-directed RNA polymerase, beta subunit/140 kD subunit	[K]	INFORMATION STORAGE AND PROCESSING	Transcription
Traes_1BL_0F963B20E	Cgl1939	3e-14	88/309(28.48)	74.7	Cgl	COG0532	Translation initiation factor 2 (IF-2; GTPase)	[J]	INFORMATION STORAGE AND PROCESSING	Translation, ribosomal structure and biogenesis
Traes_1BL_1670DAED9	SPBC1289.11	7e-06	29/83(34.94)	51.6	Spo	COG2319	FOG: WD40 repeat	[R]	POORLY CHARACTERIZED	General function prediction only
Traes_4AL_2C8A9D4E8	SA1330	6e-09	43/114(37.72)	53.9	Sau	COG0494	NTP pyrophosphohydrolases including oxidative damage repair enzymes	[LR]	--	--
Traes_4AL_2D1E33772	slr0525	2e-63	103/176(58.52)	197	Syn	COG2227	2-polyprenyl-3-methyl-5-hydroxy-6-metoxy-1,4-benzoquinol methylase	[H]	METABOLISM	Coenzyme transport and metabolism
Traes_4AL_2DC24CE38	YPO1502	1e-118	163/316(51.58)	348	Ype	COG1062	Zn-dependent alcohol dehydrogenases, class III	[C]	METABOLISM	Energy production and conversion
Traes_4AL_2EC6083D7	slr0434	1e-66	97/183(53.01)	206	Syn	COG0231	Translation elongation factor P (EF-P)/translation initiation factor 5A (eIF-5A)	[J]	INFORMATION STORAGE AND PROCESSING	Translation, ribosomal structure and biogenesis
Traes_4AL_30166AE64	all3401	1e-09	24/33(72.73)	55.1	Nos	COG1166	Arginine decarboxylase (spermidine biosynthesis)	[E]	METABOLISM	Amino acid transport and metabolism
Traes_4AL_3051E51BE	SPAC4D7.05	2e-47	80/189(42.33)	159	Spo	COG2319	FOG: WD40 repeat	[R]	POORLY CHARACTERIZED	General function prediction only
Traes_4AL_348E237B5	SPCC1739.13	0	425/545(77.98)	847	Spo	COG0443	Molecular chaperone	[O]	CELLULAR PROCESSES AND SIGNALING	Posttranslational modification, protein turnover, chaperones
Traes_4AL_36D63D2CA	DR0479	1e-09	66/187(35.29)	63.2	Dra	COG0744	Membrane carboxypeptidase (penicillin-binding protein)	[M]	CELLULAR PROCESSES AND SIGNALING	Cell wall/membrane/envelope biogenesis
Traes_4AL_3742AB62C	SPCC645.08c	1e-71	241/871(27.67)	255	Spo	COG1525	Micrococcal nuclease (thermonuclease) homologs	[L]	INFORMATION STORAGE AND PROCESSING	Replication, recombination and repair
Traes_4AL_38B1ACFF0	ECU11g1130	4e-11	26/83(31.33)	62	Ecu	COG5574	RING-finger-containing E3 ubiquitin ligase	[O]	CELLULAR PROCESSES AND SIGNALING	Posttranslational modification, protein turnover, chaperones
Traes_4AL_3BE1CA5A8	RSp1614	2e-59	132/393(33.59)	207	Rso	COG0477	Permeases of the major facilitator superfamily	[GEPR]	--	--
Traes_4AL_3C7432A1E	alr0124_1	1e-35	143/439(32.57)	143	Nos	COG4886	Leucine-rich repeat (LRR) protein	[S]	POORLY CHARACTERIZED	Function unknown
Traes_4AL_41570A84C	SPAC513.01c	1e-29	47/74(63.51)	110	Spo	COG0480	Translation elongation factors (GTPases)	[J]	INFORMATION STORAGE AND PROCESSING	Translation, ribosomal structure and biogenesis
Traes_4AL_416A78462	RSc0057	9e-56	161/504(31.94)	198	Rso	COG0154	Asp-tRNAAsn/Glu-tRNAGln amidotransferase A subunit and related amidases	[J]	INFORMATION STORAGE AND PROCESSING	Translation, ribosomal structure and biogenesis
Traes_4AL_433F090E0	slr1516	2e-53	91/211(43.13)	177	Syn	COG0605	Superoxide dismutase	[P]	METABOLISM	Inorganic ion transport and metabolism
Traes_4AL_4B9D56131	CAC2239	3e-37	124/443(27.99)	146	Cac	COG0297	Glycogen synthase	[G]	METABOLISM	Carbohydrate transport and metabolism
Traes_4AL_4BB1E1432	SPBC32H8.12c	0	310/352(88.07)	634	Spo	COG5277	Actin and related proteins	[Z]	CELLULAR PROCESSES AND SIGNALING	Cytoskeleton
Traes_4AL_4C3B1561B	BS_sacC	2e-39	145/549(26.41)	154	Bsu	COG1621	Beta-fructosidases (levanase/invertase)	[G]	METABOLISM	Carbohydrate transport and metabolism
Traes_4AL_4F7E76BBF	alr0124_1	8e-15	79/266(29.70)	79.7	Nos	COG4886	Leucine-rich repeat (LRR) protein	[S]	POORLY CHARACTERIZED	Function unknown
Traes_4AL_4FF5B8837	ftsK	6e-07	27/55(49.09)	46.6	Eco	COG1674	DNA segregation ATPase FtsK/SpoIIIE and related proteins	[D]	CELLULAR PROCESSES AND SIGNALING	Cell cycle control, cell division, chromosome partitioning
Traes_4AL_51E307240	all2919	6e-38	67/110(60.91)	128	Nos	COG0633	Ferredoxin	[C]	METABOLISM	Energy production and conversion
Traes_4AL_5E1A031B4	aq_1969	2e-34	98/351(27.92)	132	Aae	COG0436	Aspartate/tyrosine/aromatic aminotransferase	[E]	METABOLISM	Amino acid transport and metabolism
Traes_4AL_607DC5FB9	all0743_1	3e-08	35/110(31.82)	53.5	Nos	COG1716	FOG: FHA domain	[T]	CELLULAR PROCESSES AND SIGNALING	Signal transduction mechanisms
Traes_4AL_617175E26	PM1905	8e-13	35/99(35.35)	65.9	Pmu	COG3338	Carbonic anhydrase	[P]	METABOLISM	Inorganic ion transport and metabolism
Traes_4AL_6855E4C57	mll7934	3e-70	149/381(39.11)	227	Mlo	COG2072	Predicted flavoprotein involved in K+ transport	[P]	METABOLISM	Inorganic ion transport and metabolism
Traes_4AL_6A4A1D3B0	alr0784	3e-26	47/99(47.47)	97.1	Nos	COG0633	Ferredoxin	[C]	METABOLISM	Energy production and conversion
Traes_4AL_6C152CCAE	RSp0254_2	4e-19	49/110(44.55)	91.3	Rso	COG2202	FOG: PAS/PAC domain	[T]	CELLULAR PROCESSES AND SIGNALING	Signal transduction mechanisms
Traes_4AL_6E7713B2F	RSp1284	4e-30	120/396(30.30)	125	Rso	COG1621	Beta-fructosidases (levanase/invertase)	[G]	METABOLISM	Carbohydrate transport and metabolism
Traes_4AL_70D393C3B	slr1518	4e-70	127/302(42.05)	223	Syn	COG1575	1,4-dihydroxy-2-naphthoate octaprenyltransferase	[H]	METABOLISM	Coenzyme transport and metabolism
Traes_4AL_736D8BB1E	SPAC1F5.09c	7e-11	45/152(29.61)	62.4	Spo	COG0515	Serine/threonine protein kinase	[RTKL]	--	--
Traes_4AL_73DC7752E	mll7934	4e-69	136/380(35.79)	224	Mlo	COG2072	Predicted flavoprotein involved in K+ transport	[P]	METABOLISM	Inorganic ion transport and metabolism
Traes_4AL_7414E6251	alr0483	1e-129	203/400(50.75)	382	Nos	COG1160	Predicted GTPases	[R]	POORLY CHARACTERIZED	General function prediction only
Traes_4AL_7742FFD9E	alr2938	8e-43	66/156(42.31)	142	Nos	COG0605	Superoxide dismutase	[P]	METABOLISM	Inorganic ion transport and metabolism
Traes_4AL_795326026	slr0574	9e-44	117/384(30.47)	160	Syn	COG2124	Cytochrome P450	[Q]	METABOLISM	Secondary metabolites biosynthesis, transport and catabolism
Traes_4AL_7A841CAD2	ECU11g1690	5e-33	54/107(50.47)	121	Ecu	COG5147	Myb superfamily proteins, including transcription factors and mRNA splicing factors	[KAD]	--	--
Traes_4AL_7AE35C349	SPAC6F6.15	4e-47	79/123(64.23)	154	Spo	COG1100	GTPase SAR1 and related small G proteins	[R]	POORLY CHARACTERIZED	General function prediction only
Traes_4AL_822582A19	Cgl1939	4e-10	65/200(32.50)	62	Cgl	COG0532	Translation initiation factor 2 (IF-2; GTPase)	[J]	INFORMATION STORAGE AND PROCESSING	Translation, ribosomal structure and biogenesis
Traes_4AL_82AB2E772	BS_sacC	9e-44	155/516(30.04)	167	Bsu	COG1621	Beta-fructosidases (levanase/invertase)	[G]	METABOLISM	Carbohydrate transport and metabolism
Traes_4AL_87DA40FD5	aq_576	6e-22	71/220(32.27)	95.1	Aae	COG0515	Serine/threonine protein kinase	[RTKL]	--	--
Traes_4AL_8845F411B	AGl1413	7e-88	181/477(37.95)	279	Atu	COG1004	Predicted UDP-glucose 6-dehydrogenase	[M]	CELLULAR PROCESSES AND SIGNALING	Cell wall/membrane/envelope biogenesis
Traes_4AL_884E74F51	SPAC4C5.02c	9e-90	130/186(69.89)	264	Spo	COG1100	GTPase SAR1 and related small G proteins	[R]	POORLY CHARACTERIZED	General function prediction only
Traes_4AL_8911073AB	YOR133w	1e-125	182/261(69.73)	376	Sce	COG0480	Translation elongation factors (GTPases)	[J]	INFORMATION STORAGE AND PROCESSING	Translation, ribosomal structure and biogenesis
Traes_4AL_89A2617D8	BS_sacC	2e-45	157/537(29.24)	173	Bsu	COG1621	Beta-fructosidases (levanase/invertase)	[G]	METABOLISM	Carbohydrate transport and metabolism
Traes_4AL_9AE77B9B9	SPCC10H11.01	2e-10	58/210(27.62)	64.7	Spo	COG0513	Superfamily II DNA and RNA helicases	[LKJ]	--	--
Traes_4AL_9D1AE9543	all0778	3e-43	100/298(33.56)	154	Nos	COG4826	Serine protease inhibitor	[O]	CELLULAR PROCESSES AND SIGNALING	Posttranslational modification, protein turnover, chaperones
Traes_4AL_9D9DD9755	BMEII1134	2e-43	108/338(31.95)	159	Bme	COG0154	Asp-tRNAAsn/Glu-tRNAGln amidotransferase A subunit and related amidases	[J]	INFORMATION STORAGE AND PROCESSING	Translation, ribosomal structure and biogenesis
Traes_4AL_9E07A9119	ECU09g1770	3e-16	61/204(29.90)	80.5	Ecu	COG2319	FOG: WD40 repeat	[R]	POORLY CHARACTERIZED	General function prediction only
Traes_4AL_9E46FEF07	SPAC21E11.07	1e-12	33/73(45.21)	67	Spo	COG0354	Predicted aminomethyltransferase related to GcvT	[R]	POORLY CHARACTERIZED	General function prediction only
Traes_4AL_A06C88922	mlr1410	3e-08	53/207(25.60)	55.1	Mlo	COG0625	Glutathione S-transferase	[O]	CELLULAR PROCESSES AND SIGNALING	Posttranslational modification, protein turnover, chaperones
Traes_4AL_A11C2A4B1	AGc2890	2e-32	72/212(33.96)	125	Atu	COG2124	Cytochrome P450	[Q]	METABOLISM	Secondary metabolites biosynthesis, transport and catabolism
Traes_4AL_A728DE57C	XF0818	6e-17	60/150(40.00)	87.4	Xfa	COG2730	Endoglucanase	[G]	METABOLISM	Carbohydrate transport and metabolism
Traes_4AL_AA6783CC4	all3184	8e-38	78/230(33.91)	135	Nos	COG1544	Ribosome-associated protein Y (PSrp-1)	[J]	INFORMATION STORAGE AND PROCESSING	Translation, ribosomal structure and biogenesis
Traes_4AL_AF3BE0639	BS_sacC	2e-37	160/557(28.73)	149	Bsu	COG1621	Beta-fructosidases (levanase/invertase)	[G]	METABOLISM	Carbohydrate transport and metabolism
Traes_4AL_B0B1A06D3	PA3299	2e-43	106/352(30.11)	164	Pae	COG0318	Acyl-CoA synthetases (AMP-forming)/AMP-acid ligases II	[IQ]	--	--
Traes_4AL_BA55AB0FC	Rv0312	5e-10	40/100(40.00)	61.6	Mtu	COG0443	Molecular chaperone	[O]	CELLULAR PROCESSES AND SIGNALING	Posttranslational modification, protein turnover, chaperones
Traes_4AL_BCDF7086F	alr1450	7e-25	68/216(31.48)	103	Nos	COG2124	Cytochrome P450	[Q]	METABOLISM	Secondary metabolites biosynthesis, transport and catabolism
Traes_4AL_BE1AD302B	all4199	4e-55	87/165(52.73)	179	Nos	COG0098	Ribosomal protein S5	[J]	INFORMATION STORAGE AND PROCESSING	Translation, ribosomal structure and biogenesis
Traes_4AL_BEFE6D2CE	all1418	3e-17	45/123(36.59)	80.5	Nos	COG1028	Dehydrogenases with different specificities (related to short-chain alcohol dehydrogenases)	[IQR]	--	--
Traes_4AL_C3FEE3FC8	TM0374	8e-22	42/97(43.30)	90.1	Tma	COG0071	Molecular chaperone (small heat shock protein)	[O]	CELLULAR PROCESSES AND SIGNALING	Posttranslational modification, protein turnover, chaperones
Traes_4AL_C6DEABC36	BS_sacC	9e-21	118/464(25.43)	97.4	Bsu	COG1621	Beta-fructosidases (levanase/invertase)	[G]	METABOLISM	Carbohydrate transport and metabolism
Traes_4AL_CCA6E7CD4	CAC0355	2e-31	58/181(32.04)	90.1	Cac	COG5434	Endopolygalacturonase	[M]	CELLULAR PROCESSES AND SIGNALING	Cell wall/membrane/envelope biogenesis
Traes_1BL_190920E1E	all4645	1e-157	226/402(56.22)	456	Nos	COG0448	ADP-glucose pyrophosphorylase	[G]	METABOLISM	Carbohydrate transport and metabolism
Traes_1BL_19E9499CD	SPAC3A12.14	2e-09	39/125(31.20)	55.5	Spo	COG5126	Ca2+-binding protein (EF-Hand superfamily)	[TZDR]	--	--
Traes_1BL_1B2B3806B	PA3586	7e-06	60/201(29.85)	48.9	Pae	COG0596	Predicted hydrolases or acyltransferases (alpha/beta hydrolase superfamily)	[R]	POORLY CHARACTERIZED	General function prediction only
Traes_1BL_1CCF44ECE	PH0378	4e-32	99/338(29.29)	127	Pho	COG0451	Nucleoside-diphosphate-sugar epimerases	[MG]	--	--
Traes_1BL_1F0950D57	SPAC19G12.10c_2	5e-09	26/76(34.21)	53.1	Spo	COG2939	Carboxypeptidase C (cathepsin A)	[E]	METABOLISM	Amino acid transport and metabolism
Traes_1BL_2053C08CD	SPAC2G11.07c	9e-44	97/259(37.45)	155	Spo	COG0631	Serine/threonine protein phosphatase	[T]	CELLULAR PROCESSES AND SIGNALING	Signal transduction mechanisms
Traes_1BL_241A3B9EF	SPBC119.02	3e-11	39/123(31.71)	64.3	Spo	COG5078	Ubiquitin-protein ligase	[O]	CELLULAR PROCESSES AND SIGNALING	Posttranslational modification, protein turnover, chaperones
Traes_1BL_2426A1F42	BH0579	5e-07	33/110(30.00)	48.9	Bha	COG2124	Cytochrome P450	[Q]	METABOLISM	Secondary metabolites biosynthesis, transport and catabolism
Traes_1BL_24EDD4855	L0016	3e-09	64/253(25.30)	58.9	Lla	COG0240	Glycerol-3-phosphate dehydrogenase	[C]	METABOLISM	Energy production and conversion
Traes_1BL_2873205E8	MK0338	3e-34	94/307(30.62)	136	Mka	COG0174	Glutamine synthetase	[E]	METABOLISM	Amino acid transport and metabolism
Traes_1BL_2AE952A77	ECs1701	2e-73	144/392(36.73)	236	Ecs	COG1626	Neutral trehalase	[G]	METABOLISM	Carbohydrate transport and metabolism
Traes_4AL_CFEC9B74A	Cgl1939	4e-12	99/362(27.35)	70.5	Cgl	COG0532	Translation initiation factor 2 (IF-2; GTPase)	[J]	INFORMATION STORAGE AND PROCESSING	Translation, ribosomal structure and biogenesis
Traes_4AL_D093FCB5F	SPAC1687.19c	2e-09	26/46(56.52)	56.6	Spo	COG0343	Queuine/archaeosine tRNA-ribosyltransferase	[J]	INFORMATION STORAGE AND PROCESSING	Translation, ribosomal structure and biogenesis
Traes_4AL_D7615FE43	PA0147	7e-11	41/129(31.78)	61.2	Pae	COG3491	Isopenicillin N synthase and related dioxygenases	[R]	POORLY CHARACTERIZED	General function prediction only
Traes_4AL_DA5D4FAE4	BMEI1819	1e-42	68/161(42.24)	147	Bme	COG1062	Zn-dependent alcohol dehydrogenases, class III	[C]	METABOLISM	Energy production and conversion
Traes_4AL_DD53F5C1B	BMEI1819	3e-10	21/47(44.68)	54.7	Bme	COG1062	Zn-dependent alcohol dehydrogenases, class III	[C]	METABOLISM	Energy production and conversion
Traes_4AL_E313A5FC5	SPAC2F7.16c	1e-26	126/443(28.44)	117	Spo	COG1502	Phosphatidylserine/phosphatidylglycerophosphate/cardiolipin synthases and related enzymes	[I]	METABOLISM	Lipid transport and metabolism
Traes_4AL_E57587E16	Rv2839c	8e-11	46/144(31.94)	49.3	Mtu	COG0532	Translation initiation factor 2 (IF-2; GTPase)	[J]	INFORMATION STORAGE AND PROCESSING	Translation, ribosomal structure and biogenesis
Traes_4AL_E6D679339	YPO1502	1e-118	163/316(51.58)	347	Ype	COG1062	Zn-dependent alcohol dehydrogenases, class III	[C]	METABOLISM	Energy production and conversion
Traes_4AL_E7A048720	DR2418	1e-11	48/110(43.64)	62	Dra	COG0745	Response regulators consisting of a CheY-like receiver domain and a winged-helix DNA-binding domain	[TK]	--	--
Traes_4AL_E8F3279AD	all2748	3e-18	68/195(34.87)	87.4	Nos	COG0666	FOG: Ankyrin repeat	[R]	POORLY CHARACTERIZED	General function prediction only
Traes_4AL_E9426A14C	SPAC6G9.14	1e-72	133/314(42.36)	243	Spo	COG5099	RNA-binding protein of the Puf family, translational repressor	[J]	INFORMATION STORAGE AND PROCESSING	Translation, ribosomal structure and biogenesis
Traes_4AL_EBFE0B287	BH2504_1	2e-19	52/165(31.52)	89.7	Bha	COG0515	Serine/threonine protein kinase	[RTKL]	--	--
Traes_4AL_F1D8BC8D11	YDR477w_1	6e-69	123/326(37.73)	225	Sce	COG0515	Serine/threonine protein kinase	[RTKL]	--	--
Traes_4AL_F23B2CEFB	SPAC1F5.02	4e-59	145/456(31.80)	205	Spo	COG0526	Thiol-disulfide isomerase and thioredoxins	[OC]	--	--
Traes_4AL_F741E66BB	SPBC409.05	7e-12	40/118(33.90)	61.2	Spo	COG5201	SCF ubiquitin ligase, SKP1 component	[O]	CELLULAR PROCESSES AND SIGNALING	Posttranslational modification, protein turnover, chaperones
Traes_4AL_F814B02F1	ML2603	4e-19	88/298(29.53)	87.4	Mle	COG2267	Lysophospholipase	[I]	METABOLISM	Lipid transport and metabolism
Traes_4AL_F89E86DA9	ML1556	1e-10	52/141(36.88)	60.1	Mle	COG0532	Translation initiation factor 2 (IF-2; GTPase)	[J]	INFORMATION STORAGE AND PROCESSING	Translation, ribosomal structure and biogenesis
Traes_4AL_F93A8A1B0	BH0831	1e-17	89/316(28.16)	88.2	Bha	COG1404	Subtilisin-like serine proteases	[O]	CELLULAR PROCESSES AND SIGNALING	Posttranslational modification, protein turnover, chaperones
Traes_4AL_FC0B3C3D31	YBR112c	7e-08	41/118(34.75)	52	Sce	COG0457	FOG: TPR repeat	[R]	POORLY CHARACTERIZED	General function prediction only
Traes_4AL_FE0C5AEF4	BS_sacC	7e-38	147/543(27.07)	151	Bsu	COG1621	Beta-fructosidases (levanase/invertase)	[G]	METABOLISM	Carbohydrate transport and metabolism
Traes_4AL_FF377A215	ECU03g0820i	0	332/432(76.85)	714	Ecu	COG5023	Tubulin	[Z]	CELLULAR PROCESSES AND SIGNALING	Cytoskeleton
Traes_4AS_0194CD713	jhp0435	4e-24	92/366(25.14)	107	jHp	COG0270	Site-specific DNA methylase	[L]	INFORMATION STORAGE AND PROCESSING	Replication, recombination and repair
Traes_4AS_02B607421	SPAC2E12.02.02	9e-18	56/179(31.28)	86.3	Spo	COG5169	Heat shock transcription factor	[K]	INFORMATION STORAGE AND PROCESSING	Transcription
Traes_4AS_04E4A0063	alr0124_1	1e-30	139/419(33.17)	128	Nos	COG4886	Leucine-rich repeat (LRR) protein	[S]	POORLY CHARACTERIZED	Function unknown
Traes_4AS_091CDD198	YKL210w	0	450/1032(43.60)	830	Sce	COG0476	Dinucleotide-utilizing enzymes involved in molybdopterin and thiamine biosynthesis family 2	[H]	METABOLISM	Coenzyme transport and metabolism
Traes_4AS_180C6CA48	BS_clpP	1e-53	79/172(45.93)	171	Bsu	COG0740	Protease subunit of ATP-dependent Clp proteases	[OU]	--	--
Traes_4AS_1938645BA	Rv3080c_1	1e-15	90/326(27.61)	79	Mtu	COG0515	Serine/threonine protein kinase	[RTKL]	--	--
Traes_4AS_1B1F8CCE2	DR1352	2e-15	73/275(26.55)	77	Dra	COG0596	Predicted hydrolases or acyltransferases (alpha/beta hydrolase superfamily)	[R]	POORLY CHARACTERIZED	General function prediction only
Traes_4AS_1DD58D822	YFL041w	4e-26	85/244(34.84)	113	Sce	COG2132	Putative multicopper oxidases	[Q]	METABOLISM	Secondary metabolites biosynthesis, transport and catabolism
Traes_4AS_1FF67D54C	STM1119	1e-63	100/198(50.51)	197	Sty	COG0655	Multimeric flavodoxin WrbA	[R]	POORLY CHARACTERIZED	General function prediction only
Traes_4AS_2197EE051	sll1902	5e-13	55/192(28.65)	70.1	Syn	COG0625	Glutathione S-transferase	[O]	CELLULAR PROCESSES AND SIGNALING	Posttranslational modification, protein turnover, chaperones
Traes_4AS_2596A6FF4	aq_1936	8e-10	36/106(33.96)	55.5	Aae	COG0244	Ribosomal protein L10	[J]	INFORMATION STORAGE AND PROCESSING	Translation, ribosomal structure and biogenesis
Traes_4AS_2645789F1	CAC3436	1e-65	137/371(36.93)	229	Cac	COG3534	Alpha-L-arabinofuranosidase	[G]	METABOLISM	Carbohydrate transport and metabolism
Traes_4AS_2D88ED3F8	YLR378c	1e-180	251/461(54.45)	516	Sce	COG0201	Preprotein translocase subunit SecY	[U]	CELLULAR PROCESSES AND SIGNALING	Intracellular trafficking, secretion, and vesicular transport
Traes_4AS_3004DDF90	SMc00677_3	1e-105	184/422(43.60)	322	Sme	COG0160	4-aminobutyrate aminotransferase and related aminotransferases	[E]	METABOLISM	Amino acid transport and metabolism
Traes_4AS_32255850B	Rv3312c	4e-12	46/121(38.02)	63.9	Mtu	COG0596	Predicted hydrolases or acyltransferases (alpha/beta hydrolase superfamily)	[R]	POORLY CHARACTERIZED	General function prediction only
Traes_4AS_352D6953E	Rv3876	6e-13	59/192(30.73)	61.6	Mtu	COG0455	ATPases involved in chromosome partitioning	[D]	CELLULAR PROCESSES AND SIGNALING	Cell cycle control, cell division, chromosome partitioning
Traes_4AS_35D6F66B4	SPBPI060	2e-19	38/45(84.44)	80.1	Spo	COG2036	Histones H3 and H4	[B]	INFORMATION STORAGE AND PROCESSING	Chromatin structure and dynamics
Traes_4AS_365CB9111	SPAC1565.08	1e-160	221/313(70.61)	456	Spo	COG0464	ATPases of the AAA+ class	[O]	CELLULAR PROCESSES AND SIGNALING	Posttranslational modification, protein turnover, chaperones
Traes_4AS_3883DC244	ECU11g1690	9e-25	48/110(43.64)	101	Ecu	COG5147	Myb superfamily proteins, including transcription factors and mRNA splicing factors	[KAD]	--	--
Traes_4AS_3A4B10ED4	SPCC1682.14	1e-69	104/171(60.82)	213	Spo	COG2147	Ribosomal protein L19E	[J]	INFORMATION STORAGE AND PROCESSING	Translation, ribosomal structure and biogenesis
Traes_4AS_44695D5A8	CC3441	7e-08	49/164(29.88)	57.4	Ccr	COG2267	Lysophospholipase	[I]	METABOLISM	Lipid transport and metabolism
Traes_4AS_4BEF2DFAD	CC0094	1e-50	109/275(39.64)	172	Ccr	COG1028	Dehydrogenases with different specificities (related to short-chain alcohol dehydrogenases)	[IQR]	--	--
Traes_4AS_538F2E3BD	YDR477w_1	4e-80	134/336(39.88)	254	Sce	COG0515	Serine/threonine protein kinase	[RTKL]	--	--
Traes_4AS_5535CF08E	BH1923	1e-111	186/460(40.43)	339	Bha	COG2723	Beta-glucosidase/6-phospho-beta-glucosidase/beta-galactosidase	[G]	METABOLISM	Carbohydrate transport and metabolism
Traes_4AS_5C2E130E1	all4198	1e-43	79/155(50.97)	147	Nos	COG0200	Ribosomal protein L15	[J]	INFORMATION STORAGE AND PROCESSING	Translation, ribosomal structure and biogenesis
Traes_4AS_5D4904831	all7601	1e-103	173/422(41.00)	319	Nos	COG1914	Mn2+ and Fe2+ transporters of the NRAMP family	[P]	METABOLISM	Inorganic ion transport and metabolism
Traes_4AS_686685FE2	SPAC3A12.14	8e-15	46/146(31.51)	70.1	Spo	COG5126	Ca2+-binding protein (EF-Hand superfamily)	[TZDR]	--	--
Traes_4AS_6875248F8	sll1101	2e-37	61/100(61.00)	134	Syn	COG0051	Ribosomal protein S10	[J]	INFORMATION STORAGE AND PROCESSING	Translation, ribosomal structure and biogenesis
Traes_4AS_68B3D79A1	aq_1268	9e-76	166/569(29.17)	256	Aae	COG0659	Sulfate permease and related transporters (MFS superfamily)	[P]	METABOLISM	Inorganic ion transport and metabolism
Traes_4AS_6C6B346BA	YDR477w_1	1e-110	160/268(59.70)	328	Sce	COG0515	Serine/threonine protein kinase	[RTKL]	--	--
Traes_4AS_6CBE6E93E	DR1554	1e-06	45/132(34.09)	48.1	Dra	COG1307	Uncharacterized protein conserved in bacteria	[S]	POORLY CHARACTERIZED	Function unknown
Traes_4AS_6DA7ECA49	SPAC9G1.09	2e-15	59/213(27.70)	80.9	Spo	COG0515	Serine/threonine protein kinase	[RTKL]	--	--
Traes_4AS_71D646704	SPAC3G9.09c	5e-69	99/159(62.26)	213	Spo	COG1093	Translation initiation factor 2, alpha subunit (eIF-2alpha)	[J]	INFORMATION STORAGE AND PROCESSING	Translation, ribosomal structure and biogenesis
Traes_4AS_749EC4A61	TM0374	9e-25	46/109(42.20)	94.7	Tma	COG0071	Molecular chaperone (small heat shock protein)	[O]	CELLULAR PROCESSES AND SIGNALING	Posttranslational modification, protein turnover, chaperones
Traes_4AS_805AEEE8A	PA3328	4e-22	100/376(26.60)	99	Pae	COG0654	2-polyprenyl-6-methoxyphenol hydroxylase and related FAD-dependent oxidoreductases	[HC]	--	--
Traes_4AS_85366656C	PAE0771	2e-06	27/73(36.99)	48.9	Pya	COG0456	Acetyltransferases	[R]	POORLY CHARACTERIZED	General function prediction only
Traes_4AS_85A9320F4	ECU07g0330	3e-10	25/45(55.56)	60.8	Ecu	COG5540	RING-finger-containing ubiquitin ligase	[O]	CELLULAR PROCESSES AND SIGNALING	Posttranslational modification, protein turnover, chaperones
Traes_4AS_8944253DC	PA1647	4e-77	167/554(30.14)	258	Pae	COG0659	Sulfate permease and related transporters (MFS superfamily)	[P]	METABOLISM	Inorganic ion transport and metabolism
Traes_4AS_894CED0DA	SPAC13G7.02c	0	483/647(74.65)	950	Spo	COG0443	Molecular chaperone	[O]	CELLULAR PROCESSES AND SIGNALING	Posttranslational modification, protein turnover, chaperones
Traes_4AS_8E7275248	CAP0116	1e-21	77/262(29.39)	97.8	Cac	COG3693	Beta-1,4-xylanase	[G]	METABOLISM	Carbohydrate transport and metabolism
Traes_4AS_910FE216D1	Rv3876	2e-06	58/221(26.24)	50.4	Mtu	COG0455	ATPases involved in chromosome partitioning	[D]	CELLULAR PROCESSES AND SIGNALING	Cell cycle control, cell division, chromosome partitioning
Traes_4AS_9270310E4	sll0020	9e-13	40/133(30.08)	68.9	Syn	COG0542	ATPases with chaperone activity, ATP-binding subunit	[O]	CELLULAR PROCESSES AND SIGNALING	Posttranslational modification, protein turnover, chaperones
Traes_4AS_9421592BC	AGc727	1e-16	27/48(56.25)	68.2	Atu	COG0401	Uncharacterized homolog of Blt101	[S]	POORLY CHARACTERIZED	Function unknown
Traes_4AS_951BCCA351	Cgl1939	7e-07	50/148(33.78)	48.5	Cgl	COG0532	Translation initiation factor 2 (IF-2; GTPase)	[J]	INFORMATION STORAGE AND PROCESSING	Translation, ribosomal structure and biogenesis
Traes_4AS_95C493717	all2748	8e-11	30/93(32.26)	44.3	Nos	COG0666	FOG: Ankyrin repeat	[R]	POORLY CHARACTERIZED	General function prediction only
Traes_4AS_9A0DF3368	alr5103	6e-13	33/54(61.11)	65.5	Nos	COG0436	Aspartate/tyrosine/aromatic aminotransferase	[E]	METABOLISM	Amino acid transport and metabolism
Traes_4AS_9D44477DD	Cgl2127_1	1e-22	71/208(34.13)	101	Cgl	COG0515	Serine/threonine protein kinase	[RTKL]	--	--
Traes_4AS_9D6002759	mlr4841	2e-23	76/248(30.65)	99.8	Mlo	COG1011	Predicted hydrolase (HAD superfamily)	[R]	POORLY CHARACTERIZED	General function prediction only
Traes_4AS_A2EBBF6BC	XF0845	3e-76	152/347(43.80)	263	Xfa	COG1472	Beta-glucosidase-related glycosidases	[G]	METABOLISM	Carbohydrate transport and metabolism
Traes_4AS_A322DBCB0	SPAC2F3.08	2e-28	85/308(27.60)	121	Spo	COG0477	Permeases of the major facilitator superfamily	[GEPR]	--	--
Traes_4AS_A795672BE	CAC0103	3e-71	106/173(61.27)	217	Cac	COG0529	Adenylylsulfate kinase and related kinases	[P]	METABOLISM	Inorganic ion transport and metabolism
Traes_4AS_A79A68739	ECU11g1690	4e-30	48/107(44.86)	114	Ecu	COG5147	Myb superfamily proteins, including transcription factors and mRNA splicing factors	[KAD]	--	--
Traes_4AS_AA3629BB5	NMB0560	6e-64	95/144(65.97)	199	Nme	COG1045	Serine acetyltransferase	[E]	METABOLISM	Amino acid transport and metabolism
Traes_4AS_ABA00C290	CC2473	2e-53	85/147(57.82)	159	Ccr	COG0154	Asp-tRNAAsn/Glu-tRNAGln amidotransferase A subunit and related amidases	[J]	INFORMATION STORAGE AND PROCESSING	Translation, ribosomal structure and biogenesis
Traes_4AS_AC5F94816	YGR159c	3e-25	59/195(30.26)	105		COG0724	RNA-binding proteins (RRM domain)	[R]	POORLY CHARACTERIZED	General function prediction only
Traes_4AS_AE0400597	SPBC12C2.06	5e-91	176/510(34.51)	288	Spo	COG0513	Superfamily II DNA and RNA helicases	[LKJ]	--	--
Traes_4AS_AEB2074B2	mlr6684	9e-10	67/255(26.27)	59.7	Mlo	COG0596	Predicted hydrolases or acyltransferases (alpha/beta hydrolase superfamily)	[R]	POORLY CHARACTERIZED	General function prediction only
Traes_4AS_AF4D76704	RSc1621	9e-70	134/316(42.41)	234	Rso	COG3158	K+ transporter	[P]	METABOLISM	Inorganic ion transport and metabolism
Traes_4AS_B25B75944	SPCC4F11.02	8e-35	90/262(34.35)	133	Spo	COG0631	Serine/threonine protein phosphatase	[T]	CELLULAR PROCESSES AND SIGNALING	Signal transduction mechanisms
Traes_4AS_B59D0F85B	SPCC1906.01	1e-158	220/363(60.61)	449	Spo	COG1208	Nucleoside-diphosphate-sugar pyrophosphorylase involved in lipopolysaccharide biosynthesis/translation initiation factor 2B, gamma/epsilon subunits (eIF-2Bgamma/eIF-2Bepsilon)	[MJ]	--	--
Traes_4AS_B5D20D324	PAB0462	2e-19	70/273(25.64)	89.7	Pab	COG0053	Predicted Co/Zn/Cd cation transporters	[P]	METABOLISM	Inorganic ion transport and metabolism
Traes_4AS_C19AB3A1A	STM0680	0	292/537(54.38)	594	Sty	COG0367	Asparagine synthase (glutamine-hydrolyzing)	[E]	METABOLISM	Amino acid transport and metabolism
Traes_4AS_C26858DB5	YOR231w	4e-16	48/116(41.38)	82	Sce	COG0515	Serine/threonine protein kinase	[RTKL]	--	--
Traes_4AS_C318715F9	slr0574	2e-38	106/381(27.82)	139	Syn	COG2124	Cytochrome P450	[Q]	METABOLISM	Secondary metabolites biosynthesis, transport and catabolism
Traes_4AS_C420DEB6D	all0136	1e-84	143/332(43.07)	263	Nos	COG0539	Ribosomal protein S1	[J]	INFORMATION STORAGE AND PROCESSING	Translation, ribosomal structure and biogenesis
Traes_4AS_C67AE6944	alr1238	4e-84	124/176(70.45)	252	Nos	COG0740	Protease subunit of ATP-dependent Clp proteases	[OU]	--	--
Traes_4AS_C8CB45702	AGc2890	1e-46	107/420(25.48)	171	Atu	COG2124	Cytochrome P450	[Q]	METABOLISM	Secondary metabolites biosynthesis, transport and catabolism
Traes_4AS_C983F8C8B	alr4456	6e-79	122/252(48.41)	241	Nos	COG1028	Dehydrogenases with different specificities (related to short-chain alcohol dehydrogenases)	[IQR]	--	--
Traes_4AS_CC36B67F4	SPBC660.15	4e-12	26/49(53.06)	68.2	Spo	COG0724	RNA-binding proteins (RRM domain)	[R]	POORLY CHARACTERIZED	General function prediction only
Traes_4AS_D0EB4E289	SPAC3A12.14	2e-13	41/142(28.87)	65.9	Spo	COG5126	Ca2+-binding protein (EF-Hand superfamily)	[TZDR]	--	--
Traes_4AS_D31E69DB4	SPCC31H12.07	1e-120	181/393(46.06)	369	Spo	COG5047	Vesicle coat complex COPII, subunit SEC23	[U]	CELLULAR PROCESSES AND SIGNALING	Intracellular trafficking, secretion, and vesicular transport
Traes_1BL_2DC5F0295	mlr6892	1e-29	89/289(30.80)	119	Mlo	COG3491	Isopenicillin N synthase and related dioxygenases	[R]	POORLY CHARACTERIZED	General function prediction only
Traes_1BL_3071A7152	YBR126c	4e-67	115/197(58.38)	228	Sce	COG0380	Trehalose-6-phosphate synthase	[G]	METABOLISM	Carbohydrate transport and metabolism
Traes_1BL_3187C7C75	lin0661	1e-11	70/252(27.78)	69.7	Lin	COG4886	Leucine-rich repeat (LRR) protein	[S]	POORLY CHARACTERIZED	Function unknown
Traes_1BL_35C0B2A74	TM1015	4e-28	54/129(41.86)	108	Tma	COG0334	Glutamate dehydrogenase/leucine dehydrogenase	[E]	METABOLISM	Amino acid transport and metabolism
Traes_1BL_372FDF775	Cgl1939	1e-07	59/208(28.37)	54.3	Cgl	COG0532	Translation initiation factor 2 (IF-2; GTPase)	[J]	INFORMATION STORAGE AND PROCESSING	Translation, ribosomal structure and biogenesis
Traes_1BL_3A901257A	SPAC10F6.03c	0	287/515(55.73)	569	Spo	COG0504	CTP synthase (UTP-ammonia lyase)	[F]	METABOLISM	Nucleotide transport and metabolism
Traes_4AS_DE644E0CF	all5263	1e-75	136/335(40.60)	246	Nos	COG0568	DNA-directed RNA polymerase, sigma subunit (sigma70/sigma32)	[K]	INFORMATION STORAGE AND PROCESSING	Transcription
Traes_4AS_DF720DD3A	SPCC794.09c	0	302/395(76.46)	608	Spo	COG5256	Translation elongation factor EF-1alpha (GTPase)	[J]	INFORMATION STORAGE AND PROCESSING	Translation, ribosomal structure and biogenesis
Traes_4AS_DFAA00234	alr0124_1	2e-15	108/391(27.62)	82.4	Nos	COG4886	Leucine-rich repeat (LRR) protein	[S]	POORLY CHARACTERIZED	Function unknown
Traes_4AS_E1E60C5E5	SPBC317.01	8e-13	44/123(35.77)	66.6	Spo	COG5068	Regulator of arginine metabolism and related MADS box-containing transcription factors	[K]	INFORMATION STORAGE AND PROCESSING	Transcription
Traes_4AS_E25E6A2F8	CC3042	9e-18	76/248(30.65)	86.7	Ccr	COG3693	Beta-1,4-xylanase	[G]	METABOLISM	Carbohydrate transport and metabolism
Traes_4AS_E28B34320	Cgl1939	9e-15	91/321(28.35)	77.8	Cgl	COG0532	Translation initiation factor 2 (IF-2; GTPase)	[J]	INFORMATION STORAGE AND PROCESSING	Translation, ribosomal structure and biogenesis
Traes_4AS_E960B83C6	Cgl1939	4e-11	85/287(29.62)	64.7	Cgl	COG0532	Translation initiation factor 2 (IF-2; GTPase)	[J]	INFORMATION STORAGE AND PROCESSING	Translation, ribosomal structure and biogenesis
Traes_4AS_F90566C5E	DR0479	1e-11	62/180(34.44)	65.5	Dra	COG0744	Membrane carboxypeptidase (penicillin-binding protein)	[M]	CELLULAR PROCESSES AND SIGNALING	Cell wall/membrane/envelope biogenesis
Traes_4AS_FEF56D921	all4214	2e-64	102/206(49.51)	201	Nos	COG0088	Ribosomal protein L4	[J]	INFORMATION STORAGE AND PROCESSING	Translation, ribosomal structure and biogenesis
Traes_4BL_0355A422E	SPBC18E5.04	7e-34	54/71(76.06)	116	Spo	COG0197	Ribosomal protein L16/L10E	[J]	INFORMATION STORAGE AND PROCESSING	Translation, ribosomal structure and biogenesis
Traes_4BL_04956D80D	PA1647	1e-73	168/560(30.00)	249	Pae	COG0659	Sulfate permease and related transporters (MFS superfamily)	[P]	METABOLISM	Inorganic ion transport and metabolism
Traes_4BL_0726DD6EC	Cgl1939	5e-13	79/243(32.51)	71.6	Cgl	COG0532	Translation initiation factor 2 (IF-2; GTPase)	[J]	INFORMATION STORAGE AND PROCESSING	Translation, ribosomal structure and biogenesis
Traes_4BL_09709607D	CAC3436	4e-68	163/518(31.47)	236	Cac	COG3534	Alpha-L-arabinofuranosidase	[G]	METABOLISM	Carbohydrate transport and metabolism
Traes_4BL_09B870E26	mlr6684	5e-12	71/256(27.73)	66.2	Mlo	COG0596	Predicted hydrolases or acyltransferases (alpha/beta hydrolase superfamily)	[R]	POORLY CHARACTERIZED	General function prediction only
Traes_4BL_0C898C5C8	aq_1268	3e-75	167/569(29.35)	255	Aae	COG0659	Sulfate permease and related transporters (MFS superfamily)	[P]	METABOLISM	Inorganic ion transport and metabolism
Traes_4BL_0CD383B6E	mll1417	5e-55	112/300(37.33)	191	Mlo	COG3158	K+ transporter	[P]	METABOLISM	Inorganic ion transport and metabolism
Traes_4BL_0E4618077	DRA0137	3e-43	92/218(42.20)	150	Dra	COG1125	ABC-type proline/glycine betaine transport systems, ATPase components	[E]	METABOLISM	Amino acid transport and metabolism
Traes_4BL_268EB5B53	YLR378c	1e-137	196/366(53.55)	403	Sce	COG0201	Preprotein translocase subunit SecY	[U]	CELLULAR PROCESSES AND SIGNALING	Intracellular trafficking, secretion, and vesicular transport
Traes_4BL_2D0FA827C1	MTH1291	8e-14	35/61(57.38)	68.2	Mth	COG0484	DnaJ-class molecular chaperone with C-terminal Zn finger domain	[O]	CELLULAR PROCESSES AND SIGNALING	Posttranslational modification, protein turnover, chaperones
Traes_4BL_2F1CAFF7E	Cgl2127_1	1e-22	69/214(32.24)	100	Cgl	COG0515	Serine/threonine protein kinase	[RTKL]	--	--
Traes_4BL_335FA152B	SPCC794.09c	1e-119	171/213(80.28)	348	Spo	COG5256	Translation elongation factor EF-1alpha (GTPase)	[J]	INFORMATION STORAGE AND PROCESSING	Translation, ribosomal structure and biogenesis
Traes_4BL_3396C9986	DR2410	9e-07	28/65(43.08)	46.2	Dra	COG2812	DNA polymerase III, gamma/tau subunits	[L]	INFORMATION STORAGE AND PROCESSING	Replication, recombination and repair
Traes_4BL_3C1C91A9C	TM0374	2e-15	47/143(32.87)	70.5	Tma	COG0071	Molecular chaperone (small heat shock protein)	[O]	CELLULAR PROCESSES AND SIGNALING	Posttranslational modification, protein turnover, chaperones
Traes_4BL_430B81FB1	mll2507	7e-30	85/234(36.32)	116	Mlo	COG0300	Short-chain dehydrogenases of various substrate specificities	[R]	POORLY CHARACTERIZED	General function prediction only
Traes_4BL_455C9E392	SPCC1906.01	1e-157	220/363(60.61)	448	Spo	COG1208	Nucleoside-diphosphate-sugar pyrophosphorylase involved in lipopolysaccharide biosynthesis/translation initiation factor 2B, gamma/epsilon subunits (eIF-2Bgamma/eIF-2Bepsilon)	[MJ]	--	--
Traes_4BL_46AF42528	SPACUNK12.02c	6e-53	105/274(38.32)	184	Spo	COG0515	Serine/threonine protein kinase	[RTKL]	--	--
Traes_4BL_48CF28892	SPAC6G9.14	6e-73	133/314(42.36)	244	Spo	COG5099	RNA-binding protein of the Puf family, translational repressor	[J]	INFORMATION STORAGE AND PROCESSING	Translation, ribosomal structure and biogenesis
Traes_4BL_4998A7AE0	Cgl2127_1	8e-20	56/153(36.60)	92.8	Cgl	COG0515	Serine/threonine protein kinase	[RTKL]	--	--
Traes_4BL_51BBD5E74	HI0078	2e-79	117/227(51.54)	247	Hin	COG0215	Cysteinyl-tRNA synthetase	[J]	INFORMATION STORAGE AND PROCESSING	Translation, ribosomal structure and biogenesis
Traes_4BL_52C0273FD	PAE0061	5e-08	28/60(46.67)	51.6	Pya	COG1840	ABC-type Fe3+ transport system, periplasmic component	[P]	METABOLISM	Inorganic ion transport and metabolism
Traes_4BL_545A5716E	ECU11g1690	2e-31	46/99(46.46)	113	Ecu	COG5147	Myb superfamily proteins, including transcription factors and mRNA splicing factors	[KAD]	--	--
Traes_4BL_5470DA786	ECU04g0570	2e-16	62/241(25.73)	80.5	Ecu	COG0697	Permeases of the drug/metabolite transporter (DMT) superfamily	[GER]	--	--
Traes_4BL_553851000	ECU11g1050	1e-19	101/379(26.65)	93.6	Ecu	COG3104	Dipeptide/tripeptide permease	[E]	METABOLISM	Amino acid transport and metabolism
Traes_4BL_582F1E3EB	RSp0520	2e-08	19/38(50.00)	50.8	Rso	COG1914	Mn2+ and Fe2+ transporters of the NRAMP family	[P]	METABOLISM	Inorganic ion transport and metabolism
Traes_4BL_5DA7BF0FC	SPBC28F2.12	2e-07	58/199(29.15)	52.8	Spo	COG0086	DNA-directed RNA polymerase, beta' subunit/160 kD subunit	[K]	INFORMATION STORAGE AND PROCESSING	Transcription
Traes_4BL_5FCA04C3B	asl2061	2e-19	44/77(57.14)	77.8	Nos	COG0762	Predicted integral membrane protein	[S]	POORLY CHARACTERIZED	Function unknown
Traes_4BL_60CB477BF	SPAC6G9.11	2e-18	34/82(41.46)	79.7	Spo	COG5143	Synaptobrevin/VAMP-like protein	[U]	CELLULAR PROCESSES AND SIGNALING	Intracellular trafficking, secretion, and vesicular transport
Traes_4BL_6199EF553	SPBC25H2.05	2e-26	55/143(38.46)	101	Spo	COG1308	Transcription factor homologous to NACalpha-BTF3	[K]	INFORMATION STORAGE AND PROCESSING	Transcription
Traes_4BL_61C4FC020	Cgl1939	5e-07	68/238(28.57)	53.1	Cgl	COG0532	Translation initiation factor 2 (IF-2; GTPase)	[J]	INFORMATION STORAGE AND PROCESSING	Translation, ribosomal structure and biogenesis
Traes_4BL_689C6389A	YPO1314	3e-15	60/213(28.17)	73.6	Ype	COG0625	Glutathione S-transferase	[O]	CELLULAR PROCESSES AND SIGNALING	Posttranslational modification, protein turnover, chaperones
Traes_4BL_6B601836D	PA4191	2e-28	93/287(32.40)	114	Pae	COG3491	Isopenicillin N synthase and related dioxygenases	[R]	POORLY CHARACTERIZED	General function prediction only
Traes_4BL_6EFA511F0	YER103w	1e-34	60/67(89.55)	124	Sce	COG0443	Molecular chaperone	[O]	CELLULAR PROCESSES AND SIGNALING	Posttranslational modification, protein turnover, chaperones
Traes_4BL_70369E622	MYPU_6850	6e-09	31/93(33.33)	55.1	Mpu	COG0515	Serine/threonine protein kinase	[RTKL]	--	--
Traes_4BL_72AC318FB	mlr4841	2e-24	76/248(30.65)	100	Mlo	COG1011	Predicted hydrolase (HAD superfamily)	[R]	POORLY CHARACTERIZED	General function prediction only
Traes_4BL_732210384	CC0774	7e-25	130/505(25.74)	109	Ccr	COG2072	Predicted flavoprotein involved in K+ transport	[P]	METABOLISM	Inorganic ion transport and metabolism
Traes_4BL_7441A85D3	all5263	7e-21	38/72(52.78)	85.9	Nos	COG0568	DNA-directed RNA polymerase, sigma subunit (sigma70/sigma32)	[K]	INFORMATION STORAGE AND PROCESSING	Transcription
Traes_4BL_79FDAA123	SPAC1805.12c_2	1e-19	32/44(72.73)	74.3	Spo	COG1552	Ribosomal protein L40E	[J]	INFORMATION STORAGE AND PROCESSING	Translation, ribosomal structure and biogenesis
Traes_4BL_7C8EE9E52	SMc00383	5e-12	57/174(32.76)	66.2	Sme	COG0625	Glutathione S-transferase	[O]	CELLULAR PROCESSES AND SIGNALING	Posttranslational modification, protein turnover, chaperones
Traes_4BL_7D2DDCA26	YLR441c	1e-17	32/44(72.73)	75.1	Sce	COG1890	Ribosomal protein S3AE	[J]	INFORMATION STORAGE AND PROCESSING	Translation, ribosomal structure and biogenesis
Traes_4BL_8658983C2	ECU11g1050	3e-10	52/219(23.74)	65.1	Ecu	COG3104	Dipeptide/tripeptide permease	[E]	METABOLISM	Amino acid transport and metabolism
Traes_4BL_8C0E579F8	SPAC13G7.02c	4e-37	66/132(50.00)	134	Spo	COG0443	Molecular chaperone	[O]	CELLULAR PROCESSES AND SIGNALING	Posttranslational modification, protein turnover, chaperones
Traes_4BL_8E9618E24	SPAC4C5.02c	1e-89	130/186(69.89)	263	Spo	COG1100	GTPase SAR1 and related small G proteins	[R]	POORLY CHARACTERIZED	General function prediction only
Traes_4BL_8FD2DD629	YBR287w	3e-15	94/418(22.49)	79	Sce	COG0679	Predicted permeases	[R]	POORLY CHARACTERIZED	General function prediction only
Traes_4BL_9254C78FD	YDL168w	1e-101	160/389(41.13)	306	Sce	COG1062	Zn-dependent alcohol dehydrogenases, class III	[C]	METABOLISM	Energy production and conversion
Traes_4BL_9421592BC	AGc727	1e-16	27/48(56.25)	68.2	Atu	COG0401	Uncharacterized homolog of Blt101	[S]	POORLY CHARACTERIZED	Function unknown
Traes_4BL_94A4E52E6	SPAC2F3.08	3e-28	85/308(27.60)	121	Spo	COG0477	Permeases of the major facilitator superfamily	[GEPR]	--	--
Traes_4BL_9D54CA527	SPCC4F11.02	1e-34	90/262(34.35)	132	Spo	COG0631	Serine/threonine protein phosphatase	[T]	CELLULAR PROCESSES AND SIGNALING	Signal transduction mechanisms
Traes_4BL_A333343E8	SPBC660.13c	6e-13	108/471(22.93)	73.6	Spo	COG1599	Single-stranded DNA-binding replication protein A (RPA), large (70 kD) subunit and related ssDNA-binding proteins	[L]	INFORMATION STORAGE AND PROCESSING	Replication, recombination and repair
Traes_4BL_A5672448D	YDR477w_1	2e-72	116/245(47.35)	234	Sce	COG0515	Serine/threonine protein kinase	[RTKL]	--	--
Traes_1BL_401BAF780	RSp1614	3e-35	93/347(26.80)	135	Rso	COG0477	Permeases of the major facilitator superfamily	[GEPR]	--	--
Traes_1BL_45875A639	SPAC6F12.05c_2	3e-30	78/217(35.94)	114	Spo	COG1564	Thiamine pyrophosphokinase	[H]	METABOLISM	Coenzyme transport and metabolism
Traes_1BL_46DCF8472	SSO3117	9e-22	110/445(24.72)	100	Sso	COG1012	NAD-dependent aldehyde dehydrogenases	[C]	METABOLISM	Energy production and conversion
Traes_1BL_4E28629F0	SPCC320.08	4e-61	112/305(36.72)	205	Spo	COG0697	Permeases of the drug/metabolite transporter (DMT) superfamily	[GER]	--	--
Traes_4BL_A9FAA75A9	sll1342	1e-83	124/187(66.31)	255	Syn	COG0057	Glyceraldehyde-3-phosphate dehydrogenase/erythrose-4-phosphate dehydrogenase	[G]	METABOLISM	Carbohydrate transport and metabolism
Traes_4BL_B02609A29	TM0374	6e-19	38/83(45.78)	78.2	Tma	COG0071	Molecular chaperone (small heat shock protein)	[O]	CELLULAR PROCESSES AND SIGNALING	Posttranslational modification, protein turnover, chaperones
Traes_4BL_B288394D4	SPCC1739.13	1e-120	161/200(80.50)	320	Spo	COG0443	Molecular chaperone	[O]	CELLULAR PROCESSES AND SIGNALING	Posttranslational modification, protein turnover, chaperones
Traes_4BL_B4F048033	SPAPB2B4.04c	0	360/950(37.89)	564	Spo	COG0474	Cation transport ATPase	[P]	METABOLISM	Inorganic ion transport and metabolism
Traes_4BL_BAFA18B1D	slr0574	2e-46	126/431(29.23)	169	Syn	COG2124	Cytochrome P450	[Q]	METABOLISM	Secondary metabolites biosynthesis, transport and catabolism
Traes_4BL_C336491A71	alr5302	4e-17	54/169(31.95)	77.8	Nos	COG0244	Ribosomal protein L10	[J]	INFORMATION STORAGE AND PROCESSING	Translation, ribosomal structure and biogenesis
Traes_4BL_C3C6C11C4	all0136	8e-85	142/332(42.77)	263	Nos	COG0539	Ribosomal protein S1	[J]	INFORMATION STORAGE AND PROCESSING	Translation, ribosomal structure and biogenesis
Traes_4BL_C8337C9F6	SPAC13G7.02c	1e-43	72/85(84.71)	150	Spo	COG0443	Molecular chaperone	[O]	CELLULAR PROCESSES AND SIGNALING	Posttranslational modification, protein turnover, chaperones
Traes_4BL_CAE2B9155	MTH83	6e-16	72/323(22.29)	82	Mth	COG0457	FOG: TPR repeat	[R]	POORLY CHARACTERIZED	General function prediction only
Traes_4BL_CB4A045D1	BS_ywaA	2e-87	137/307(44.63)	270	Bsu	COG0115	Branched-chain amino acid aminotransferase/4-amino-4-deoxychorismate lyase	[EH]	--	--
Traes_4BL_CC2A8D056	YMR001c	9e-14	59/214(27.57)	72.4	Sce	COG0515	Serine/threonine protein kinase	[RTKL]	--	--
Traes_4BL_CE89EFA19	STM0680	8e-93	143/310(46.13)	287	Sty	COG0367	Asparagine synthase (glutamine-hydrolyzing)	[E]	METABOLISM	Amino acid transport and metabolism
Traes_4BL_CFD804098	all7601	3e-61	122/300(40.67)	202	Nos	COG1914	Mn2+ and Fe2+ transporters of the NRAMP family	[P]	METABOLISM	Inorganic ion transport and metabolism
Traes_4BL_D04231944	YFL041w	2e-26	83/241(34.44)	114	Sce	COG2132	Putative multicopper oxidases	[Q]	METABOLISM	Secondary metabolites biosynthesis, transport and catabolism
Traes_4BL_D1CB36B2B	BS_ywtG	3e-50	106/350(30.29)	175	Bsu	COG0477	Permeases of the major facilitator superfamily	[GEPR]	--	--
Traes_4BL_D3A9ED55E	SMc00675_2	2e-60	111/276(40.22)	199	Sme	COG0160	4-aminobutyrate aminotransferase and related aminotransferases	[E]	METABOLISM	Amino acid transport and metabolism
Traes_4BL_D8B1FCCA7	CAC0404_1	2e-21	72/227(31.72)	95.1	Cac	COG0515	Serine/threonine protein kinase	[RTKL]	--	--
Traes_4BL_DEC508800	CC3441	1e-06	34/116(29.31)	47.8	Ccr	COG2267	Lysophospholipase	[I]	METABOLISM	Lipid transport and metabolism
Traes_4BL_E694C5BEF	PAE0771	2e-06	27/73(36.99)	48.9	Pya	COG0456	Acetyltransferases	[R]	POORLY CHARACTERIZED	General function prediction only
Traes_4BL_E7CB51DF3	SPBC17A3.04c	0	306/580(52.76)	619	Spo	COG0143	Methionyl-tRNA synthetase	[J]	INFORMATION STORAGE AND PROCESSING	Translation, ribosomal structure and biogenesis
Traes_4BL_EB9CF2010	TM0374	4e-14	30/68(44.12)	66.2	Tma	COG0071	Molecular chaperone (small heat shock protein)	[O]	CELLULAR PROCESSES AND SIGNALING	Posttranslational modification, protein turnover, chaperones
Traes_4BL_EDE7EA89C	YPR080w	4e-89	132/155(85.16)	268	Sce	COG5256	Translation elongation factor EF-1alpha (GTPase)	[J]	INFORMATION STORAGE AND PROCESSING	Translation, ribosomal structure and biogenesis
Traes_4BL_EFFA96D15	sll1101	7e-39	61/100(61.00)	134	Syn	COG0051	Ribosomal protein S10	[J]	INFORMATION STORAGE AND PROCESSING	Translation, ribosomal structure and biogenesis
Traes_4BL_F2CBFEC51	BMEI0070	2e-08	25/71(35.21)	50.1	Bme	COG0580	Glycerol uptake facilitator and related permeases (Major Intrinsic Protein Family)	[G]	METABOLISM	Carbohydrate transport and metabolism
Traes_4BL_F6A0E1CCB	DR0479	7e-08	45/115(39.13)	50.4	Dra	COG0744	Membrane carboxypeptidase (penicillin-binding protein)	[M]	CELLULAR PROCESSES AND SIGNALING	Cell wall/membrane/envelope biogenesis
Traes_4BL_FD31350CB	SPCC31H12.07	1e-105	161/357(45.10)	329	Spo	COG5047	Vesicle coat complex COPII, subunit SEC23	[U]	CELLULAR PROCESSES AND SIGNALING	Intracellular trafficking, secretion, and vesicular transport
Traes_4BL_FF6954EC1	slr1518	3e-71	125/294(42.52)	226	Syn	COG1575	1,4-dihydroxy-2-naphthoate octaprenyltransferase	[H]	METABOLISM	Coenzyme transport and metabolism
Traes_4BL_FFA3549EB	all2748	2e-22	81/228(35.53)	101	Nos	COG0666	FOG: Ankyrin repeat	[R]	POORLY CHARACTERIZED	General function prediction only
Traes_4BS_072D800EB	RSp1123	1e-14	37/72(51.39)	67.8	Rso	COG1028	Dehydrogenases with different specificities (related to short-chain alcohol dehydrogenases)	[IQR]	--	--
Traes_4BS_0B76BC2BB	SPBC13E7.10c	1e-51	109/279(39.07)	177	Spo	COG1405	Transcription initiation factor TFIIIB, Brf1 subunit/Transcription initiation factor TFIIB	[K]	INFORMATION STORAGE AND PROCESSING	Transcription
Traes_4BS_0BDB0D05C	ECU03g0820i	0	332/435(76.32)	713	Ecu	COG5023	Tubulin	[Z]	CELLULAR PROCESSES AND SIGNALING	Cytoskeleton
Traes_4BS_189002AB8	ECU11g1690	5e-33	54/107(50.47)	121	Ecu	COG5147	Myb superfamily proteins, including transcription factors and mRNA splicing factors	[KAD]	--	--
Traes_4BS_1F6078E0C	alr4766	9e-21	79/320(24.69)	96.7	Nos	COG2124	Cytochrome P450	[Q]	METABOLISM	Secondary metabolites biosynthesis, transport and catabolism
Traes_4BS_344A932261	DRA0210	1e-07	41/103(39.81)	57	Dra	COG0747	ABC-type dipeptide transport system, periplasmic component	[E]	METABOLISM	Amino acid transport and metabolism
Traes_4BS_34AF89ACE	Rv3876	2e-10	84/312(26.92)	63.9	Mtu	COG0455	ATPases involved in chromosome partitioning	[D]	CELLULAR PROCESSES AND SIGNALING	Cell cycle control, cell division, chromosome partitioning
Traes_4BS_34C44F453	SPAC29B12.04	1e-147	212/273(77.66)	418	Spo	COG0214	Pyridoxine biosynthesis enzyme	[H]	METABOLISM	Coenzyme transport and metabolism
Traes_4BS_42361CB8D	SPAC1F5.02	3e-66	155/491(31.57)	223	Spo	COG0526	Thiol-disulfide isomerase and thioredoxins	[OC]	--	--
Traes_4BS_441D7FA4C	SPCC320.12c	3e-20	69/205(33.66)	95.5	Spo	COG0515	Serine/threonine protein kinase	[RTKL]	--	--
Traes_4BS_4EB2C19CF	XF0845	8e-87	172/422(40.76)	294	Xfa	COG1472	Beta-glucosidase-related glycosidases	[G]	METABOLISM	Carbohydrate transport and metabolism
Traes_4BS_5930EF5D6	Cgl2547	5e-25	86/333(25.83)	108	Cgl	COG0436	Aspartate/tyrosine/aromatic aminotransferase	[E]	METABOLISM	Amino acid transport and metabolism
Traes_4BS_5C6D94EBF	all2748	2e-19	74/232(31.90)	92	Nos	COG0666	FOG: Ankyrin repeat	[R]	POORLY CHARACTERIZED	General function prediction only
Traes_4BS_67A99EB9A	SPCC645.08c	4e-90	276/992(27.82)	309	Spo	COG1525	Micrococcal nuclease (thermonuclease) homologs	[L]	INFORMATION STORAGE AND PROCESSING	Replication, recombination and repair
Traes_4BS_69348DCA4	all0743_1	1e-08	35/110(31.82)	54.7	Nos	COG1716	FOG: FHA domain	[T]	CELLULAR PROCESSES AND SIGNALING	Signal transduction mechanisms
Traes_4BS_6D9354748	Rv2505c	2e-59	143/507(28.21)	207	Mtu	COG0318	Acyl-CoA synthetases (AMP-forming)/AMP-acid ligases II	[IQ]	--	--
Traes_4BS_6D9FC4E57	sll1427	3e-63	128/339(37.76)	211	Syn	COG0265	Trypsin-like serine proteases, typically periplasmic, contain C-terminal PDZ domain	[O]	CELLULAR PROCESSES AND SIGNALING	Posttranslational modification, protein turnover, chaperones
Traes_4BS_6E9FDF39C	BS_ywtG	1e-69	150/448(33.48)	230	Bsu	COG0477	Permeases of the major facilitator superfamily	[GEPR]	--	--
Traes_4BS_716F55928	SPBC25H2.05	6e-31	58/143(40.56)	110	Spo	COG1308	Transcription factor homologous to NACalpha-BTF3	[K]	INFORMATION STORAGE AND PROCESSING	Transcription
Traes_4BS_72895AA44	SPBC21B10.05c	1e-130	172/309(55.66)	375	Spo	COG2319	FOG: WD40 repeat	[R]	POORLY CHARACTERIZED	General function prediction only
Traes_4BS_773925576	AGl1413	2e-88	176/469(37.53)	279	Atu	COG1004	Predicted UDP-glucose 6-dehydrogenase	[M]	CELLULAR PROCESSES AND SIGNALING	Cell wall/membrane/envelope biogenesis
Traes_4BS_78741E0A2	YPO1502	3e-97	137/247(55.47)	291	Ype	COG1062	Zn-dependent alcohol dehydrogenases, class III	[C]	METABOLISM	Energy production and conversion
Traes_4BS_7B0B44BCE	Cgl1939	2e-12	71/238(29.83)	68.2	Cgl	COG0532	Translation initiation factor 2 (IF-2; GTPase)	[J]	INFORMATION STORAGE AND PROCESSING	Translation, ribosomal structure and biogenesis
Traes_4BS_82FF8B4EA	SPCC645.14c	2e-20	50/124(40.32)	89.7	Spo	COG0457	FOG: TPR repeat	[R]	POORLY CHARACTERIZED	General function prediction only
Traes_4BS_83A556A42	aq_576	2e-19	69/231(29.87)	88.2	Aae	COG0515	Serine/threonine protein kinase	[RTKL]	--	--
Traes_4BS_83BDFC91D	RSc2087	2e-57	91/196(46.43)	182	Rso	COG1611	Predicted Rossmann fold nucleotide-binding protein	[R]	POORLY CHARACTERIZED	General function prediction only
Traes_4BS_83E34FE47	all0778	3e-37	88/251(35.06)	137	Nos	COG4826	Serine protease inhibitor	[O]	CELLULAR PROCESSES AND SIGNALING	Posttranslational modification, protein turnover, chaperones
Traes_4BS_8A9AB17E3	alr0483	1e-150	243/494(49.19)	446	Nos	COG1160	Predicted GTPases	[R]	POORLY CHARACTERIZED	General function prediction only
Traes_4BS_90B7D3855	BS_ypfP	1e-27	106/395(26.84)	115	Bsu	COG0707	UDP-N-acetylglucosamine:LPS N-acetylglucosamine transferase	[M]	CELLULAR PROCESSES AND SIGNALING	Cell wall/membrane/envelope biogenesis
Traes_1BL_5323ECD61	YJL167w	1e-105	160/309(51.78)	313	Sce	COG0142	Geranylgeranyl pyrophosphate synthase	[H]	METABOLISM	Coenzyme transport and metabolism
Traes_1BL_54A6EC080	SPBC543.02c_1	1e-14	54/213(25.35)	76.3	Spo	COG0457	FOG: TPR repeat	[R]	POORLY CHARACTERIZED	General function prediction only
Traes_1BL_5E6348229	YIR022w	7e-43	72/168(42.86)	142	Sce	COG0681	Signal peptidase I	[U]	CELLULAR PROCESSES AND SIGNALING	Intracellular trafficking, secretion, and vesicular transport
Traes_1BL_5EBE999F6	BH3763	4e-35	143/531(26.93)	144	Bha	COG1404	Subtilisin-like serine proteases	[O]	CELLULAR PROCESSES AND SIGNALING	Posttranslational modification, protein turnover, chaperones
Traes_1BL_6093DD322	BS_murE	1e-55	121/356(33.99)	194	Bsu	COG0769	UDP-N-acetylmuramyl tripeptide synthase	[M]	CELLULAR PROCESSES AND SIGNALING	Cell wall/membrane/envelope biogenesis
Traes_4BS_A2C177155	all2919	2e-24	42/72(58.33)	92.8	Nos	COG0633	Ferredoxin	[C]	METABOLISM	Energy production and conversion
Traes_4BS_A4FF7F3EA	YPR035w	1e-142	193/334(57.78)	410	Sce	COG0174	Glutamine synthetase	[E]	METABOLISM	Amino acid transport and metabolism
Traes_4BS_ADB6672F0	alr0124_1	2e-15	76/240(31.67)	81.6	Nos	COG4886	Leucine-rich repeat (LRR) protein	[S]	POORLY CHARACTERIZED	Function unknown
Traes_4BS_ADBA86F41	BMEII1134	1e-27	85/299(28.43)	115	Bme	COG0154	Asp-tRNAAsn/Glu-tRNAGln amidotransferase A subunit and related amidases	[J]	INFORMATION STORAGE AND PROCESSING	Translation, ribosomal structure and biogenesis
Traes_4BS_B9358BF51	SPCC1450.14c	2e-55	130/424(30.66)	195	Spo	COG5061	Oxidoreductin, endoplasmic reticulum membrane-associated protein involved in disulfide bond formation	[OU]	--	--
Traes_4BS_BE237BA4F	slr0434	9e-36	59/125(47.20)	126	Syn	COG0231	Translation elongation factor P (EF-P)/translation initiation factor 5A (eIF-5A)	[J]	INFORMATION STORAGE AND PROCESSING	Translation, ribosomal structure and biogenesis
Traes_4BS_C548FE3B3	TM0374	3e-21	40/97(41.24)	87	Tma	COG0071	Molecular chaperone (small heat shock protein)	[O]	CELLULAR PROCESSES AND SIGNALING	Posttranslational modification, protein turnover, chaperones
Traes_4BS_C9070AEA4	CC0482	0	314/618(50.81)	586	Ccr	COG0620	Methionine synthase II (cobalamin-independent)	[E]	METABOLISM	Amino acid transport and metabolism
Traes_4BS_CAB49F977	SPAC869.01	6e-68	111/206(53.88)	221	Spo	COG0154	Asp-tRNAAsn/Glu-tRNAGln amidotransferase A subunit and related amidases	[J]	INFORMATION STORAGE AND PROCESSING	Translation, ribosomal structure and biogenesis
Traes_4BS_D6B47E60D	YPL209c	5e-22	75/228(32.89)	97.1	Sce	COG0515	Serine/threonine protein kinase	[RTKL]	--	--
Traes_4BS_DE9B5B1AB	BH1923	1e-115	188/478(39.33)	349	Bha	COG2723	Beta-glucosidase/6-phospho-beta-glucosidase/beta-galactosidase	[G]	METABOLISM	Carbohydrate transport and metabolism
Traes_4BS_E60607AE5	alr0124_1	2e-09	77/337(22.85)	62.8	Nos	COG4886	Leucine-rich repeat (LRR) protein	[S]	POORLY CHARACTERIZED	Function unknown
Traes_4BS_EF7E4C2CF	SPAC13D6.02c	3e-06	20/49(40.82)	46.2	Spo	COG5082	Arginine methyltransferase-interacting protein, contains RING Zn-finger	[OU]	--	--
Traes_4DL_002523CCC	ECU07g0330	1e-09	25/48(52.08)	61.6	Ecu	COG5540	RING-finger-containing ubiquitin ligase	[O]	CELLULAR PROCESSES AND SIGNALING	Posttranslational modification, protein turnover, chaperones
Traes_4DL_052000A28	SPACUNK12.02c	1e-51	104/274(37.96)	181	Spo	COG0515	Serine/threonine protein kinase	[RTKL]	--	--
Traes_4DL_05BF7F181	DR0479	7e-09	49/135(36.30)	57.4	Dra	COG0744	Membrane carboxypeptidase (penicillin-binding protein)	[M]	CELLULAR PROCESSES AND SIGNALING	Cell wall/membrane/envelope biogenesis
Traes_4DL_0654602AE	all0136	4e-37	68/149(45.64)	131	Nos	COG0539	Ribosomal protein S1	[J]	INFORMATION STORAGE AND PROCESSING	Translation, ribosomal structure and biogenesis
Traes_4DL_06C6DB821	STM0680	1e-158	223/410(54.39)	459	Sty	COG0367	Asparagine synthase (glutamine-hydrolyzing)	[E]	METABOLISM	Amino acid transport and metabolism
Traes_4DL_084504C97	DR0479	4e-06	35/85(41.18)	44.3	Dra	COG0744	Membrane carboxypeptidase (penicillin-binding protein)	[M]	CELLULAR PROCESSES AND SIGNALING	Cell wall/membrane/envelope biogenesis
Traes_4DL_0913AEE2D	VC1806	2e-06	49/190(25.79)	49.7	Vch	COG3596	Predicted GTPase	[R]	POORLY CHARACTERIZED	General function prediction only
Traes_4DL_093A40CAD	SPAC57A7.09	2e-09	23/51(45.10)	57.8	Spo	COG5540	RING-finger-containing ubiquitin ligase	[O]	CELLULAR PROCESSES AND SIGNALING	Posttranslational modification, protein turnover, chaperones
Traes_4DL_097863C94	YPO1314	2e-15	60/213(28.17)	73.9	Ype	COG0625	Glutathione S-transferase	[O]	CELLULAR PROCESSES AND SIGNALING	Posttranslational modification, protein turnover, chaperones
Traes_4DL_0CF5DE05D	SPAC6G9.14	4e-72	132/314(42.04)	243	Spo	COG5099	RNA-binding protein of the Puf family, translational repressor	[J]	INFORMATION STORAGE AND PROCESSING	Translation, ribosomal structure and biogenesis
Traes_4DL_10FF37DDF	SPAC824.08	7e-17	38/91(41.76)	75.9	Spo	COG5371	Golgi nucleoside diphosphatase	[GO]	--	--
Traes_4DL_15293DD1B	YDL055c	5e-44	70/115(60.87)	148	Sce	COG1208	Nucleoside-diphosphate-sugar pyrophosphorylase involved in lipopolysaccharide biosynthesis/translation initiation factor 2B, gamma/epsilon subunits (eIF-2Bgamma/eIF-2Bepsilon)	[MJ]	--	--
Traes_4DL_18C8E4E5F	YPO0006	8e-19	54/214(25.23)	90.1	Ype	COG3158	K+ transporter	[P]	METABOLISM	Inorganic ion transport and metabolism
Traes_4DL_18CFF4F7C	SPAC227.12	1e-58	94/211(44.55)	192	Spo	COG2319	FOG: WD40 repeat	[R]	POORLY CHARACTERIZED	General function prediction only
Traes_4DL_1C83E15D3	SPAC2F3.08	2e-28	85/308(27.60)	121	Spo	COG0477	Permeases of the major facilitator superfamily	[GEPR]	--	--
Traes_4DL_1EA1CB86A	SPAC227.12	2e-17	61/171(35.67)	82.4	Spo	COG2319	FOG: WD40 repeat	[R]	POORLY CHARACTERIZED	General function prediction only
Traes_4DL_1EF293942	SPAC5D6.04	7e-15	93/437(21.28)	78.2	Spo	COG0679	Predicted permeases	[R]	POORLY CHARACTERIZED	General function prediction only
Traes_4DL_1F8BA4DF8	SPAC4C5.02c	9e-88	129/185(69.73)	261	Spo	COG1100	GTPase SAR1 and related small G proteins	[R]	POORLY CHARACTERIZED	General function prediction only
Traes_4DL_21604FA6D	SPAC23C4.14	4e-80	170/464(36.64)	256	Spo	COG0438	Glycosyltransferase	[M]	CELLULAR PROCESSES AND SIGNALING	Cell wall/membrane/envelope biogenesis
Traes_4DL_2622B9692	SPBC409.05	3e-12	29/72(40.28)	62.4	Spo	COG5201	SCF ubiquitin ligase, SKP1 component	[O]	CELLULAR PROCESSES AND SIGNALING	Posttranslational modification, protein turnover, chaperones
Traes_4DL_2BEF10792	AGc727	1e-16	27/48(56.25)	68.2	Atu	COG0401	Uncharacterized homolog of Blt101	[S]	POORLY CHARACTERIZED	Function unknown
Traes_4DL_31D6228F5	all4214	5e-63	102/206(49.51)	200	Nos	COG0088	Ribosomal protein L4	[J]	INFORMATION STORAGE AND PROCESSING	Translation, ribosomal structure and biogenesis
Traes_4DL_358391ABE	YPR080w	6e-74	112/129(86.82)	228	Sce	COG5256	Translation elongation factor EF-1alpha (GTPase)	[J]	INFORMATION STORAGE AND PROCESSING	Translation, ribosomal structure and biogenesis
Traes_4DL_361284F79	SPCC962.01	9e-10	33/101(32.67)	58.5	Spo	COG5038	Ca2+-dependent lipid-binding protein, contains C2 domain	[R]	POORLY CHARACTERIZED	General function prediction only
Traes_4DL_372DB3E91	Rv3876	1e-06	44/137(32.12)	53.1	Mtu	COG0455	ATPases involved in chromosome partitioning	[D]	CELLULAR PROCESSES AND SIGNALING	Cell cycle control, cell division, chromosome partitioning
Traes_4DL_38D2074AF	mll1417	7e-54	111/300(37.00)	189	Mlo	COG3158	K+ transporter	[P]	METABOLISM	Inorganic ion transport and metabolism
Traes_4DL_3948406B0	SPAC328.05	2e-11	30/74(40.54)	60.5	Spo	COG0724	RNA-binding proteins (RRM domain)	[R]	POORLY CHARACTERIZED	General function prediction only
Traes_4DL_3C10AA8F4	SPAP7G5.05	1e-29	51/70(72.86)	105	Spo	COG0197	Ribosomal protein L16/L10E	[J]	INFORMATION STORAGE AND PROCESSING	Translation, ribosomal structure and biogenesis
Traes_4DL_40692B277	SPCC63.08c	2e-48	106/304(34.87)	183	Spo	COG0515	Serine/threonine protein kinase	[RTKL]	--	--
Traes_4DL_46E48F062	TM0584	1e-25	61/164(37.20)	105	Tma	COG0705	Uncharacterized membrane protein (homolog of Drosophila rhomboid)	[R]	POORLY CHARACTERIZED	General function prediction only
Traes_4DL_4B08D7DF4	SPAC19G12.10c_2	3e-20	89/336(26.49)	92.4	Spo	COG2939	Carboxypeptidase C (cathepsin A)	[E]	METABOLISM	Amino acid transport and metabolism
Traes_4DL_5038962EB	mlr6684	9e-12	70/256(27.34)	65.5	Mlo	COG0596	Predicted hydrolases or acyltransferases (alpha/beta hydrolase superfamily)	[R]	POORLY CHARACTERIZED	General function prediction only
Traes_4DL_5293D05C31	XF0845	7e-25	77/239(32.22)	105	Xfa	COG1472	Beta-glucosidase-related glycosidases	[G]	METABOLISM	Carbohydrate transport and metabolism
Traes_4DL_54A769EAC	YJL153c	1e-178	262/462(56.71)	512	Sce	COG1260	Myo-inositol-1-phosphate synthase	[I]	METABOLISM	Lipid transport and metabolism
Traes_4DL_550D9A6C1	ECU11g1050	3e-43	130/493(26.37)	163	Ecu	COG3104	Dipeptide/tripeptide permease	[E]	METABOLISM	Amino acid transport and metabolism
Traes_4DL_5601372BC	DR0479	4e-08	47/125(37.60)	58.2	Dra	COG0744	Membrane carboxypeptidase (penicillin-binding protein)	[M]	CELLULAR PROCESSES AND SIGNALING	Cell wall/membrane/envelope biogenesis
Traes_4DL_5612CF456	sll1342	1e-80	137/238(57.56)	251	Syn	COG0057	Glyceraldehyde-3-phosphate dehydrogenase/erythrose-4-phosphate dehydrogenase	[G]	METABOLISM	Carbohydrate transport and metabolism
Traes_4DL_58C874E07	PA1647	3e-76	168/559(30.05)	256	Pae	COG0659	Sulfate permease and related transporters (MFS superfamily)	[P]	METABOLISM	Inorganic ion transport and metabolism
Traes_4DL_5A8B4A638	DR2417m	2e-07	64/197(32.49)	55.1	Dra	COG0595	Predicted hydrolase of the metallo-beta-lactamase superfamily	[R]	POORLY CHARACTERIZED	General function prediction only
Traes_4DL_5C0CDD31F	SPAC824.08	2e-46	135/431(31.32)	171	Spo	COG5371	Golgi nucleoside diphosphatase	[GO]	--	--
Traes_4DL_5C688784F	RSc1191	2e-07	48/160(30.00)	51.6	Rso	COG2812	DNA polymerase III, gamma/tau subunits	[L]	INFORMATION STORAGE AND PROCESSING	Replication, recombination and repair
Traes_4DL_5F7C9AF64	SPCC1906.01	6e-20	34/65(52.31)	82.4	Spo	COG1208	Nucleoside-diphosphate-sugar pyrophosphorylase involved in lipopolysaccharide biosynthesis/translation initiation factor 2B, gamma/epsilon subunits (eIF-2Bgamma/eIF-2Bepsilon)	[MJ]	--	--
Traes_4DL_5F8CEB299	XF0845	2e-15	38/88(43.18)	74.3	Xfa	COG1472	Beta-glucosidase-related glycosidases	[G]	METABOLISM	Carbohydrate transport and metabolism
Traes_4DL_657E82F56	all7601	1e-103	173/422(41.00)	320	Nos	COG1914	Mn2+ and Fe2+ transporters of the NRAMP family	[P]	METABOLISM	Inorganic ion transport and metabolism
Traes_4DL_65AF8424F	BMEI1819	2e-67	103/234(44.02)	214	Bme	COG1062	Zn-dependent alcohol dehydrogenases, class III	[C]	METABOLISM	Energy production and conversion
Traes_4DL_6CA7BA51C	alr4456	8e-81	124/252(49.21)	246	Nos	COG1028	Dehydrogenases with different specificities (related to short-chain alcohol dehydrogenases)	[IQR]	--	--
Traes_1BL_6C904CE15	alr0289	5e-13	81/270(30.00)	72.8	Nos	COG1957	Inosine-uridine nucleoside N-ribohydrolase	[F]	METABOLISM	Nucleotide transport and metabolism
Traes_1BL_708C02E25	SP0856	7e-59	93/191(48.69)	192	Spn	COG0115	Branched-chain amino acid aminotransferase/4-amino-4-deoxychorismate lyase	[EH]	--	--
Traes_1BL_72110F11A	CC0398	4e-55	128/326(39.26)	183	Ccr	COG1028	Dehydrogenases with different specificities (related to short-chain alcohol dehydrogenases)	[IQR]	--	--
Traes_1BL_73C42C272	YCR073c_2	5e-12	67/243(27.57)	69.3	Sce	COG0515	Serine/threonine protein kinase	[RTKL]	--	--
Traes_1BL_74B2CA073	alr1744	0	277/382(72.51)	588	Nos	COG0451	Nucleoside-diphosphate-sugar epimerases	[MG]	--	--
Traes_1BL_763B57D2D	CC3162_2	5e-15	41/117(35.04)	68.2	Ccr	COG0784	FOG: CheY-like receiver	[T]	CELLULAR PROCESSES AND SIGNALING	Signal transduction mechanisms
Traes_4DL_702BA9725	SPCC320.12c	5e-21	69/199(34.67)	97.8	Spo	COG0515	Serine/threonine protein kinase	[RTKL]	--	--
Traes_4DL_75D8BD9F0	SPAC3A12.14	1e-74	107/145(73.79)	221	Spo	COG5126	Ca2+-binding protein (EF-Hand superfamily)	[TZDR]	--	--
Traes_4DL_76D2C74E7	all4198	7e-28	58/122(47.54)	102	Nos	COG0200	Ribosomal protein L15	[J]	INFORMATION STORAGE AND PROCESSING	Translation, ribosomal structure and biogenesis
Traes_4DL_78CCFC45F	PAE0771	2e-06	27/73(36.99)	48.9	Pya	COG0456	Acetyltransferases	[R]	POORLY CHARACTERIZED	General function prediction only
Traes_4DL_7B7B7B0A8	SPAC13G7.02c	7e-22	45/89(50.56)	89.7	Spo	COG0443	Molecular chaperone	[O]	CELLULAR PROCESSES AND SIGNALING	Posttranslational modification, protein turnover, chaperones
Traes_4DL_7BB4E451B1	YDR477w_1	6e-72	126/328(38.41)	233	Sce	COG0515	Serine/threonine protein kinase	[RTKL]	--	--
Traes_4DL_7C74E07E7	SPCC1682.14	5e-81	114/183(62.30)	241	Spo	COG2147	Ribosomal protein L19E	[J]	INFORMATION STORAGE AND PROCESSING	Translation, ribosomal structure and biogenesis
Traes_4DL_7E428888F	YDR120c	5e-09	36/102(35.29)	55.1	Sce	COG1867	N2,N2-dimethylguanosine tRNA methyltransferase	[J]	INFORMATION STORAGE AND PROCESSING	Translation, ribosomal structure and biogenesis
Traes_4DL_7F0E9D8DE	YDL055c	7e-30	53/76(69.74)	115	Sce	COG1208	Nucleoside-diphosphate-sugar pyrophosphorylase involved in lipopolysaccharide biosynthesis/translation initiation factor 2B, gamma/epsilon subunits (eIF-2Bgamma/eIF-2Bepsilon)	[MJ]	--	--
Traes_4DL_84BDB65D9	PAB0462	2e-19	70/273(25.64)	89.7	Pab	COG0053	Predicted Co/Zn/Cd cation transporters	[P]	METABOLISM	Inorganic ion transport and metabolism
Traes_4DL_868D2D304	alr2903	4e-70	121/267(45.32)	223	Nos	COG0702	Predicted nucleoside-diphosphate-sugar epimerases	[MG]	--	--
Traes_4DL_8C28EDB6C	SPBC17A3.04c	5e-92	130/219(59.36)	287	Spo	COG0143	Methionyl-tRNA synthetase	[J]	INFORMATION STORAGE AND PROCESSING	Translation, ribosomal structure and biogenesis
Traes_4DL_8EA116D9E	SPBC609.03	4e-27	87/300(29.00)	117	Spo	COG2319	FOG: WD40 repeat	[R]	POORLY CHARACTERIZED	General function prediction only
Traes_4DL_9025BFBA1	DR2418	4e-06	33/92(35.87)	46.6	Dra	COG0745	Response regulators consisting of a CheY-like receiver domain and a winged-helix DNA-binding domain	[TK]	--	--
Traes_4DL_90DB24B4F	BS_ywaA	4e-96	147/339(43.36)	292	Bsu	COG0115	Branched-chain amino acid aminotransferase/4-amino-4-deoxychorismate lyase	[EH]	--	--
Traes_4DL_936E773F5	SPAC3A12.14	3e-15	45/145(31.03)	71.2	Spo	COG5126	Ca2+-binding protein (EF-Hand superfamily)	[TZDR]	--	--
Traes_4DL_970CF8F24	MJ1249	1e-75	131/266(49.25)	241	Mja	COG1465	Predicted alternative 3-dehydroquinate synthase	[E]	METABOLISM	Amino acid transport and metabolism
Traes_4DL_9992A99F2	YKL210w	2e-64	100/235(42.55)	217	Sce	COG0476	Dinucleotide-utilizing enzymes involved in molybdopterin and thiamine biosynthesis family 2	[H]	METABOLISM	Coenzyme transport and metabolism
Traes_4DL_99F095583	SPBC211.09	2e-22	55/138(39.86)	94	Spo	COG0476	Dinucleotide-utilizing enzymes involved in molybdopterin and thiamine biosynthesis family 2	[H]	METABOLISM	Coenzyme transport and metabolism
Traes_4DL_9C1D1F38F	alr2987	1e-19	69/244(28.28)	90.1	Nos	COG3781	Predicted membrane protein	[S]	POORLY CHARACTERIZED	Function unknown
Traes_4DL_9C5DA79AF	BH0579	6e-08	26/84(30.95)	50.8	Bha	COG2124	Cytochrome P450	[Q]	METABOLISM	Secondary metabolites biosynthesis, transport and catabolism
Traes_4DL_9D7A18BBC	L0086	1e-62	106/227(46.70)	204	Lla	COG0115	Branched-chain amino acid aminotransferase/4-amino-4-deoxychorismate lyase	[EH]	--	--
Traes_4DL_9DAC1323B	RSp0656	4e-26	146/598(24.41)	115	Rso	COG2132	Putative multicopper oxidases	[Q]	METABOLISM	Secondary metabolites biosynthesis, transport and catabolism
Traes_4DL_9FBA93015	SPBC25H2.05	9e-31	59/145(40.69)	110	Spo	COG1308	Transcription factor homologous to NACalpha-BTF3	[K]	INFORMATION STORAGE AND PROCESSING	Transcription
Traes_4DL_A369CA2B0	YPR145w	2e-27	51/91(56.04)	105	Sce	COG0367	Asparagine synthase (glutamine-hydrolyzing)	[E]	METABOLISM	Amino acid transport and metabolism
Traes_4DL_A379ABAE9	MTH103	2e-23	79/216(36.57)	95.5	Mth	COG0580	Glycerol uptake facilitator and related permeases (Major Intrinsic Protein Family)	[G]	METABOLISM	Carbohydrate transport and metabolism
Traes_4DL_A4BCA74A4	asl2061	2e-20	45/82(54.88)	82	Nos	COG0762	Predicted integral membrane protein	[S]	POORLY CHARACTERIZED	Function unknown
Traes_4DL_A6C2EE5BC	ECU11g1050	3e-20	97/378(25.66)	94.7	Ecu	COG3104	Dipeptide/tripeptide permease	[E]	METABOLISM	Amino acid transport and metabolism
Traes_4DL_A6EB59368	BS_yvdP	5e-33	134/484(27.69)	133	Bsu	COG0277	FAD/FMN-containing dehydrogenases	[C]	METABOLISM	Energy production and conversion
Traes_4DL_A74B9AF77	jhp0435	8e-24	91/366(24.86)	105	jHp	COG0270	Site-specific DNA methylase	[L]	INFORMATION STORAGE AND PROCESSING	Replication, recombination and repair
Traes_4DL_AA95362C0	CAC0404_1	2e-21	72/227(31.72)	95.1	Cac	COG0515	Serine/threonine protein kinase	[RTKL]	--	--
Traes_4DL_AB1FA3DCF	PA0147	2e-15	54/172(31.40)	74.3	Pae	COG3491	Isopenicillin N synthase and related dioxygenases	[R]	POORLY CHARACTERIZED	General function prediction only
Traes_4DL_B0BD66142	sll1743	7e-68	103/138(74.64)	206	Syn	COG0080	Ribosomal protein L11	[J]	INFORMATION STORAGE AND PROCESSING	Translation, ribosomal structure and biogenesis
Traes_4DL_B5747C2B0	SPBC26H8.10	1e-118	213/535(39.81)	372	Spo	COG0557	Exoribonuclease R	[K]	INFORMATION STORAGE AND PROCESSING	Transcription
Traes_4DL_B5D080823	YER103w	1e-37	63/70(90.00)	133	Sce	COG0443	Molecular chaperone	[O]	CELLULAR PROCESSES AND SIGNALING	Posttranslational modification, protein turnover, chaperones
Traes_4DL_B8D22E4C2	all5263	6e-76	136/335(40.60)	245	Nos	COG0568	DNA-directed RNA polymerase, sigma subunit (sigma70/sigma32)	[K]	INFORMATION STORAGE AND PROCESSING	Transcription
Traes_4DL_BC172CD5D	YAL005c	7e-66	140/377(37.14)	224	Sce	COG0443	Molecular chaperone	[O]	CELLULAR PROCESSES AND SIGNALING	Posttranslational modification, protein turnover, chaperones
Traes_4DL_BE50C5130	YLR378c	1e-180	251/461(54.45)	516	Sce	COG0201	Preprotein translocase subunit SecY	[U]	CELLULAR PROCESSES AND SIGNALING	Intracellular trafficking, secretion, and vesicular transport
Traes_4DL_BEB3EC10F	PA3629	6e-16	33/81(40.74)	72.4	Pae	COG1062	Zn-dependent alcohol dehydrogenases, class III	[C]	METABOLISM	Energy production and conversion
Traes_4DL_C12FCA838	BH0579	1e-09	27/86(31.40)	55.5	Bha	COG2124	Cytochrome P450	[Q]	METABOLISM	Secondary metabolites biosynthesis, transport and catabolism
Traes_4DL_C1BF83ECD	SPCC4F11.02	5e-36	87/257(33.85)	132	Spo	COG0631	Serine/threonine protein phosphatase	[T]	CELLULAR PROCESSES AND SIGNALING	Signal transduction mechanisms
Traes_4DL_C78813F15	BS_ywtG	4e-78	157/485(32.37)	254	Bsu	COG0477	Permeases of the major facilitator superfamily	[GEPR]	--	--
Traes_4DL_C9B1CD2AE	mlr4841	4e-24	80/266(30.08)	101	Mlo	COG1011	Predicted hydrolase (HAD superfamily)	[R]	POORLY CHARACTERIZED	General function prediction only
Traes_4DL_CA9D24688	SPAPB2B4.04c	0	361/952(37.92)	565	Spo	COG0474	Cation transport ATPase	[P]	METABOLISM	Inorganic ion transport and metabolism
Traes_4DL_D12D780CB	alr5302	1e-17	57/181(31.49)	79.3	Nos	COG0244	Ribosomal protein L10	[J]	INFORMATION STORAGE AND PROCESSING	Translation, ribosomal structure and biogenesis
Traes_4DL_D41CB81EA	ECU11g1690	4e-31	48/107(44.86)	112	Ecu	COG5147	Myb superfamily proteins, including transcription factors and mRNA splicing factors	[KAD]	--	--
Traes_4DL_D983ADA3C	DR0479	7e-10	59/180(32.78)	60.1	Dra	COG0744	Membrane carboxypeptidase (penicillin-binding protein)	[M]	CELLULAR PROCESSES AND SIGNALING	Cell wall/membrane/envelope biogenesis
Traes_4DL_DC1C9D80E	alr0124_1	2e-31	140/419(33.41)	129	Nos	COG4886	Leucine-rich repeat (LRR) protein	[S]	POORLY CHARACTERIZED	Function unknown
Traes_4DL_DDF95FBC8	ECU11g1370	6e-06	64/319(20.06)	51.6	Ecu	COG5103	Cell division control protein, negative regulator of transcription	[DK]	--	--
Traes_4DL_E137FFCE8	HI0063	2e-46	91/243(37.45)	165	Hin	COG0617	tRNA nucleotidyltransferase/poly(A) polymerase	[J]	INFORMATION STORAGE AND PROCESSING	Translation, ribosomal structure and biogenesis
Traes_4DL_E1D5796D0	ECU11g1050	4e-20	105/481(21.83)	95.9	Ecu	COG3104	Dipeptide/tripeptide permease	[E]	METABOLISM	Amino acid transport and metabolism
Traes_4DL_EA0E3A118	sll1101	2e-37	61/100(61.00)	134	Syn	COG0051	Ribosomal protein S10	[J]	INFORMATION STORAGE AND PROCESSING	Translation, ribosomal structure and biogenesis
Traes_4DL_ECEE169A7	SPAC869.05c	3e-64	144/456(31.58)	228	Spo	COG0659	Sulfate permease and related transporters (MFS superfamily)	[P]	METABOLISM	Inorganic ion transport and metabolism
Traes_4DL_EE906C459	SPBC660.15	7e-14	27/49(55.10)	70.1	Spo	COG0724	RNA-binding proteins (RRM domain)	[R]	POORLY CHARACTERIZED	General function prediction only
Traes_4DL_EEC3DE452	Cgl1939	1e-06	41/122(33.61)	48.5	Cgl	COG0532	Translation initiation factor 2 (IF-2; GTPase)	[J]	INFORMATION STORAGE AND PROCESSING	Translation, ribosomal structure and biogenesis
Traes_4DL_F0BD3ED25	CAC0103	1e-72	107/177(60.45)	220	Cac	COG0529	Adenylylsulfate kinase and related kinases	[P]	METABOLISM	Inorganic ion transport and metabolism
Traes_4DL_F6ADA799C	ECU03g1170	5e-08	22/53(41.51)	50.8	Ecu	COG5576	Homeodomain-containing transcription factor	[K]	INFORMATION STORAGE AND PROCESSING	Transcription
Traes_4DL_F6F93D1DF	SMc00677_3	1e-104	183/422(43.36)	320	Sme	COG0160	4-aminobutyrate aminotransferase and related aminotransferases	[E]	METABOLISM	Amino acid transport and metabolism
Traes_4DL_FA7457EA3	BS_ywtG	5e-58	120/381(31.50)	201	Bsu	COG0477	Permeases of the major facilitator superfamily	[GEPR]	--	--
Traes_4DL_FBF95B5AF	SPCC830.06	1e-20	52/157(33.12)	86.7	Spo	COG5126	Ca2+-binding protein (EF-Hand superfamily)	[TZDR]	--	--
Traes_4DL_FD6DBA41D	ECU11g1690	5e-27	51/111(45.95)	104	Ecu	COG5147	Myb superfamily proteins, including transcription factors and mRNA splicing factors	[KAD]	--	--
Traes_4DS_0171D0E15	BMEII1134	6e-43	107/338(31.66)	158	Bme	COG0154	Asp-tRNAAsn/Glu-tRNAGln amidotransferase A subunit and related amidases	[J]	INFORMATION STORAGE AND PROCESSING	Translation, ribosomal structure and biogenesis
Traes_4DS_05CD100B9	DR0479	2e-10	44/112(39.29)	58.2	Dra	COG0744	Membrane carboxypeptidase (penicillin-binding protein)	[M]	CELLULAR PROCESSES AND SIGNALING	Cell wall/membrane/envelope biogenesis
Traes_4DS_05CF930D1	TM0374	2e-22	42/97(43.30)	90.5	Tma	COG0071	Molecular chaperone (small heat shock protein)	[O]	CELLULAR PROCESSES AND SIGNALING	Posttranslational modification, protein turnover, chaperones
Traes_4DS_064130B1A	SPCC645.08c	5e-20	86/292(29.45)	92.4	Spo	COG1525	Micrococcal nuclease (thermonuclease) homologs	[L]	INFORMATION STORAGE AND PROCESSING	Replication, recombination and repair
Traes_4DS_084803084	CAC0385	9e-88	153/420(36.43)	276	Cac	COG2723	Beta-glucosidase/6-phospho-beta-glucosidase/beta-galactosidase	[G]	METABOLISM	Carbohydrate transport and metabolism
Traes_4DS_0A0A9BE5B	all0921	9e-13	39/118(33.05)	65.5	Nos	COG2146	Ferredoxin subunits of nitrite reductase and ring-hydroxylating dioxygenases	[PR]	--	--
Traes_4DS_18D8A5F2A	SPAC29B12.04	1e-148	216/284(76.06)	420	Spo	COG0214	Pyridoxine biosynthesis enzyme	[H]	METABOLISM	Coenzyme transport and metabolism
Traes_4DS_1A67E8B86	YPO1502	1e-136	189/372(50.81)	397	Ype	COG1062	Zn-dependent alcohol dehydrogenases, class III	[C]	METABOLISM	Energy production and conversion
Traes_4DS_1AEC18863	all5058	1e-27	47/102(46.08)	100	Nos	COG0231	Translation elongation factor P (EF-P)/translation initiation factor 5A (eIF-5A)	[J]	INFORMATION STORAGE AND PROCESSING	Translation, ribosomal structure and biogenesis
Traes_4DS_20D5EF0ED	aq_576	2e-22	70/229(30.57)	96.3	Aae	COG0515	Serine/threonine protein kinase	[RTKL]	--	--
Traes_4DS_24F6CC544	BH1923	2e-15	31/62(50.00)	72.4	Bha	COG2723	Beta-glucosidase/6-phospho-beta-glucosidase/beta-galactosidase	[G]	METABOLISM	Carbohydrate transport and metabolism
Traes_4DS_26272902A	SPAC1F5.02	2e-65	155/493(31.44)	221	Spo	COG0526	Thiol-disulfide isomerase and thioredoxins	[OC]	--	--
Traes_4DS_26BB723C8	BH0390	5e-10	73/312(23.40)	62	Bha	COG0697	Permeases of the drug/metabolite transporter (DMT) superfamily	[GER]	--	--
Traes_4DS_2D4442046	MK0868	2e-25	70/246(28.46)	109	Mka	COG2074	2-phosphoglycerate kinase	[G]	METABOLISM	Carbohydrate transport and metabolism
Traes_1BL_78D0F4408	all1743	4e-35	60/110(54.55)	127	Nos	COG1028	Dehydrogenases with different specificities (related to short-chain alcohol dehydrogenases)	[IQR]	--	--
Traes_1BL_7925F6427	SPAC17G6.14c	6e-87	134/209(64.11)	265	Spo	COG0513	Superfamily II DNA and RNA helicases	[LKJ]	--	--
Traes_1BL_7BB61786E	slr0942	2e-63	119/298(39.93)	206	Syn	COG0656	Aldo/keto reductases, related to diketogulonate reductase	[R]	POORLY CHARACTERIZED	General function prediction only
Traes_1BL_7D13394B5	SPBC543.07	4e-06	31/101(30.69)	47.4	Spo	COG0515	Serine/threonine protein kinase	[RTKL]	--	--
Traes_1BL_7EB5F78D0	SPCC188.13c	2e-30	110/408(26.96)	127	Spo	COG0571	dsRNA-specific ribonuclease	[K]	INFORMATION STORAGE AND PROCESSING	Transcription
Traes_1BL_82052052C	YCR011c_2	1e-55	118/263(44.87)	193	Sce	COG1131	ABC-type multidrug transport system, ATPase component	[V]	CELLULAR PROCESSES AND SIGNALING	Defense mechanisms
Traes_1BL_82AAF9AC3	PA0197	5e-07	23/64(35.94)	48.1	Pae	COG0810	Periplasmic protein TonB, links inner and outer membranes	[M]	CELLULAR PROCESSES AND SIGNALING	Cell wall/membrane/envelope biogenesis
Traes_1BL_84977D514	mll4503	4e-15	38/77(49.35)	69.7	Mlo	COG0626	Cystathionine beta-lyases/cystathionine gamma-synthases	[E]	METABOLISM	Amino acid transport and metabolism
Traes_1BL_85E4C2FE1	DR0479	3e-16	56/125(44.80)	79.7	Dra	COG0744	Membrane carboxypeptidase (penicillin-binding protein)	[M]	CELLULAR PROCESSES AND SIGNALING	Cell wall/membrane/envelope biogenesis
Traes_4DS_35DD2F4B9	SPCC1450.14c	2e-55	130/424(30.66)	195	Spo	COG5061	Oxidoreductin, endoplasmic reticulum membrane-associated protein involved in disulfide bond formation	[OU]	--	--
Traes_4DS_37A53FCC2	Cgl1939	2e-10	113/405(27.90)	66.2	Cgl	COG0532	Translation initiation factor 2 (IF-2; GTPase)	[J]	INFORMATION STORAGE AND PROCESSING	Translation, ribosomal structure and biogenesis
Traes_4DS_40CA33DB1	XF0845	4e-63	149/407(36.61)	229	Xfa	COG1472	Beta-glucosidase-related glycosidases	[G]	METABOLISM	Carbohydrate transport and metabolism
Traes_4DS_49F441BFF	SPAC15A10.06	2e-59	153/510(30.00)	208	Spo	COG0025	NhaP-type Na+/H+ and K+/H+ antiporters	[P]	METABOLISM	Inorganic ion transport and metabolism
Traes_4DS_4C6846850	BS_tuaD	1e-86	177/473(37.42)	275	Bsu	COG1004	Predicted UDP-glucose 6-dehydrogenase	[M]	CELLULAR PROCESSES AND SIGNALING	Cell wall/membrane/envelope biogenesis
Traes_4DS_5682875B0	SPCC63.12c	1e-18	33/58(56.90)	77.4	Spo	COG0638	20S proteasome, alpha and beta subunits	[O]	CELLULAR PROCESSES AND SIGNALING	Posttranslational modification, protein turnover, chaperones
Traes_4DS_5862C19E6	SMa0478	1e-121	173/325(53.23)	357	Sme	COG1052	Lactate dehydrogenase and related dehydrogenases	[CHR]	--	--
Traes_4DS_5BC6DC529	YPL093w	0	318/683(46.56)	574	Sce	COG1084	Predicted GTPase	[R]	POORLY CHARACTERIZED	General function prediction only
Traes_4DS_5E52DD1CF	ECU10g0320	3e-57	123/371(33.15)	202	Ecu	COG5059	Kinesin-like protein	[Z]	CELLULAR PROCESSES AND SIGNALING	Cytoskeleton
Traes_4DS_79D16595F	SPAC4D7.05	5e-46	76/178(42.70)	158	Spo	COG2319	FOG: WD40 repeat	[R]	POORLY CHARACTERIZED	General function prediction only
Traes_4DS_7B10CE75F	all0778	8e-50	122/385(31.69)	174	Nos	COG4826	Serine protease inhibitor	[O]	CELLULAR PROCESSES AND SIGNALING	Posttranslational modification, protein turnover, chaperones
Traes_4DS_85637526F	YOR335c	1e-134	186/263(70.72)	406	Sce	COG0013	Alanyl-tRNA synthetase	[J]	INFORMATION STORAGE AND PROCESSING	Translation, ribosomal structure and biogenesis
Traes_4DS_87B650F29	slr0434	7e-22	38/58(65.52)	86.7	Syn	COG0231	Translation elongation factor P (EF-P)/translation initiation factor 5A (eIF-5A)	[J]	INFORMATION STORAGE AND PROCESSING	Translation, ribosomal structure and biogenesis
Traes_4DS_9BF8E73E5	alr0483	1e-141	235/501(46.91)	422	Nos	COG1160	Predicted GTPases	[R]	POORLY CHARACTERIZED	General function prediction only
Traes_4DS_9C6CD24ED	alr3157	5e-62	151/513(29.43)	228	Nos	COG4251	Bacteriophytochrome (light-regulated signal transduction histidine kinase)	[T]	CELLULAR PROCESSES AND SIGNALING	Signal transduction mechanisms
Traes_4DS_A89A8FAD91	PA0147	9e-53	102/307(33.22)	178	Pae	COG3491	Isopenicillin N synthase and related dioxygenases	[R]	POORLY CHARACTERIZED	General function prediction only
Traes_4DS_A8B6C23C4	SMb20358_2	4e-15	39/112(34.82)	74.3	Sme	COG0784	FOG: CheY-like receiver	[T]	CELLULAR PROCESSES AND SIGNALING	Signal transduction mechanisms
Traes_4DS_AC76653B6	all2748	1e-21	88/258(34.11)	99	Nos	COG0666	FOG: Ankyrin repeat	[R]	POORLY CHARACTERIZED	General function prediction only
Traes_4DS_ADDF0A700	alr4232	1e-131	201/353(56.94)	387	Nos	COG1171	Threonine dehydratase	[E]	METABOLISM	Amino acid transport and metabolism
Traes_4DS_B07D4415A	CAC1728_1	4e-24	69/206(33.50)	106	Cac	COG0515	Serine/threonine protein kinase	[RTKL]	--	--
Traes_4DS_B421A098D	Rv0214	3e-07	31/92(33.70)	48.5	Mtu	COG0318	Acyl-CoA synthetases (AMP-forming)/AMP-acid ligases II	[IQ]	--	--
Traes_4DS_B4CD44FDE	slr0877	2e-36	61/139(43.88)	111	Syn	COG0154	Asp-tRNAAsn/Glu-tRNAGln amidotransferase A subunit and related amidases	[J]	INFORMATION STORAGE AND PROCESSING	Translation, ribosomal structure and biogenesis
Traes_4DS_B761B130E	alr0124_1	6e-15	75/240(31.25)	80.1	Nos	COG4886	Leucine-rich repeat (LRR) protein	[S]	POORLY CHARACTERIZED	Function unknown
Traes_4DS_BEE8271EE	L138452_1	1e-20	75/271(27.68)	94	Lla	COG0515	Serine/threonine protein kinase	[RTKL]	--	--
Traes_4DS_C6648E862	alr1952	1e-161	246/463(53.13)	471	Nos	COG0541	Signal recognition particle GTPase	[U]	CELLULAR PROCESSES AND SIGNALING	Intracellular trafficking, secretion, and vesicular transport
Traes_4DS_DAAEEC698	sll1641	1e-163	223/429(51.98)	473	Syn	COG0076	Glutamate decarboxylase and related PLP-dependent proteins	[E]	METABOLISM	Amino acid transport and metabolism
Traes_4DS_DE0D4FCF6	BS_cotA	1e-107	211/551(38.29)	332	Bsu	COG2132	Putative multicopper oxidases	[Q]	METABOLISM	Secondary metabolites biosynthesis, transport and catabolism
Traes_4DS_E56D769F8	SPCC645.08c	5e-60	180/652(27.61)	218	Spo	COG1525	Micrococcal nuclease (thermonuclease) homologs	[L]	INFORMATION STORAGE AND PROCESSING	Replication, recombination and repair
Traes_4DS_E607D3719	PA3299	1e-41	80/211(37.91)	150	Pae	COG0318	Acyl-CoA synthetases (AMP-forming)/AMP-acid ligases II	[IQ]	--	--
Traes_4DS_F6E1A4F88	ECU11g1690	6e-33	54/107(50.47)	121	Ecu	COG5147	Myb superfamily proteins, including transcription factors and mRNA splicing factors	[KAD]	--	--
Traes_5AL_020BB9D69	SPBC839.16_2	0	319/512(62.30)	625	Spo	COG2759	Formyltetrahydrofolate synthetase	[F]	METABOLISM	Nucleotide transport and metabolism
Traes_5AL_032F661BF	all0778	5e-43	100/294(34.01)	153	Nos	COG4826	Serine protease inhibitor	[O]	CELLULAR PROCESSES AND SIGNALING	Posttranslational modification, protein turnover, chaperones
Traes_5AL_034B1A374	BS_gspA	7e-08	51/201(25.37)	56.2	Bsu	COG1442	Lipopolysaccharide biosynthesis proteins, LPS:glycosyltransferases	[M]	CELLULAR PROCESSES AND SIGNALING	Cell wall/membrane/envelope biogenesis
Traes_5AL_04F49463D	SPCC1020.08_2	1e-152	215/366(58.74)	438	Spo	COG0731	Fe-S oxidoreductases	[C]	METABOLISM	Energy production and conversion
Traes_5AL_0E46F3C4D	mlr6892	4e-08	29/65(44.62)	52	Mlo	COG3491	Isopenicillin N synthase and related dioxygenases	[R]	POORLY CHARACTERIZED	General function prediction only
Traes_5AL_10F82280C	YDR477w_1	2e-57	113/335(33.73)	195	Sce	COG0515	Serine/threonine protein kinase	[RTKL]	--	--
Traes_5AL_133FEF770	CAC0385	5e-60	136/415(32.77)	204	Cac	COG2723	Beta-glucosidase/6-phospho-beta-glucosidase/beta-galactosidase	[G]	METABOLISM	Carbohydrate transport and metabolism
Traes_5AL_14339BC71	BS_yflS	7e-97	141/296(47.64)	295	Bsu	COG0471	Di- and tricarboxylate transporters	[P]	METABOLISM	Inorganic ion transport and metabolism
Traes_5AL_1B2F49BEB	BS_ywtG	8e-57	114/376(30.32)	193	Bsu	COG0477	Permeases of the major facilitator superfamily	[GEPR]	--	--
Traes_5AL_1C01224F9	all0778	2e-45	98/283(34.63)	159	Nos	COG4826	Serine protease inhibitor	[O]	CELLULAR PROCESSES AND SIGNALING	Posttranslational modification, protein turnover, chaperones
Traes_5AL_1F9A1AC37	VC1445_2	6e-13	37/116(31.90)	62.8	Vch	COG0784	FOG: CheY-like receiver	[T]	CELLULAR PROCESSES AND SIGNALING	Signal transduction mechanisms
Traes_5AL_2A9F62419	all1597	2e-82	123/238(51.68)	253	Nos	COG3239	Fatty acid desaturase	[I]	METABOLISM	Lipid transport and metabolism
Traes_1BL_8C045AB78	SPBC19C7.06_2	3e-15	26/54(48.15)	70.1	Spo	COG0442	Prolyl-tRNA synthetase	[J]	INFORMATION STORAGE AND PROCESSING	Translation, ribosomal structure and biogenesis
Traes_1BL_9084A78D6	SPBC800.03	1e-79	137/329(41.64)	262	Spo	COG0123	Deacetylases, including yeast histone deacetylase and acetoin utilization protein	[BQ]	--	--
Traes_1BL_916FC3AD2	RSp0913	3e-14	65/216(30.09)	72.4	Rso	COG0673	Predicted dehydrogenases and related proteins	[R]	POORLY CHARACTERIZED	General function prediction only
Traes_1BL_9360D8CEC	SPAC31G5.09c	8e-96	155/334(46.41)	295	Spo	COG0515	Serine/threonine protein kinase	[RTKL]	--	--
Traes_1BL_95792FD2F	SPBC12C2.10c	4e-11	65/221(29.41)	68.9	Spo	COG5602	Histone deacetylase complex, SIN3 component	[B]	INFORMATION STORAGE AND PROCESSING	Chromatin structure and dynamics
Traes_1BL_96B428B12	YAL049c	4e-25	69/193(35.75)	102	Sce	COG0412	Dienelactone hydrolase and related enzymes	[Q]	METABOLISM	Secondary metabolites biosynthesis, transport and catabolism
Traes_1AL_14F65F66D	AGc195	0	379/628(60.35)	730	Atu	COG0443	Molecular chaperone	[O]	CELLULAR PROCESSES AND SIGNALING	Posttranslational modification, protein turnover, chaperones
Traes_1AL_1A7B215EC	PH0367	3e-14	99/443(22.35)	76.6	Pho	COG0477	Permeases of the major facilitator superfamily	[GEPR]	--	--
Traes_1AL_1A9810B01	RSc0064	1e-38	75/180(41.67)	142	Rso	COG0318	Acyl-CoA synthetases (AMP-forming)/AMP-acid ligases II	[IQ]	--	--
Traes_1AL_1A98A80B4	slr0056	3e-47	72/101(71.29)	158	Syn	COG0382	4-hydroxybenzoate polyprenyltransferase and related prenyltransferases	[H]	METABOLISM	Coenzyme transport and metabolism
Traes_1AL_1D8244B27	SMc00677_3	1e-104	185/425(43.53)	319	Sme	COG0160	4-aminobutyrate aminotransferase and related aminotransferases	[E]	METABOLISM	Amino acid transport and metabolism
Traes_1AL_1DC9BD199	YLR355c	4e-30	76/233(32.62)	121	Sce	COG0059	Ketol-acid reductoisomerase	[EH]	--	--
Traes_1AL_1DF5A0E61	SPBC2D10.10c	5e-09	44/98(44.90)	59.7	Spo	COG1889	Fibrillarin-like rRNA methylase	[J]	INFORMATION STORAGE AND PROCESSING	Translation, ribosomal structure and biogenesis
Traes_1AL_258E7F2A3	DR0479	2e-06	44/128(34.38)	48.1	Dra	COG0744	Membrane carboxypeptidase (penicillin-binding protein)	[M]	CELLULAR PROCESSES AND SIGNALING	Cell wall/membrane/envelope biogenesis
Traes_1AL_25D27E7E2	MTH273	1e-21	30/60(50.00)	65.5	Mth	COG1881	Phospholipid-binding protein	[R]	POORLY CHARACTERIZED	General function prediction only
Traes_5AL_33E5EE51F	YAR019c	2e-22	69/252(27.38)	105	Sce	COG0515	Serine/threonine protein kinase	[RTKL]	--	--
Traes_5AL_35752FC19	SPAC1834.07	6e-61	177/580(30.52)	220	Spo	COG5059	Kinesin-like protein	[Z]	CELLULAR PROCESSES AND SIGNALING	Cytoskeleton
Traes_5AL_37A70F34E	SA1991	3e-18	37/86(43.02)	79.7	Sau	COG2723	Beta-glucosidase/6-phospho-beta-glucosidase/beta-galactosidase	[G]	METABOLISM	Carbohydrate transport and metabolism
Traes_5AL_37BFFFD9E	YCR023c	3e-25	65/229(28.38)	110	Sce	COG0477	Permeases of the major facilitator superfamily	[GEPR]	--	--
Traes_5AL_3AB38DAAD	YGR159c	4e-21	48/153(31.37)	90.5		COG0724	RNA-binding proteins (RRM domain)	[R]	POORLY CHARACTERIZED	General function prediction only
Traes_5AL_3B749B14E	SPAC29B12.06c	1e-113	167/245(68.16)	328	Spo	COG5209	Uncharacterized protein involved in cell differentiation/sexual development	[R]	POORLY CHARACTERIZED	General function prediction only
Traes_5AL_4155E6870	SPCC1672.10	5e-73	118/263(44.87)	231	Spo	COG2319	FOG: WD40 repeat	[R]	POORLY CHARACTERIZED	General function prediction only
Traes_5AL_41808AC55	SPBC18H10.02	4e-54	113/361(31.30)	192	Spo	COG1022	Long-chain acyl-CoA synthetases (AMP-forming)	[I]	METABOLISM	Lipid transport and metabolism
Traes_5AL_458E737F9	alr0124_1	1e-13	58/182(31.87)	76.3	Nos	COG4886	Leucine-rich repeat (LRR) protein	[S]	POORLY CHARACTERIZED	Function unknown
Traes_5AL_4E0638B3E	all4201	1e-52	83/160(51.88)	168	Nos	COG0097	Ribosomal protein L6P/L9E	[J]	INFORMATION STORAGE AND PROCESSING	Translation, ribosomal structure and biogenesis
Traes_5AL_4EE2511FA	SPCC74.03c	1e-55	115/255(45.10)	191	Spo	COG0515	Serine/threonine protein kinase	[RTKL]	--	--
Traes_5AL_4F083B77E	ECU03g1170	2e-08	29/89(32.58)	57.8	Ecu	COG5576	Homeodomain-containing transcription factor	[K]	INFORMATION STORAGE AND PROCESSING	Transcription
Traes_5AL_54CBC7523	YDR135c	1e-54	98/188(52.13)	188	Sce	COG1132	ABC-type multidrug transport system, ATPase and permease components	[V]	CELLULAR PROCESSES AND SIGNALING	Defense mechanisms
Traes_5AL_5A931BF50	slr0186	1e-132	211/375(56.27)	393	Syn	COG0119	Isopropylmalate/homocitrate/citramalate synthases	[E]	METABOLISM	Amino acid transport and metabolism
Traes_5AL_5D542B354	slr1857	0	326/685(47.59)	602	Syn	COG1523	Type II secretory pathway, pullulanase PulA and related glycosidases	[G]	METABOLISM	Carbohydrate transport and metabolism
Traes_5AL_60CB3D93A	SPCC1450.10c	1e-48	108/308(35.06)	171	Spo	COG4624	Iron only hydrogenase large subunit, C-terminal domain	[R]	POORLY CHARACTERIZED	General function prediction only
Traes_5AL_6496FE9EB	SPAC824.06	3e-19	39/66(59.09)	78.2	Spo	COG2214	DnaJ-class molecular chaperone	[O]	CELLULAR PROCESSES AND SIGNALING	Posttranslational modification, protein turnover, chaperones
Traes_5AL_67878B82B	SPAC926.04c	2e-14	33/46(71.74)	67	Spo	COG0326	Molecular chaperone, HSP90 family	[O]	CELLULAR PROCESSES AND SIGNALING	Posttranslational modification, protein turnover, chaperones
Traes_5AL_6A3F590BC	SPCC794.09c	0	263/351(74.93)	529	Spo	COG5256	Translation elongation factor EF-1alpha (GTPase)	[J]	INFORMATION STORAGE AND PROCESSING	Translation, ribosomal structure and biogenesis
Traes_5AL_6BD4391CA	SPAC824.08	8e-33	75/183(40.98)	125	Spo	COG5371	Golgi nucleoside diphosphatase	[GO]	--	--
Traes_5AL_6C347CE42	sll1743	1e-45	72/101(71.29)	145	Syn	COG0080	Ribosomal protein L11	[J]	INFORMATION STORAGE AND PROCESSING	Translation, ribosomal structure and biogenesis
Traes_5AL_703E8B839	SPAC16C9.04c	3e-66	145/438(33.11)	234	Spo	COG5175	Transcriptional repressor	[K]	INFORMATION STORAGE AND PROCESSING	Transcription
Traes_5AL_727C588D0	BS_ywaA	1e-95	146/339(43.07)	290	Bsu	COG0115	Branched-chain amino acid aminotransferase/4-amino-4-deoxychorismate lyase	[EH]	--	--
Traes_5AL_72A7552B9	SPCC188.13c	7e-32	119/420(28.33)	136	Spo	COG0571	dsRNA-specific ribonuclease	[K]	INFORMATION STORAGE AND PROCESSING	Transcription
Traes_5AL_79139103D	APE1483	3e-14	45/103(43.69)	70.5	Ape	COG1650	Uncharacterized protein conserved in archaea	[S]	POORLY CHARACTERIZED	Function unknown
Traes_5AL_802C1113C	YPO1502	1e-136	195/369(52.85)	394	Ype	COG1062	Zn-dependent alcohol dehydrogenases, class III	[C]	METABOLISM	Energy production and conversion
Traes_5AL_8282D7D5A	YOR328w_3	2e-69	132/338(39.05)	238	Sce	COG1131	ABC-type multidrug transport system, ATPase component	[V]	CELLULAR PROCESSES AND SIGNALING	Defense mechanisms
Traes_5AL_85ADD8461	Rv0015c	3e-20	71/217(32.72)	95.9	Mtu	COG0515	Serine/threonine protein kinase	[RTKL]	--	--
Traes_5AL_8A4FE36A0	SPCC962.06c_1	1e-21	67/189(35.45)	92.8	Spo	COG5176	Splicing factor (branch point binding protein)	[A]	INFORMATION STORAGE AND PROCESSING	RNA processing and modification
Traes_5AL_8A84844D9	YDL159w	2e-15	70/257(27.24)	79.3	Sce	COG0515	Serine/threonine protein kinase	[RTKL]	--	--
Traes_5AL_92651A012	all4645	0	281/433(64.90)	580	Nos	COG0448	ADP-glucose pyrophosphorylase	[G]	METABOLISM	Carbohydrate transport and metabolism
Traes_5AL_94EDFFA8B	NMA0905	5e-06	45/140(32.14)	48.9	NmA	COG3468	Type V secretory pathway, adhesin AidA	[MU]	--	--
Traes_5AL_98546A45F	SPAC1A6.09c	2e-21	74/241(30.71)	94.4	Spo	COG5058	Protein transporter of the TRAM (translocating chain-associating membrane) superfamily, longevity assurance factor	[U]	CELLULAR PROCESSES AND SIGNALING	Intracellular trafficking, secretion, and vesicular transport
Traes_5AL_98C605C48	SPAC19G12.15c_2	2e-45	88/219(40.18)	155	Spo	COG1877	Trehalose-6-phosphatase	[G]	METABOLISM	Carbohydrate transport and metabolism
Traes_5AL_9BB8F318F	slr1842	1e-101	146/259(56.37)	300	Syn	COG0031	Cysteine synthase	[E]	METABOLISM	Amino acid transport and metabolism
Traes_5AL_9C9E55228	alr3757	2e-14	117/519(22.54)	79	Nos	COG1215	Glycosyltransferases, probably involved in cell wall biogenesis	[M]	CELLULAR PROCESSES AND SIGNALING	Cell wall/membrane/envelope biogenesis
Traes_5AL_A1B954556	Z4267	3e-07	34/134(25.37)	49.3	EcZ	COG1661	Predicted DNA-binding protein with PD1-like DNA-binding motif	[R]	POORLY CHARACTERIZED	General function prediction only
Traes_5AL_A1D74655B	SPAC3G9.06	6e-96	150/289(51.90)	293	Spo	COG0016	Phenylalanyl-tRNA synthetase alpha subunit	[J]	INFORMATION STORAGE AND PROCESSING	Translation, ribosomal structure and biogenesis
Traes_5AL_A2F15F340	CC0797	1e-93	158/317(49.84)	297	Ccr	COG1472	Beta-glucosidase-related glycosidases	[G]	METABOLISM	Carbohydrate transport and metabolism
Traes_5AL_A3A8264A8	STM0747	6e-13	73/232(31.47)	73.2	Sty	COG3064	Membrane protein involved in colicin uptake	[M]	CELLULAR PROCESSES AND SIGNALING	Cell wall/membrane/envelope biogenesis
Traes_5AL_A671FFD7E	SPAC1687.22c	1e-101	158/330(47.88)	327	Spo	COG5099	RNA-binding protein of the Puf family, translational repressor	[J]	INFORMATION STORAGE AND PROCESSING	Translation, ribosomal structure and biogenesis
Traes_5AL_A7AAF9FAF	CPn1015	4e-71	119/260(45.77)	226	Cpn	COG1055	Na+/H+ antiporter NhaD and related arsenite permeases	[P]	METABOLISM	Inorganic ion transport and metabolism
Traes_5AL_AC0A32629	SSO2070	2e-56	163/595(27.39)	202	Sso	COG0365	Acyl-coenzyme A synthetases/AMP-(fatty) acid ligases	[I]	METABOLISM	Lipid transport and metabolism
Traes_5AL_ADFB163A9	CC0945	2e-21	129/496(26.01)	99.8	Ccr	COG2303	Choline dehydrogenase and related flavoproteins	[E]	METABOLISM	Amino acid transport and metabolism
Traes_5AL_B08AEFEF9	YAR019c	4e-10	42/110(38.18)	60.5	Sce	COG0515	Serine/threonine protein kinase	[RTKL]	--	--
Traes_5AL_B1B15BF54	L161121	1e-10	54/178(30.34)	62	Lla	COG0451	Nucleoside-diphosphate-sugar epimerases	[MG]	--	--
Traes_5AL_B4C8B78CF	SPAC23C11.11	5e-92	128/160(80.00)	272	Spo	COG0515	Serine/threonine protein kinase	[RTKL]	--	--
Traes_5AL_B4E8A3115	all2748	1e-12	89/296(30.07)	73.9	Nos	COG0666	FOG: Ankyrin repeat	[R]	POORLY CHARACTERIZED	General function prediction only
Traes_5AL_B64648FE6	BMEI0622	3e-91	166/431(38.52)	291	Bme	COG3158	K+ transporter	[P]	METABOLISM	Inorganic ion transport and metabolism
Traes_5AL_B976C0BF9	PA0147	3e-23	76/270(28.15)	98.2	Pae	COG3491	Isopenicillin N synthase and related dioxygenases	[R]	POORLY CHARACTERIZED	General function prediction only
Traes_5AL_BADD20945	L32812	9e-23	40/72(55.56)	91.3	Lla	COG2723	Beta-glucosidase/6-phospho-beta-glucosidase/beta-galactosidase	[G]	METABOLISM	Carbohydrate transport and metabolism
Traes_5AL_C09D1D957	SPAC513.07	3e-20	76/260(29.23)	90.9	Spo	COG0451	Nucleoside-diphosphate-sugar epimerases	[MG]	--	--
Traes_5AL_C0A407A93	SP2156	9e-73	130/271(47.97)	226	Spn	COG0330	Membrane protease subunits, stomatin/prohibitin homologs	[O]	CELLULAR PROCESSES AND SIGNALING	Posttranslational modification, protein turnover, chaperones
Traes_5AL_C2F7885B5	ECU06g1100i	7e-40	85/195(43.59)	140	Ecu	COG1405	Transcription initiation factor TFIIIB, Brf1 subunit/Transcription initiation factor TFIIB	[K]	INFORMATION STORAGE AND PROCESSING	Transcription
Traes_5AL_CBEC2B9AD	sll1819	9e-53	81/116(69.83)	164	Syn	COG0203	Ribosomal protein L17	[J]	INFORMATION STORAGE AND PROCESSING	Translation, ribosomal structure and biogenesis
Traes_5AL_D021B0BF5	SPBP4H10.11c	7e-09	23/43(53.49)	51.2	Spo	COG1022	Long-chain acyl-CoA synthetases (AMP-forming)	[I]	METABOLISM	Lipid transport and metabolism
Traes_5AL_D3693900B	RSc1621	1e-89	169/501(33.73)	289	Rso	COG3158	K+ transporter	[P]	METABOLISM	Inorganic ion transport and metabolism
Traes_1BL_9B3C88F90	AGc2890	2e-34	80/246(32.52)	131	Atu	COG2124	Cytochrome P450	[Q]	METABOLISM	Secondary metabolites biosynthesis, transport and catabolism
Traes_1BL_9D109DC20	Rv3876	2e-07	32/80(40.00)	51.6	Mtu	COG0455	ATPases involved in chromosome partitioning	[D]	CELLULAR PROCESSES AND SIGNALING	Cell cycle control, cell division, chromosome partitioning
Traes_1BL_A16EFC055	aq_1905	4e-27	71/217(32.72)	110	Aae	COG0111	Phosphoglycerate dehydrogenase and related dehydrogenases	[HE]	--	--
Traes_1BL_A7A180B22	YPO1502	1e-139	190/372(51.08)	403	Ype	COG1062	Zn-dependent alcohol dehydrogenases, class III	[C]	METABOLISM	Energy production and conversion
Traes_1BL_AAC4D956E	SMc00025	1e-110	124/231(53.68)	243	Sme	COG0574	Phosphoenolpyruvate synthase/pyruvate phosphate dikinase	[G]	METABOLISM	Carbohydrate transport and metabolism
Traes_5AL_E2EDB0621	sll0716	2e-41	66/134(49.25)	138	Syn	COG0681	Signal peptidase I	[U]	CELLULAR PROCESSES AND SIGNALING	Intracellular trafficking, secretion, and vesicular transport
Traes_5AL_E9AC6E437	asnB	3e-06	33/126(26.19)	48.5	Eco	COG0367	Asparagine synthase (glutamine-hydrolyzing)	[E]	METABOLISM	Amino acid transport and metabolism
Traes_5AL_EA9F6C15D	YGL180w	4e-20	65/203(32.02)	95.5	Sce	COG0515	Serine/threonine protein kinase	[RTKL]	--	--
Traes_5AL_EAE1A5561	XF2225_1	1e-102	189/470(40.21)	320	Xfa	COG0527	Aspartokinases	[E]	METABOLISM	Amino acid transport and metabolism
Traes_5AL_EBED2DA42	SMc01124	5e-06	47/214(21.96)	50.8	Sme	COG2844	UTP:GlnB (protein PII) uridylyltransferase	[O]	CELLULAR PROCESSES AND SIGNALING	Posttranslational modification, protein turnover, chaperones
Traes_5AL_EE59BB19D	SPAC328.03	1e-12	28/60(46.67)	63.2	Spo	COG0380	Trehalose-6-phosphate synthase	[G]	METABOLISM	Carbohydrate transport and metabolism
Traes_5AL_F1AB5C004	SPAC4G9.03	6e-52	83/145(57.24)	169	Spo	COG0563	Adenylate kinase and related kinases	[F]	METABOLISM	Nucleotide transport and metabolism
Traes_5AL_F2D4ACCA3	SPCC830.06	1e-20	51/157(32.48)	86.3	Spo	COG5126	Ca2+-binding protein (EF-Hand superfamily)	[TZDR]	--	--
Traes_5AL_F82860F37	SPACUNK12.02c	2e-52	105/274(38.32)	183	Spo	COG0515	Serine/threonine protein kinase	[RTKL]	--	--
Traes_5AL_F8B65EAB3	VCA0554	1e-06	39/152(25.66)	52.8	Vch	COG0477	Permeases of the major facilitator superfamily	[GEPR]	--	--
Traes_5AL_FBE044F39	CC0797	2e-89	161/365(44.11)	289	Ccr	COG1472	Beta-glucosidase-related glycosidases	[G]	METABOLISM	Carbohydrate transport and metabolism
Traes_5AL_FCDD18A4D	AGl619	7e-35	79/293(26.96)	132	Atu	COG5434	Endopolygalacturonase	[M]	CELLULAR PROCESSES AND SIGNALING	Cell wall/membrane/envelope biogenesis
Traes_5AS_129141C69	CT460	4e-14	31/78(39.74)	62.8	Ctr	COG5531	SWIB-domain-containing proteins implicated in chromatin remodeling	[B]	INFORMATION STORAGE AND PROCESSING	Chromatin structure and dynamics
Traes_5AS_1DD35548B	SPAC22H10.12c	1e-169	239/418(57.18)	483	Spo	COG5044	RAB proteins geranylgeranyltransferase component A (RAB escort protein)	[O]	CELLULAR PROCESSES AND SIGNALING	Posttranslational modification, protein turnover, chaperones
Traes_5AS_2C1A7EF50	SPAC23A1.12c	1e-139	226/493(45.84)	415	Spo	COG0072	Phenylalanyl-tRNA synthetase beta subunit	[J]	INFORMATION STORAGE AND PROCESSING	Translation, ribosomal structure and biogenesis
Traes_5AS_31737F4DB	all2748	6e-18	78/246(31.71)	86.7	Nos	COG0666	FOG: Ankyrin repeat	[R]	POORLY CHARACTERIZED	General function prediction only
Traes_5AS_3354E01BA	aq_2015	7e-28	90/313(28.75)	114	Aae	COG1232	Protoporphyrinogen oxidase	[H]	METABOLISM	Coenzyme transport and metabolism
Traes_5AS_355E2849C	SPCC63.07	3e-70	115/257(44.75)	226	Spo	COG4021	Uncharacterized conserved protein	[S]	POORLY CHARACTERIZED	Function unknown
Traes_5AS_4A9BA8AD6	alr4831	1e-16	43/95(45.26)	76.6	Nos	COG0451	Nucleoside-diphosphate-sugar epimerases	[MG]	--	--
Traes_5AS_4C84934FE	TP0542	1e-103	178/425(41.88)	322	Tpa	COG0205	6-phosphofructokinase	[G]	METABOLISM	Carbohydrate transport and metabolism
Traes_5AS_566927528	SPAPYUG7.04c	2e-28	53/115(46.09)	101	Spo	COG1594	DNA-directed RNA polymerase, subunit M/Transcription elongation factor TFIIS	[K]	INFORMATION STORAGE AND PROCESSING	Transcription
Traes_5AS_8A0E6E7AD	SPBC409.05	6e-37	70/163(42.94)	127	Spo	COG5201	SCF ubiquitin ligase, SKP1 component	[O]	CELLULAR PROCESSES AND SIGNALING	Posttranslational modification, protein turnover, chaperones
Traes_5AS_9236CB587	SPCC188.13c	1e-23	92/282(32.62)	104	Spo	COG0571	dsRNA-specific ribonuclease	[K]	INFORMATION STORAGE AND PROCESSING	Transcription
Traes_5AS_9E5FCDEC5	SPAC227.14	4e-38	80/244(32.79)	137	Spo	COG1072	Panthothenate kinase	[H]	METABOLISM	Coenzyme transport and metabolism
Traes_5AS_A21865D2A	AGc3327A	5e-16	44/112(39.29)	76.3	Atu	COG0596	Predicted hydrolases or acyltransferases (alpha/beta hydrolase superfamily)	[R]	POORLY CHARACTERIZED	General function prediction only
Traes_5AS_C74ABA5EF	BS_yloP_1	2e-17	70/209(33.49)	85.5	Bsu	COG0515	Serine/threonine protein kinase	[RTKL]	--	--
Traes_5AS_CE18ED11E	all2748	9e-27	74/219(33.79)	110	Nos	COG0666	FOG: Ankyrin repeat	[R]	POORLY CHARACTERIZED	General function prediction only
Traes_5AS_D7A8B1D1B	STM1663	2e-23	71/270(26.30)	102	Sty	COG0668	Small-conductance mechanosensitive channel	[M]	CELLULAR PROCESSES AND SIGNALING	Cell wall/membrane/envelope biogenesis
Traes_5AS_F0A90707C	alr4456	2e-43	86/213(40.38)	148	Nos	COG1028	Dehydrogenases with different specificities (related to short-chain alcohol dehydrogenases)	[IQR]	--	--
Traes_5BL_02426CD3F	SMb20493	5e-27	50/83(60.24)	100	Sme	COG1028	Dehydrogenases with different specificities (related to short-chain alcohol dehydrogenases)	[IQR]	--	--
Traes_5BL_031716E54	CC0138_2	1e-11	29/62(46.77)	57.4	Ccr	COG0784	FOG: CheY-like receiver	[T]	CELLULAR PROCESSES AND SIGNALING	Signal transduction mechanisms
Traes_5BL_034CDA80D	SPBC18H10.02	2e-25	73/257(28.40)	107	Spo	COG1022	Long-chain acyl-CoA synthetases (AMP-forming)	[I]	METABOLISM	Lipid transport and metabolism
Traes_5BL_04D6A2A15	MYPU_6850	3e-20	66/216(30.56)	92	Mpu	COG0515	Serine/threonine protein kinase	[RTKL]	--	--
Traes_5BL_063A12847	MA1683	9e-18	68/237(28.69)	82.4	Mac	COG0120	Ribose 5-phosphate isomerase	[G]	METABOLISM	Carbohydrate transport and metabolism
Traes_5BL_06D4312EE	ECU11g1050	4e-27	109/467(23.34)	117	Ecu	COG3104	Dipeptide/tripeptide permease	[E]	METABOLISM	Amino acid transport and metabolism
Traes_5BL_06F9CDF0F	SPCC794.09c	1e-144	204/288(70.83)	415	Spo	COG5256	Translation elongation factor EF-1alpha (GTPase)	[J]	INFORMATION STORAGE AND PROCESSING	Translation, ribosomal structure and biogenesis
Traes_5BL_0ED13E409	YOR133w	7e-14	36/87(41.38)	67	Sce	COG0480	Translation elongation factors (GTPases)	[J]	INFORMATION STORAGE AND PROCESSING	Translation, ribosomal structure and biogenesis
Traes_5BL_0F39A6C26	SPAC1834.07	3e-62	178/580(30.69)	223	Spo	COG5059	Kinesin-like protein	[Z]	CELLULAR PROCESSES AND SIGNALING	Cytoskeleton
Traes_5BL_10BFBACCA	Rv0764c	1e-06	33/127(25.98)	48.5	Mtu	COG2124	Cytochrome P450	[Q]	METABOLISM	Secondary metabolites biosynthesis, transport and catabolism
Traes_5BL_10EF2471E	PA0147	2e-30	91/316(28.80)	120	Pae	COG3491	Isopenicillin N synthase and related dioxygenases	[R]	POORLY CHARACTERIZED	General function prediction only
Traes_1BL_ACE9E7BF8	mlr1410	4e-14	62/222(27.93)	71.2	Mlo	COG0625	Glutathione S-transferase	[O]	CELLULAR PROCESSES AND SIGNALING	Posttranslational modification, protein turnover, chaperones
Traes_1BL_AD07C5232	SPCC320.12c	1e-22	69/205(33.66)	99.4	Spo	COG0515	Serine/threonine protein kinase	[RTKL]	--	--
Traes_1BL_B25849D90	Cgl1939	1e-10	59/164(35.98)	60.1	Cgl	COG0532	Translation initiation factor 2 (IF-2; GTPase)	[J]	INFORMATION STORAGE AND PROCESSING	Translation, ribosomal structure and biogenesis
Traes_1BL_B5284E91A	CC3162_2	2e-13	39/118(33.05)	64.3	Ccr	COG0784	FOG: CheY-like receiver	[T]	CELLULAR PROCESSES AND SIGNALING	Signal transduction mechanisms
Traes_5BL_15D70D9A1	AF1898	3e-15	41/118(34.75)	68.6		COG0784	FOG: CheY-like receiver	[T]	CELLULAR PROCESSES AND SIGNALING	Signal transduction mechanisms
Traes_5BL_15F7406F0	SPAC6G9.14	4e-21	75/292(25.68)	99	Spo	COG5099	RNA-binding protein of the Puf family, translational repressor	[J]	INFORMATION STORAGE AND PROCESSING	Translation, ribosomal structure and biogenesis
Traes_5BL_168808707	CC2670_4	1e-11	39/108(36.11)	58.5	Ccr	COG0784	FOG: CheY-like receiver	[T]	CELLULAR PROCESSES AND SIGNALING	Signal transduction mechanisms
Traes_5BL_183A36BAC	all0778	5e-49	117/369(31.71)	172	Nos	COG4826	Serine protease inhibitor	[O]	CELLULAR PROCESSES AND SIGNALING	Posttranslational modification, protein turnover, chaperones
Traes_5BL_1CD5A025E	BS_yjcL	4e-25	63/204(30.88)	108	Bsu	COG5505	Predicted integral membrane protein	[S]	POORLY CHARACTERIZED	Function unknown
Traes_5BL_1F4D63F12	SSO2453	2e-07	31/112(27.68)	52	Sso	COG2453	Predicted protein-tyrosine phosphatase	[T]	CELLULAR PROCESSES AND SIGNALING	Signal transduction mechanisms
Traes_5BL_1FCE4844C	SPCC4B3.13	4e-57	126/450(28.00)	201	Spo	COG0534	Na+-driven multidrug efflux pump	[V]	CELLULAR PROCESSES AND SIGNALING	Defense mechanisms
Traes_5BL_22ED571AE	all0778	9e-54	127/378(33.60)	184	Nos	COG4826	Serine protease inhibitor	[O]	CELLULAR PROCESSES AND SIGNALING	Posttranslational modification, protein turnover, chaperones
Traes_5BL_251DEC80A	TM0374	3e-24	58/157(36.94)	95.5	Tma	COG0071	Molecular chaperone (small heat shock protein)	[O]	CELLULAR PROCESSES AND SIGNALING	Posttranslational modification, protein turnover, chaperones
Traes_5BL_26F390144	RSc2087	2e-60	91/176(51.70)	191	Rso	COG1611	Predicted Rossmann fold nucleotide-binding protein	[R]	POORLY CHARACTERIZED	General function prediction only
Traes_5BL_279E544A7	mll7934	4e-69	134/384(34.90)	224	Mlo	COG2072	Predicted flavoprotein involved in K+ transport	[P]	METABOLISM	Inorganic ion transport and metabolism
Traes_5BL_28478C1D3	all4645	0	281/433(64.90)	580	Nos	COG0448	ADP-glucose pyrophosphorylase	[G]	METABOLISM	Carbohydrate transport and metabolism
Traes_5BL_28A843E27	SPAC1687.22c	1e-99	158/339(46.61)	324	Spo	COG5099	RNA-binding protein of the Puf family, translational repressor	[J]	INFORMATION STORAGE AND PROCESSING	Translation, ribosomal structure and biogenesis
Traes_5BL_29EA774C1	SPAC30D11.03	1e-160	281/689(40.78)	486	Spo	COG0513	Superfamily II DNA and RNA helicases	[LKJ]	--	--
Traes_5BL_2B5643696	BH0684	5e-06	27/88(30.68)	46.2	Bha	COG1404	Subtilisin-like serine proteases	[O]	CELLULAR PROCESSES AND SIGNALING	Posttranslational modification, protein turnover, chaperones
Traes_5BL_2C0792D10	MK0109	3e-07	39/115(33.91)	52	Mka	COG0527	Aspartokinases	[E]	METABOLISM	Amino acid transport and metabolism
Traes_5BL_2C0A04C05	Rv0101_4	4e-07	49/155(31.61)	54.3	Mtu	COG3320	Putative dehydrogenase domain of multifunctional non-ribosomal peptide synthetases and related enzymes	[Q]	METABOLISM	Secondary metabolites biosynthesis, transport and catabolism
Traes_5BL_2C19FA5A2	SSO2778	1e-15	46/150(30.67)	72.4	Sso	COG0589	Universal stress protein UspA and related nucleotide-binding proteins	[T]	CELLULAR PROCESSES AND SIGNALING	Signal transduction mechanisms
Traes_5BL_2D13CB817	SPCC74.03c	5e-60	122/281(43.42)	204	Spo	COG0515	Serine/threonine protein kinase	[RTKL]	--	--
Traes_5BL_305405311	ZsolA	7e-11	28/74(37.84)	58.2	EcZ	COG0665	Glycine/D-amino acid oxidases (deaminating)	[E]	METABOLISM	Amino acid transport and metabolism
Traes_5BL_3509989BC	SPAC2F7.16c	1e-26	140/554(25.27)	119	Spo	COG1502	Phosphatidylserine/phosphatidylglycerophosphate/cardiolipin synthases and related enzymes	[I]	METABOLISM	Lipid transport and metabolism
Traes_5BL_36FA5F5A2	slr0186	5e-53	98/151(64.90)	180	Syn	COG0119	Isopropylmalate/homocitrate/citramalate synthases	[E]	METABOLISM	Amino acid transport and metabolism
Traes_5BL_38D5C4BE1	STM1160	6e-16	63/196(32.14)	78.6	Sty	COG0665	Glycine/D-amino acid oxidases (deaminating)	[E]	METABOLISM	Amino acid transport and metabolism
Traes_5BL_3C44B610B	all2748	2e-17	86/312(27.56)	85.9	Nos	COG0666	FOG: Ankyrin repeat	[R]	POORLY CHARACTERIZED	General function prediction only
Traes_5BL_3E06A51F0	alr0124_1	9e-31	129/426(30.28)	129	Nos	COG4886	Leucine-rich repeat (LRR) protein	[S]	POORLY CHARACTERIZED	Function unknown
Traes_5BL_3E817DD44	YBR160w	1e-115	174/297(58.59)	337	Sce	COG0515	Serine/threonine protein kinase	[RTKL]	--	--
Traes_5BL_3EE5F9A81	STM1160	2e-20	73/220(33.18)	90.5	Sty	COG0665	Glycine/D-amino acid oxidases (deaminating)	[E]	METABOLISM	Amino acid transport and metabolism
Traes_5BL_3EF767BCA	ECU08g0260	1e-09	36/115(31.30)	60.5	Ecu	COG5024	Cyclin	[D]	CELLULAR PROCESSES AND SIGNALING	Cell cycle control, cell division, chromosome partitioning
Traes_5BL_41A447CB6	SPAC824.06	2e-21	46/102(45.10)	86.7	Spo	COG2214	DnaJ-class molecular chaperone	[O]	CELLULAR PROCESSES AND SIGNALING	Posttranslational modification, protein turnover, chaperones
Traes_5BL_44EFC1BBD	SPAC513.07	3e-26	91/293(31.06)	107	Spo	COG0451	Nucleoside-diphosphate-sugar epimerases	[MG]	--	--
Traes_5BL_464C05131	SSO2778	7e-14	30/80(37.50)	64.3	Sso	COG0589	Universal stress protein UspA and related nucleotide-binding proteins	[T]	CELLULAR PROCESSES AND SIGNALING	Signal transduction mechanisms
Traes_5BL_479A5DFA0	SPAC513.01c	0	272/433(62.82)	561	Spo	COG0480	Translation elongation factors (GTPases)	[J]	INFORMATION STORAGE AND PROCESSING	Translation, ribosomal structure and biogenesis
Traes_5BL_484424449	BH0579	5e-10	26/61(42.62)	55.1	Bha	COG2124	Cytochrome P450	[Q]	METABOLISM	Secondary metabolites biosynthesis, transport and catabolism
Traes_5BL_48A35287E	DRA0210	2e-06	42/106(39.62)	49.3	Dra	COG0747	ABC-type dipeptide transport system, periplasmic component	[E]	METABOLISM	Amino acid transport and metabolism
Traes_5BL_48ACBA3E0	BS_sacC	3e-38	159/564(28.19)	151	Bsu	COG1621	Beta-fructosidases (levanase/invertase)	[G]	METABOLISM	Carbohydrate transport and metabolism
Traes_5BL_49B5CE2B4	SPCC1020.08_2	1e-150	215/367(58.58)	433	Spo	COG0731	Fe-S oxidoreductases	[C]	METABOLISM	Energy production and conversion
Traes_5BL_4A0ECE82F	SMc04459	1e-147	244/459(53.16)	442	Sme	COG0465	ATP-dependent Zn proteases	[O]	CELLULAR PROCESSES AND SIGNALING	Posttranslational modification, protein turnover, chaperones
Traes_5BL_4BD236405	RSc0499	2e-35	83/208(39.90)	127	Rso	COG0406	Fructose-2,6-bisphosphatase	[G]	METABOLISM	Carbohydrate transport and metabolism
Traes_5BL_4C91C9D79	SPy1333	4e-53	99/229(43.23)	183	Spy	COG0536	Predicted GTPase	[R]	POORLY CHARACTERIZED	General function prediction only
Traes_5BL_4CA71C036	SPBC317.01	2e-11	64/214(29.91)	65.1	Spo	COG5068	Regulator of arginine metabolism and related MADS box-containing transcription factors	[K]	INFORMATION STORAGE AND PROCESSING	Transcription
Traes_5BL_4D20885CA	all2748	5e-21	82/250(32.80)	96.7	Nos	COG0666	FOG: Ankyrin repeat	[R]	POORLY CHARACTERIZED	General function prediction only
Traes_5BL_53FCAF30F	ECU11g1050	3e-27	110/462(23.81)	117	Ecu	COG3104	Dipeptide/tripeptide permease	[E]	METABOLISM	Amino acid transport and metabolism
Traes_5BL_54287EF3D	SPBPI061	2e-65	93/103(90.29)	194	Spo	COG2036	Histones H3 and H4	[B]	INFORMATION STORAGE AND PROCESSING	Chromatin structure and dynamics
Traes_5BL_547E26013	RSc1621	3e-91	185/583(31.73)	299	Rso	COG3158	K+ transporter	[P]	METABOLISM	Inorganic ion transport and metabolism
Traes_5BL_553A52826	slr0574	7e-58	128/445(28.76)	200	Syn	COG2124	Cytochrome P450	[Q]	METABOLISM	Secondary metabolites biosynthesis, transport and catabolism
Traes_5BL_5575E0FE7	SPCC794.09c	1e-144	204/288(70.83)	415	Spo	COG5256	Translation elongation factor EF-1alpha (GTPase)	[J]	INFORMATION STORAGE AND PROCESSING	Translation, ribosomal structure and biogenesis
Traes_5BL_557E7700B	ECU11g1690	6e-28	51/107(47.66)	109	Ecu	COG5147	Myb superfamily proteins, including transcription factors and mRNA splicing factors	[KAD]	--	--
Traes_5BL_57D831CCB	SPAC3H1.09c	3e-31	106/423(25.06)	128	Spo	COG0814	Amino acid permeases	[E]	METABOLISM	Amino acid transport and metabolism
Traes_5BL_588743D55	SPCC825.03c	7e-22	62/268(23.13)	95.1	Spo	COG5074	t-SNARE complex subunit, syntaxin	[U]	CELLULAR PROCESSES AND SIGNALING	Intracellular trafficking, secretion, and vesicular transport
Traes_5BL_5BB48535C	SPCC4B3.13	4e-40	116/429(27.04)	154	Spo	COG0534	Na+-driven multidrug efflux pump	[V]	CELLULAR PROCESSES AND SIGNALING	Defense mechanisms
Traes_5BL_617E32F8C	DR0479	3e-07	39/92(42.39)	48.5	Dra	COG0744	Membrane carboxypeptidase (penicillin-binding protein)	[M]	CELLULAR PROCESSES AND SIGNALING	Cell wall/membrane/envelope biogenesis
Traes_5BL_61E22E49C	YBR084w_2	2e-23	47/86(54.65)	99	Sce	COG2759	Formyltetrahydrofolate synthetase	[F]	METABOLISM	Nucleotide transport and metabolism
Traes_5BL_62C8E8803	SPCC576.04	2e-35	83/241(34.44)	129	Spo	COG0670	Integral membrane protein, interacts with FtsH	[R]	POORLY CHARACTERIZED	General function prediction only
Traes_5BL_63BE8E19B	YML056c_3	1e-96	152/291(52.23)	295	Sce	COG0516	IMP dehydrogenase/GMP reductase	[F]	METABOLISM	Nucleotide transport and metabolism
Traes_5BL_63EB80862	SPAC19G12.06c	7e-53	87/125(69.60)	165	Spo	COG5262	Histone H2A	[B]	INFORMATION STORAGE AND PROCESSING	Chromatin structure and dynamics
Traes_5BL_6463BF57A	SPBC18H10.14	1e-50	83/138(60.14)	159	Spo	COG0103	Ribosomal protein S9	[J]	INFORMATION STORAGE AND PROCESSING	Translation, ribosomal structure and biogenesis
Traes_5BL_64C8EB461	sll0716	8e-45	77/156(49.36)	155	Syn	COG0681	Signal peptidase I	[U]	CELLULAR PROCESSES AND SIGNALING	Intracellular trafficking, secretion, and vesicular transport
Traes_5BL_657FF8465	BH0831	1e-24	100/347(28.82)	107	Bha	COG1404	Subtilisin-like serine proteases	[O]	CELLULAR PROCESSES AND SIGNALING	Posttranslational modification, protein turnover, chaperones
Traes_5BL_667D47F86	slr1255	1e-104	160/266(60.15)	308	Syn	COG1562	Phytoene/squalene synthetase	[I]	METABOLISM	Lipid transport and metabolism
Traes_5BL_672642904	SPAC3H1.09c	4e-33	103/420(24.52)	133	Spo	COG0814	Amino acid permeases	[E]	METABOLISM	Amino acid transport and metabolism
Traes_5BL_68BDA8BC7	RSc0541	2e-73	133/289(46.02)	229	Rso	COG1741	Pirin-related protein	[R]	POORLY CHARACTERIZED	General function prediction only
Traes_5BL_6A7F8A7CC	SPAC3A12.14	6e-13	45/120(37.50)	65.9	Spo	COG5126	Ca2+-binding protein (EF-Hand superfamily)	[TZDR]	--	--
Traes_5BL_6E109E397	STM1378	1e-70	129/340(37.94)	230	Sty	COG0469	Pyruvate kinase	[G]	METABOLISM	Carbohydrate transport and metabolism
Traes_5BL_6E4AE0146	BS_blt	3e-17	80/343(23.32)	85.5	Bsu	COG0477	Permeases of the major facilitator superfamily	[GEPR]	--	--
Traes_5BL_6F6DB0191	RSc2303	8e-09	39/90(43.33)	55.1	Rso	COG4796	Type II secretory pathway, component HofQ	[U]	CELLULAR PROCESSES AND SIGNALING	Intracellular trafficking, secretion, and vesicular transport
Traes_5BL_71D5394B1	AGl3021	2e-22	110/395(27.85)	102	Atu	COG1215	Glycosyltransferases, probably involved in cell wall biogenesis	[M]	CELLULAR PROCESSES AND SIGNALING	Cell wall/membrane/envelope biogenesis
Traes_5BL_76BB1FBF6	alr4169	5e-23	48/136(35.29)	90.5	Nos	COG0799	Uncharacterized homolog of plant Iojap protein	[S]	POORLY CHARACTERIZED	Function unknown
Traes_5BL_796951F84	BH0579	6e-21	91/387(23.51)	97.4	Bha	COG2124	Cytochrome P450	[Q]	METABOLISM	Secondary metabolites biosynthesis, transport and catabolism
Traes_5BL_79B9D50251	SPAC19G12.06c	6e-54	88/125(70.40)	168	Spo	COG5262	Histone H2A	[B]	INFORMATION STORAGE AND PROCESSING	Chromatin structure and dynamics
Traes_5BL_7C45476B3	RSc0533	1e-39	111/367(30.25)	145	Rso	COG3380	Predicted NAD/FAD-dependent oxidoreductase	[R]	POORLY CHARACTERIZED	General function prediction only
Traes_5BL_7C7817ACA	mlr7549	2e-94	154/341(45.16)	291	Mlo	COG0451	Nucleoside-diphosphate-sugar epimerases	[MG]	--	--
Traes_5BL_7CE3EDE29	YLR220w	2e-46	85/221(38.46)	158	Sce	COG1814	Uncharacterized membrane protein	[S]	POORLY CHARACTERIZED	Function unknown
Traes_5BL_7E70523B6	SPCC285.17	8e-18	36/79(45.57)	80.9	Spo	COG5531	SWIB-domain-containing proteins implicated in chromatin remodeling	[B]	INFORMATION STORAGE AND PROCESSING	Chromatin structure and dynamics
Traes_5BL_7F56360BF	DRA0210	1e-07	48/143(33.57)	54.3	Dra	COG0747	ABC-type dipeptide transport system, periplasmic component	[E]	METABOLISM	Amino acid transport and metabolism
Traes_5BL_7FA000BE2	XF0818	5e-11	31/72(43.06)	59.3	Xfa	COG2730	Endoglucanase	[G]	METABOLISM	Carbohydrate transport and metabolism
Traes_5BL_7FB8945A4	RSc2096	4e-90	232/669(34.68)	311	Rso	COG4631	Xanthine dehydrogenase, molybdopterin-binding subunit B	[F]	METABOLISM	Nucleotide transport and metabolism
Traes_5BL_82697AC2F	YOR133w	2e-89	136/191(71.20)	281	Sce	COG0480	Translation elongation factors (GTPases)	[J]	INFORMATION STORAGE AND PROCESSING	Translation, ribosomal structure and biogenesis
Traes_5BL_85AAC3436	BS_yknA	2e-30	58/124(46.77)	112	Bsu	COG0590	Cytosine/adenosine deaminases	[FJ]	--	--
Traes_1BL_BF3813A4B	YAL049c	7e-24	68/221(30.77)	97.8	Sce	COG0412	Dienelactone hydrolase and related enzymes	[Q]	METABOLISM	Secondary metabolites biosynthesis, transport and catabolism
Traes_1BL_C25B5DDB4	ECU11g1690	1e-42	65/113(57.52)	153	Ecu	COG5147	Myb superfamily proteins, including transcription factors and mRNA splicing factors	[KAD]	--	--
Traes_1BL_C6ACA137C	SMc00677_3	1e-104	183/422(43.36)	318	Sme	COG0160	4-aminobutyrate aminotransferase and related aminotransferases	[E]	METABOLISM	Amino acid transport and metabolism
Traes_1BL_CC9CF3F5F	YOR226c	2e-62	95/143(66.43)	191	Sce	COG0822	NifU homolog involved in Fe-S cluster formation	[C]	METABOLISM	Energy production and conversion
Traes_1BL_CD389571C	SPCC4G3.15c	1e-32	74/170(43.53)	125	Spo	COG5601	General negative regulator of transcription subunit	[K]	INFORMATION STORAGE AND PROCESSING	Transcription
Traes_1BL_CF0FA226A	SPBC4C3.10c	1e-31	50/95(52.63)	113	Spo	COG0638	20S proteasome, alpha and beta subunits	[O]	CELLULAR PROCESSES AND SIGNALING	Posttranslational modification, protein turnover, chaperones
Traes_1BL_CF404ABF4	SPAC22E12.17c	4e-39	129/474(27.22)	149	Spo	COG5347	GTPase-activating protein that regulates ARFs (ADP-ribosylation factors), involved in ARF-mediated vesicular transport	[U]	CELLULAR PROCESSES AND SIGNALING	Intracellular trafficking, secretion, and vesicular transport
Traes_5BL_873E079B3	Cgl1939	3e-10	80/280(28.57)	62.8	Cgl	COG0532	Translation initiation factor 2 (IF-2; GTPase)	[J]	INFORMATION STORAGE AND PROCESSING	Translation, ribosomal structure and biogenesis
Traes_5BL_877AD3678	SPAC19G12.06c	9e-54	88/125(70.40)	168	Spo	COG5262	Histone H2A	[B]	INFORMATION STORAGE AND PROCESSING	Chromatin structure and dynamics
Traes_5BL_87B2B02B0	YGR159c	6e-29	64/203(31.53)	113		COG0724	RNA-binding proteins (RRM domain)	[R]	POORLY CHARACTERIZED	General function prediction only
Traes_5BL_8AB291400	Rv1400c	3e-20	61/193(31.61)	92.8	Mtu	COG0657	Esterase/lipase	[I]	METABOLISM	Lipid transport and metabolism
Traes_5BL_8CB3F7560	lin0648	2e-74	145/427(33.96)	247	Lin	COG0531	Amino acid transporters	[E]	METABOLISM	Amino acid transport and metabolism
Traes_5BL_8F67396AE	MT2062_2	2e-45	100/265(37.74)	159	MtC	COG1877	Trehalose-6-phosphatase	[G]	METABOLISM	Carbohydrate transport and metabolism
Traes_5BL_914F9D378	PA3957	1e-31	90/259(34.75)	122	Pae	COG1028	Dehydrogenases with different specificities (related to short-chain alcohol dehydrogenases)	[IQR]	--	--
Traes_5BL_94F42F9A7	YBR126c	1e-107	184/498(36.95)	342	Sce	COG0380	Trehalose-6-phosphate synthase	[G]	METABOLISM	Carbohydrate transport and metabolism
Traes_5BL_968405CA8	alr1742	1e-169	249/375(66.40)	488	Nos	COG0443	Molecular chaperone	[O]	CELLULAR PROCESSES AND SIGNALING	Posttranslational modification, protein turnover, chaperones
Traes_5BL_973644818	CC0945	3e-31	155/579(26.77)	130	Ccr	COG2303	Choline dehydrogenase and related flavoproteins	[E]	METABOLISM	Amino acid transport and metabolism
Traes_5BL_9774FCB1A	HP0051	9e-22	106/396(26.77)	100	Hpy	COG0270	Site-specific DNA methylase	[L]	INFORMATION STORAGE AND PROCESSING	Replication, recombination and repair
Traes_5BL_990470B16	SPCC16A11.13	5e-23	66/258(25.58)	98.2	Spo	COG5200	U1 snRNP component, mediates U1 snRNP association with cap-binding complex	[A]	INFORMATION STORAGE AND PROCESSING	RNA processing and modification
Traes_5BL_991C9C957	SPAC140.02	5e-15	46/158(29.11)	73.2	Spo	COG0724	RNA-binding proteins (RRM domain)	[R]	POORLY CHARACTERIZED	General function prediction only
Traes_5BL_99477E2C3	SPAC29B12.06c	1e-111	166/243(68.31)	327	Spo	COG5209	Uncharacterized protein involved in cell differentiation/sexual development	[R]	POORLY CHARACTERIZED	General function prediction only
Traes_5BL_99BAA4CB8	SA1732	3e-41	80/224(35.71)	148	Sau	COG0471	Di- and tricarboxylate transporters	[P]	METABOLISM	Inorganic ion transport and metabolism
Traes_5BL_9D870658A	BH0831	3e-24	112/383(29.24)	108	Bha	COG1404	Subtilisin-like serine proteases	[O]	CELLULAR PROCESSES AND SIGNALING	Posttranslational modification, protein turnover, chaperones
Traes_5BL_A1589C4D7	SPAC19G12.06c	1e-52	87/125(69.60)	164	Spo	COG5262	Histone H2A	[B]	INFORMATION STORAGE AND PROCESSING	Chromatin structure and dynamics
Traes_5BL_A20F4C525	YDR477w_1	6e-62	106/266(39.85)	207	Sce	COG0515	Serine/threonine protein kinase	[RTKL]	--	--
Traes_5BL_A41EEE3AD	SPCC962.01	8e-11	37/102(36.27)	61.6	Spo	COG5038	Ca2+-dependent lipid-binding protein, contains C2 domain	[R]	POORLY CHARACTERIZED	General function prediction only
Traes_5BL_A71207B7A	SA1732	5e-89	162/454(35.68)	285	Sau	COG0471	Di- and tricarboxylate transporters	[P]	METABOLISM	Inorganic ion transport and metabolism
Traes_5BL_A847CD732	SPAC2E12.02.02	2e-18	49/126(38.89)	89	Spo	COG5169	Heat shock transcription factor	[K]	INFORMATION STORAGE AND PROCESSING	Transcription
Traes_5BL_A918D6888	alr3757	2e-09	43/172(25.00)	61.6	Nos	COG1215	Glycosyltransferases, probably involved in cell wall biogenesis	[M]	CELLULAR PROCESSES AND SIGNALING	Cell wall/membrane/envelope biogenesis
Traes_5BL_A9D23D183	Rv3312c	5e-13	84/319(26.33)	70.9	Mtu	COG0596	Predicted hydrolases or acyltransferases (alpha/beta hydrolase superfamily)	[R]	POORLY CHARACTERIZED	General function prediction only
Traes_5BL_AA5911949	sll1819	2e-52	82/116(70.69)	166	Syn	COG0203	Ribosomal protein L17	[J]	INFORMATION STORAGE AND PROCESSING	Translation, ribosomal structure and biogenesis
Traes_5BL_AA69820C5	BH1923	5e-35	54/110(49.09)	128	Bha	COG2723	Beta-glucosidase/6-phospho-beta-glucosidase/beta-galactosidase	[G]	METABOLISM	Carbohydrate transport and metabolism
Traes_5BL_ACB987E23	mlr6892	7e-25	89/278(32.01)	105	Mlo	COG3491	Isopenicillin N synthase and related dioxygenases	[R]	POORLY CHARACTERIZED	General function prediction only
Traes_5BL_AD9E49059	BB0226	2e-34	70/160(43.75)	129	Bbu	COG0172	Seryl-tRNA synthetase	[J]	INFORMATION STORAGE AND PROCESSING	Translation, ribosomal structure and biogenesis
Traes_5BL_AE4D58934	alr0124_1	5e-22	97/263(36.88)	100	Nos	COG4886	Leucine-rich repeat (LRR) protein	[S]	POORLY CHARACTERIZED	Function unknown
Traes_5BL_AED68C680	ECU11g1690	8e-27	51/102(50.00)	105	Ecu	COG5147	Myb superfamily proteins, including transcription factors and mRNA splicing factors	[KAD]	--	--
Traes_5BL_B291D258F	slr1325	1e-72	131/291(45.02)	241	Syn	COG0317	Guanosine polyphosphate pyrophosphohydrolases/synthetases	[TK]	--	--
Traes_5BL_B40B6544E	ECU11g1050	8e-10	97/490(19.80)	63.5	Ecu	COG3104	Dipeptide/tripeptide permease	[E]	METABOLISM	Amino acid transport and metabolism
Traes_5BL_B5395A54A	YPR119w	3e-11	52/152(34.21)	65.9		COG5024	Cyclin	[D]	CELLULAR PROCESSES AND SIGNALING	Cell cycle control, cell division, chromosome partitioning
Traes_5BL_B58E08F2F	BS_vpr	4e-32	128/428(29.91)	135	Bsu	COG1404	Subtilisin-like serine proteases	[O]	CELLULAR PROCESSES AND SIGNALING	Posttranslational modification, protein turnover, chaperones
Traes_5BL_B6C3942A6	PA3328	5e-24	100/350(28.57)	103	Pae	COG0654	2-polyprenyl-6-methoxyphenol hydroxylase and related FAD-dependent oxidoreductases	[HC]	--	--
Traes_5BL_B94B6FD53	SA1732	2e-41	80/224(35.71)	149	Sau	COG0471	Di- and tricarboxylate transporters	[P]	METABOLISM	Inorganic ion transport and metabolism
Traes_5BL_BCA9D4B2F	TVN0102	8e-78	133/330(40.30)	248	Tvo	COG1071	Pyruvate/2-oxoglutarate dehydrogenase complex, dehydrogenase (E1) component, eukaryotic type, alpha subunit	[C]	METABOLISM	Energy production and conversion
Traes_5BL_BCF1D2649	lin1934_1	3e-16	50/127(39.37)	83.6	Lin	COG0515	Serine/threonine protein kinase	[RTKL]	--	--
Traes_5BL_BE938F58E	PA4982_1	1e-06	60/200(30.00)	50.4	Pae	COG0642	Signal transduction histidine kinase	[T]	CELLULAR PROCESSES AND SIGNALING	Signal transduction mechanisms
Traes_5BL_C34BA5CCD	ML0897	6e-14	48/125(38.40)	73.9	Mle	COG0515	Serine/threonine protein kinase	[RTKL]	--	--
Traes_5BL_C37854F54	alr0124_1	1e-07	76/299(25.42)	57.4	Nos	COG4886	Leucine-rich repeat (LRR) protein	[S]	POORLY CHARACTERIZED	Function unknown
Traes_5BL_C5A7BE912	alr2791_2	2e-18	69/251(27.49)	88.6	Nos	COG2319	FOG: WD40 repeat	[R]	POORLY CHARACTERIZED	General function prediction only
Traes_5BL_C8AA97724	slr0186	1e-117	188/336(55.95)	350	Syn	COG0119	Isopropylmalate/homocitrate/citramalate synthases	[E]	METABOLISM	Amino acid transport and metabolism
Traes_5BL_CA33BB947	sll1356	1e-123	209/408(51.23)	392	Syn	COG0058	Glucan phosphorylase	[G]	METABOLISM	Carbohydrate transport and metabolism
Traes_5BL_CB26F3E25	ECU03g0390_1	1e-34	86/263(32.70)	135	Ecu	COG1131	ABC-type multidrug transport system, ATPase component	[V]	CELLULAR PROCESSES AND SIGNALING	Defense mechanisms
Traes_5BL_D0D5AEEFC	SPAC3A12.14	4e-07	29/68(42.65)	50.1	Spo	COG5126	Ca2+-binding protein (EF-Hand superfamily)	[TZDR]	--	--
Traes_5BL_D440CDD87	BS_vpr	8e-19	60/201(29.85)	91.3	Bsu	COG1404	Subtilisin-like serine proteases	[O]	CELLULAR PROCESSES AND SIGNALING	Posttranslational modification, protein turnover, chaperones
Traes_5BL_D4483BD21	mll1724_2	4e-18	59/188(31.38)	86.3	Mlo	COG3386	Gluconolactonase	[G]	METABOLISM	Carbohydrate transport and metabolism
Traes_5BL_D509A06B4	alr3672	1e-111	172/380(45.26)	336	Nos	COG1012	NAD-dependent aldehyde dehydrogenases	[C]	METABOLISM	Energy production and conversion
Traes_5BL_DD9C2EAB2	STM0747	2e-13	72/234(30.77)	74.3	Sty	COG3064	Membrane protein involved in colicin uptake	[M]	CELLULAR PROCESSES AND SIGNALING	Cell wall/membrane/envelope biogenesis
Traes_5BL_E1242566C	SPAC8E11.03c	1e-115	174/314(55.41)	338	Spo	COG0468	RecA/RadA recombinase	[L]	INFORMATION STORAGE AND PROCESSING	Replication, recombination and repair
Traes_5BL_E15A61946	SPAC25G10.08_1	5e-11	36/133(27.07)	59.7	Spo	COG0724	RNA-binding proteins (RRM domain)	[R]	POORLY CHARACTERIZED	General function prediction only
Traes_5BL_E207434E3	SPAC513.07	1e-27	99/325(30.46)	112	Spo	COG0451	Nucleoside-diphosphate-sugar epimerases	[MG]	--	--
Traes_5BL_E5B8896FE	Cgl1939	1e-17	91/294(30.95)	84.7	Cgl	COG0532	Translation initiation factor 2 (IF-2; GTPase)	[J]	INFORMATION STORAGE AND PROCESSING	Translation, ribosomal structure and biogenesis
Traes_5BL_E63627BC8	SMc01124	4e-06	47/214(21.96)	51.6	Sme	COG2844	UTP:GlnB (protein PII) uridylyltransferase	[O]	CELLULAR PROCESSES AND SIGNALING	Posttranslational modification, protein turnover, chaperones
Traes_5BL_E7B757C28	TM0374	6e-07	30/86(34.88)	45.8	Tma	COG0071	Molecular chaperone (small heat shock protein)	[O]	CELLULAR PROCESSES AND SIGNALING	Posttranslational modification, protein turnover, chaperones
Traes_5BL_EC8906F89	SPCC962.06c_1	4e-21	67/189(35.45)	92.8	Spo	COG5176	Splicing factor (branch point binding protein)	[A]	INFORMATION STORAGE AND PROCESSING	RNA processing and modification
Traes_5BL_ECB922F43	CAC1075	1e-152	280/649(43.14)	457	Cac	COG1472	Beta-glucosidase-related glycosidases	[G]	METABOLISM	Carbohydrate transport and metabolism
Traes_5BL_ECFF2CD6E	L9458	1e-16	40/85(47.06)	82.4	Lla	COG3158	K+ transporter	[P]	METABOLISM	Inorganic ion transport and metabolism
Traes_5BL_EF958406F	SPAC16E8.16	2e-16	47/110(42.73)	75.5	Spo	COG1405	Transcription initiation factor TFIIIB, Brf1 subunit/Transcription initiation factor TFIIB	[K]	INFORMATION STORAGE AND PROCESSING	Transcription
Traes_5BL_F221535E6	SPAC17A2.04c	8e-24	81/279(29.03)	102	Spo	COG0457	FOG: TPR repeat	[R]	POORLY CHARACTERIZED	General function prediction only
Traes_5BL_F43BDBCB9	RSp1052	2e-70	128/386(33.16)	239	Rso	COG3158	K+ transporter	[P]	METABOLISM	Inorganic ion transport and metabolism
Traes_5BL_F573080E8	SPAC18G6.03	6e-98	141/210(67.14)	285	Spo	COG1100	GTPase SAR1 and related small G proteins	[R]	POORLY CHARACTERIZED	General function prediction only
Traes_1BL_D1480195C	alr0235	4e-30	83/264(31.44)	122	Nos	COG0596	Predicted hydrolases or acyltransferases (alpha/beta hydrolase superfamily)	[R]	POORLY CHARACTERIZED	General function prediction only
Traes_1BL_D34296434	BH2835	1e-35	63/140(45.00)	125	Bha	COG1418	Predicted HD superfamily hydrolase	[R]	POORLY CHARACTERIZED	General function prediction only
Traes_1BL_D391EB3FA	SPAC26F1.07	2e-70	128/288(44.44)	223	Spo	COG0656	Aldo/keto reductases, related to diketogulonate reductase	[R]	POORLY CHARACTERIZED	General function prediction only
Traes_1BL_D633DA4E8	SPAC10F6.03c	0	324/569(56.94)	640	Spo	COG0504	CTP synthase (UTP-ammonia lyase)	[F]	METABOLISM	Nucleotide transport and metabolism
Traes_1BL_D8276D3DB	NMA1684	9e-31	87/292(29.79)	122	NmA	COG0436	Aspartate/tyrosine/aromatic aminotransferase	[E]	METABOLISM	Amino acid transport and metabolism
Traes_1BL_D902EC1E6	SPBC428.08c	1e-29	90/299(30.10)	122	Spo	COG2940	Proteins containing SET domain	[R]	POORLY CHARACTERIZED	General function prediction only
Traes_1BL_DDA3C6366	SPAC1556.03	7e-19	76/246(30.89)	87.8	Spo	COG0631	Serine/threonine protein phosphatase	[T]	CELLULAR PROCESSES AND SIGNALING	Signal transduction mechanisms
Traes_1BL_E3C06435A	YHR024c	5e-37	71/157(45.22)	134	Sce	COG0612	Predicted Zn-dependent peptidases	[R]	POORLY CHARACTERIZED	General function prediction only
Traes_5BL_F7D6B8E31	alr1450	2e-22	59/225(26.22)	98.6	Nos	COG2124	Cytochrome P450	[Q]	METABOLISM	Secondary metabolites biosynthesis, transport and catabolism
Traes_5BL_F853EA802	Cgl1939	5e-07	53/190(27.89)	41.2	Cgl	COG0532	Translation initiation factor 2 (IF-2; GTPase)	[J]	INFORMATION STORAGE AND PROCESSING	Translation, ribosomal structure and biogenesis
Traes_5BL_FA3E0DB03	BS_rplR	3e-44	75/120(62.50)	144	Bsu	COG0256	Ribosomal protein L18	[J]	INFORMATION STORAGE AND PROCESSING	Translation, ribosomal structure and biogenesis
Traes_5BL_FAABCC38A	SP2146	1e-31	57/129(44.19)	119	Spn	COG3669	Alpha-L-fucosidase	[G]	METABOLISM	Carbohydrate transport and metabolism
Traes_5BS_174531189	SPAC4G8.05	8e-72	133/314(42.36)	234	Spo	COG0515	Serine/threonine protein kinase	[RTKL]	--	--
Traes_5BS_1E5DD71C8	SPAC2F3.08	9e-09	47/171(27.49)	58.9	Spo	COG0477	Permeases of the major facilitator superfamily	[GEPR]	--	--
Traes_5BS_2A3494CEF	sll1261	2e-82	129/213(60.56)	267	Syn	COG0264	Translation elongation factor Ts	[J]	INFORMATION STORAGE AND PROCESSING	Translation, ribosomal structure and biogenesis
Traes_5BS_2DB94D0A6	NMB1362	1e-10	53/208(25.48)	65.5	Nme	COG0477	Permeases of the major facilitator superfamily	[GEPR]	--	--
Traes_5BS_30C8FC241	BS_yloP_1	2e-19	68/207(32.85)	90.9	Bsu	COG0515	Serine/threonine protein kinase	[RTKL]	--	--
Traes_5BS_43474D974	TP0542	1e-128	220/520(42.31)	390	Tpa	COG0205	6-phosphofructokinase	[G]	METABOLISM	Carbohydrate transport and metabolism
Traes_5BS_44E811FEB	alr4456	9e-51	92/188(48.94)	166	Nos	COG1028	Dehydrogenases with different specificities (related to short-chain alcohol dehydrogenases)	[IQR]	--	--
Traes_5BS_4579F29A1	Rv2577	5e-09	96/389(24.68)	61.2	Mtu	COG1409	Predicted phosphohydrolases	[R]	POORLY CHARACTERIZED	General function prediction only
Traes_5BS_4C0A12D38	SPAPYUG7.04c	2e-28	53/115(46.09)	101	Spo	COG1594	DNA-directed RNA polymerase, subunit M/Transcription elongation factor TFIIS	[K]	INFORMATION STORAGE AND PROCESSING	Transcription
Traes_5BS_4C0AD2649	asr3342	8e-16	39/79(49.37)	69.7	Nos	COG0236	Acyl carrier protein	[IQ]	--	--
Traes_5BS_4CB968085	YJL078c_1	3e-24	55/153(35.95)	94	Sce	COG2340	Uncharacterized protein with SCP/PR1 domains	[S]	POORLY CHARACTERIZED	Function unknown
Traes_5BS_56822FC9B	sll0170	4e-90	149/232(64.22)	283	Syn	COG0443	Molecular chaperone	[O]	CELLULAR PROCESSES AND SIGNALING	Posttranslational modification, protein turnover, chaperones
Traes_5BS_5AC020AE5	SPBC887.03c	8e-27	92/340(27.06)	113	Spo	COG5117	Protein involved in the nuclear export of pre-ribosomes	[JU]	--	--
Traes_5BS_5C3BA5328	aq_2015	2e-57	153/484(31.61)	199	Aae	COG1232	Protoporphyrinogen oxidase	[H]	METABOLISM	Coenzyme transport and metabolism
Traes_5BS_68468A491	lin1985	7e-51	110/232(47.41)	177	Lin	COG1109	Phosphomannomutase	[G]	METABOLISM	Carbohydrate transport and metabolism
Traes_5BS_712780763	BH2090	5e-12	47/135(34.81)	70.1	Bha	COG2133	Glucose/sorbosone dehydrogenases	[G]	METABOLISM	Carbohydrate transport and metabolism
Traes_5BS_72DE7510F	Rv1400c	8e-22	88/249(35.34)	95.5	Mtu	COG0657	Esterase/lipase	[I]	METABOLISM	Lipid transport and metabolism
Traes_5BS_78EC147D8	SPCC74.03c	7e-58	115/266(43.23)	199	Spo	COG0515	Serine/threonine protein kinase	[RTKL]	--	--
Traes_5BS_7B98BAECC	SPAC22H10.12c	1e-111	161/262(61.45)	330	Spo	COG5044	RAB proteins geranylgeranyltransferase component A (RAB escort protein)	[O]	CELLULAR PROCESSES AND SIGNALING	Posttranslational modification, protein turnover, chaperones
Traes_5BS_9384D46B3	BS_yfnA	6e-91	149/388(38.40)	290	Bsu	COG0531	Amino acid transporters	[E]	METABOLISM	Amino acid transport and metabolism
Traes_5BS_940DB64ED	DR2417m	2e-06	64/185(34.59)	50.8	Dra	COG0595	Predicted hydrolase of the metallo-beta-lactamase superfamily	[R]	POORLY CHARACTERIZED	General function prediction only
Traes_5BS_9B199BDA9	all1420	5e-66	111/252(44.05)	208	Nos	COG1028	Dehydrogenases with different specificities (related to short-chain alcohol dehydrogenases)	[IQR]	--	--
Traes_5BS_9BB979CB4	SPAC19E9.02	9e-20	88/318(27.67)	94	Spo	COG0515	Serine/threonine protein kinase	[RTKL]	--	--
Traes_5BS_BA0EAE97A1	DRA0332	3e-07	41/136(30.15)	52	Dra	COG0515	Serine/threonine protein kinase	[RTKL]	--	--
Traes_5BS_BA3D2CD42	MJ0531	6e-12	39/118(33.05)	63.2	Mja	COG0589	Universal stress protein UspA and related nucleotide-binding proteins	[T]	CELLULAR PROCESSES AND SIGNALING	Signal transduction mechanisms
Traes_5BS_CCDBFFE79	SPBC409.05	3e-40	72/163(44.17)	135	Spo	COG5201	SCF ubiquitin ligase, SKP1 component	[O]	CELLULAR PROCESSES AND SIGNALING	Posttranslational modification, protein turnover, chaperones
Traes_5BS_DC1F9ADEB	Cgl1939	1e-13	71/237(29.96)	71.6	Cgl	COG0532	Translation initiation factor 2 (IF-2; GTPase)	[J]	INFORMATION STORAGE AND PROCESSING	Translation, ribosomal structure and biogenesis
Traes_5BS_DD7558B02	CT460	2e-13	32/81(39.51)	63.5	Ctr	COG5531	SWIB-domain-containing proteins implicated in chromatin remodeling	[B]	INFORMATION STORAGE AND PROCESSING	Chromatin structure and dynamics
Traes_5BS_DF52358AB	SPCC4B3.13	9e-39	87/296(29.39)	145	Spo	COG0534	Na+-driven multidrug efflux pump	[V]	CELLULAR PROCESSES AND SIGNALING	Defense mechanisms
Traes_5BS_E635B0A281	ECU11g1690	1e-18	37/106(34.91)	85.1	Ecu	COG5147	Myb superfamily proteins, including transcription factors and mRNA splicing factors	[KAD]	--	--
Traes_5BS_F8604D316	CC1425	1e-77	116/271(42.80)	238	Ccr	COG2897	Rhodanese-related sulfurtransferase	[P]	METABOLISM	Inorganic ion transport and metabolism
Traes_5DL_005F556FC1	Cgl2127_1	3e-17	65/212(30.66)	85.9	Cgl	COG0515	Serine/threonine protein kinase	[RTKL]	--	--
Traes_5DL_009FCBE62	BH0831	2e-14	57/174(32.76)	72	Bha	COG1404	Subtilisin-like serine proteases	[O]	CELLULAR PROCESSES AND SIGNALING	Posttranslational modification, protein turnover, chaperones
Traes_5DL_01276DBB8	BS_yknA	1e-30	57/124(45.97)	111	Bsu	COG0590	Cytosine/adenosine deaminases	[FJ]	--	--
Traes_5DL_05FEEBF49	YGR159c	1e-20	48/153(31.37)	89.7		COG0724	RNA-binding proteins (RRM domain)	[R]	POORLY CHARACTERIZED	General function prediction only
Traes_5DL_070AF3F74	BS_ywtG	1e-74	153/460(33.26)	244	Bsu	COG0477	Permeases of the major facilitator superfamily	[GEPR]	--	--
Traes_5DL_082A5014F	DR2417m	2e-07	79/249(31.73)	54.3	Dra	COG0595	Predicted hydrolase of the metallo-beta-lactamase superfamily	[R]	POORLY CHARACTERIZED	General function prediction only
Traes_5DL_0DBC61158	Cj1199	1e-13	39/123(31.71)	69.7	Cje	COG3491	Isopenicillin N synthase and related dioxygenases	[R]	POORLY CHARACTERIZED	General function prediction only
Traes_5DL_0DD5BCE63	SPAC4F10.02	4e-73	122/267(45.69)	232	Spo	COG1362	Aspartyl aminopeptidase	[E]	METABOLISM	Amino acid transport and metabolism
Traes_5DL_11F721137	Rv3312c	7e-13	82/307(26.71)	70.5	Mtu	COG0596	Predicted hydrolases or acyltransferases (alpha/beta hydrolase superfamily)	[R]	POORLY CHARACTERIZED	General function prediction only
Traes_5DL_13FCF1AA0	SSO2778	9e-13	32/80(40.00)	64.3	Sso	COG0589	Universal stress protein UspA and related nucleotide-binding proteins	[T]	CELLULAR PROCESSES AND SIGNALING	Signal transduction mechanisms
Traes_5DL_1898E18AF	CC0945	9e-32	158/582(27.15)	131	Ccr	COG2303	Choline dehydrogenase and related flavoproteins	[E]	METABOLISM	Amino acid transport and metabolism
Traes_5DL_18F2E78E0	SPAC19G12.06c	1e-53	88/125(70.40)	167	Spo	COG5262	Histone H2A	[B]	INFORMATION STORAGE AND PROCESSING	Chromatin structure and dynamics
Traes_5DL_1C22B645E	SP2156	6e-73	126/270(46.67)	226	Spn	COG0330	Membrane protease subunits, stomatin/prohibitin homologs	[O]	CELLULAR PROCESSES AND SIGNALING	Posttranslational modification, protein turnover, chaperones
Traes_5DL_1D8CB272F	YPR120c	1e-08	46/157(29.30)	58.5		COG5024	Cyclin	[D]	CELLULAR PROCESSES AND SIGNALING	Cell cycle control, cell division, chromosome partitioning
Traes_5DL_22001731A	SPCC1020.08_2	1e-153	216/366(59.02)	440	Spo	COG0731	Fe-S oxidoreductases	[C]	METABOLISM	Energy production and conversion
Traes_5DL_23CBF391D	all4324	5e-21	72/295(24.41)	97.1	Nos	COG1266	Predicted metal-dependent membrane protease	[R]	POORLY CHARACTERIZED	General function prediction only
Traes_5DL_267B28D66	MA0133	4e-06	30/99(30.30)	47.8	Mac	COG0071	Molecular chaperone (small heat shock protein)	[O]	CELLULAR PROCESSES AND SIGNALING	Posttranslational modification, protein turnover, chaperones
Traes_5DL_2A0F00A38	YKL104c	0	353/744(47.45)	634	Sce	COG0449	Glucosamine 6-phosphate synthetase, contains amidotransferase and phosphosugar isomerase domains	[M]	CELLULAR PROCESSES AND SIGNALING	Cell wall/membrane/envelope biogenesis
Traes_5DL_2AE59A2BA	SMa2319	6e-11	31/72(43.06)	57.8	Sme	COG0625	Glutathione S-transferase	[O]	CELLULAR PROCESSES AND SIGNALING	Posttranslational modification, protein turnover, chaperones
Traes_1BL_E9A5CDC40	NMA0595	6e-55	109/325(33.54)	185	NmA	COG2264	Ribosomal protein L11 methylase	[J]	INFORMATION STORAGE AND PROCESSING	Translation, ribosomal structure and biogenesis
Traes_1BL_EB3E94642	SPCPB16A4.05c	1e-84	123/176(69.89)	253	Spo	COG0378	Ni2+-binding GTPase involved in regulation of expression and maturation of urease and hydrogenase	[OK]	--	--
Traes_1BL_EBB3D5E4B	lin1934_1	4e-12	36/104(34.62)	66.2	Lin	COG0515	Serine/threonine protein kinase	[RTKL]	--	--
Traes_1BL_F6859D49A	ECU07g0330	2e-09	59/229(25.76)	60.8	Ecu	COG5540	RING-finger-containing ubiquitin ligase	[O]	CELLULAR PROCESSES AND SIGNALING	Posttranslational modification, protein turnover, chaperones
Traes_1BL_F75DAB5B1	PA1293	3e-52	99/240(41.25)	174	Pae	COG3386	Gluconolactonase	[G]	METABOLISM	Carbohydrate transport and metabolism
Traes_5DL_34500E36F	PA4982_1	4e-09	81/244(33.20)	58.2	Pae	COG0642	Signal transduction histidine kinase	[T]	CELLULAR PROCESSES AND SIGNALING	Signal transduction mechanisms
Traes_5DL_36CD3229A	ECU11g1690	6e-28	51/107(47.66)	109	Ecu	COG5147	Myb superfamily proteins, including transcription factors and mRNA splicing factors	[KAD]	--	--
Traes_5DL_37162D107	SSO2453	2e-07	31/112(27.68)	52	Sso	COG2453	Predicted protein-tyrosine phosphatase	[T]	CELLULAR PROCESSES AND SIGNALING	Signal transduction mechanisms
Traes_5DL_39377FD9E	YGL179c	3e-08	58/235(24.68)	57.8	Sce	COG0515	Serine/threonine protein kinase	[RTKL]	--	--
Traes_5DL_39A62425E	SPAC513.01c	2e-61	100/141(70.92)	203	Spo	COG0480	Translation elongation factors (GTPases)	[J]	INFORMATION STORAGE AND PROCESSING	Translation, ribosomal structure and biogenesis
Traes_5DL_3A49B7207	Rv3876	2e-12	67/242(27.69)	68.2	Mtu	COG0455	ATPases involved in chromosome partitioning	[D]	CELLULAR PROCESSES AND SIGNALING	Cell cycle control, cell division, chromosome partitioning
Traes_5DL_3DB8EC672	DR2042	5e-06	43/116(37.07)	47	Dra	COG2308	Uncharacterized conserved protein	[S]	POORLY CHARACTERIZED	Function unknown
Traes_5DL_41E3B1B23	DR0479	9e-10	60/182(32.97)	59.3	Dra	COG0744	Membrane carboxypeptidase (penicillin-binding protein)	[M]	CELLULAR PROCESSES AND SIGNALING	Cell wall/membrane/envelope biogenesis
Traes_5DL_45FE1799E	BS_yloP_1	1e-23	63/208(30.29)	102	Bsu	COG0515	Serine/threonine protein kinase	[RTKL]	--	--
Traes_5DL_46E0398AC	FN0178	1e-09	29/96(30.21)	55.8	Fnu	COG0666	FOG: Ankyrin repeat	[R]	POORLY CHARACTERIZED	General function prediction only
Traes_5DL_53C2BB8B9	alr4683	3e-18	43/114(37.72)	79	Nos	COG0724	RNA-binding proteins (RRM domain)	[R]	POORLY CHARACTERIZED	General function prediction only
Traes_5DL_54A3FEA59	DR0479	5e-07	63/180(35.00)	51.2	Dra	COG0744	Membrane carboxypeptidase (penicillin-binding protein)	[M]	CELLULAR PROCESSES AND SIGNALING	Cell wall/membrane/envelope biogenesis
Traes_5DL_5A740A1EF	PA2976	2e-07	71/259(27.41)	54.3	Pae	COG1530	Ribonucleases G and E	[J]	INFORMATION STORAGE AND PROCESSING	Translation, ribosomal structure and biogenesis
Traes_5DL_5BC8E3E3F	SPAC29B12.06c	3e-48	83/132(62.88)	159	Spo	COG5209	Uncharacterized protein involved in cell differentiation/sexual development	[R]	POORLY CHARACTERIZED	General function prediction only
Traes_5DL_5CF11D5A7	Rv1399c	9e-26	68/146(46.58)	107	Mtu	COG0657	Esterase/lipase	[I]	METABOLISM	Lipid transport and metabolism
Traes_5DL_5D6AE05C1	PA0147	1e-29	90/315(28.57)	117	Pae	COG3491	Isopenicillin N synthase and related dioxygenases	[R]	POORLY CHARACTERIZED	General function prediction only
Traes_5DL_5DCD9BA8C	SPBC3H7.09	6e-34	88/292(30.14)	132	Spo	COG5273	Uncharacterized protein containing DHHC-type Zn finger	[R]	POORLY CHARACTERIZED	General function prediction only
Traes_5DL_5E1EF029C	AGc606	1e-07	49/226(21.68)	56.2	Atu	COG2844	UTP:GlnB (protein PII) uridylyltransferase	[O]	CELLULAR PROCESSES AND SIGNALING	Posttranslational modification, protein turnover, chaperones
Traes_5DL_5E3329221	CAC1084	2e-18	35/57(61.40)	80.5	Cac	COG2723	Beta-glucosidase/6-phospho-beta-glucosidase/beta-galactosidase	[G]	METABOLISM	Carbohydrate transport and metabolism
Traes_5DL_5F0417763	SPAC824.06	5e-21	45/101(44.55)	84.7	Spo	COG2214	DnaJ-class molecular chaperone	[O]	CELLULAR PROCESSES AND SIGNALING	Posttranslational modification, protein turnover, chaperones
Traes_5DL_61548F4A1	mlr6892	2e-25	91/279(32.62)	107	Mlo	COG3491	Isopenicillin N synthase and related dioxygenases	[R]	POORLY CHARACTERIZED	General function prediction only
Traes_5DL_63AB65800	YNL016w	2e-20	62/240(25.83)	91.3		COG0724	RNA-binding proteins (RRM domain)	[R]	POORLY CHARACTERIZED	General function prediction only
Traes_5DL_640A0E637	SPAC513.07	7e-23	77/265(29.06)	98.6	Spo	COG0451	Nucleoside-diphosphate-sugar epimerases	[MG]	--	--
Traes_5DL_67EF60096	SPAC1834.07	3e-62	178/580(30.69)	223	Spo	COG5059	Kinesin-like protein	[Z]	CELLULAR PROCESSES AND SIGNALING	Cytoskeleton
Traes_5DL_6953A23DA	DR2417m	7e-09	57/179(31.84)	58.2	Dra	COG0595	Predicted hydrolase of the metallo-beta-lactamase superfamily	[R]	POORLY CHARACTERIZED	General function prediction only
Traes_5DL_6A730A96A	YAR019c	1e-24	78/237(32.91)	108	Sce	COG0515	Serine/threonine protein kinase	[RTKL]	--	--
Traes_5DL_6B09AFADC	SPBC839.16_2	0	393/629(62.48)	774	Spo	COG2759	Formyltetrahydrofolate synthetase	[F]	METABOLISM	Nucleotide transport and metabolism
Traes_5DL_6BF85DB4D	SPCC794.09c	1e-133	195/255(76.47)	387	Spo	COG5256	Translation elongation factor EF-1alpha (GTPase)	[J]	INFORMATION STORAGE AND PROCESSING	Translation, ribosomal structure and biogenesis
Traes_5DL_7188CE002	mlr6892	7e-22	87/279(31.18)	97.4	Mlo	COG3491	Isopenicillin N synthase and related dioxygenases	[R]	POORLY CHARACTERIZED	General function prediction only
Traes_5DL_7575B5B36	DR0479	4e-09	52/143(36.36)	57	Dra	COG0744	Membrane carboxypeptidase (penicillin-binding protein)	[M]	CELLULAR PROCESSES AND SIGNALING	Cell wall/membrane/envelope biogenesis
Traes_5DL_7575B5B361	DR0479	4e-09	52/143(36.36)	57	Dra	COG0744	Membrane carboxypeptidase (penicillin-binding protein)	[M]	CELLULAR PROCESSES AND SIGNALING	Cell wall/membrane/envelope biogenesis
Traes_5DL_77C22D830	L161121	5e-21	94/343(27.41)	94.4	Lla	COG0451	Nucleoside-diphosphate-sugar epimerases	[MG]	--	--
Traes_5DL_7902F751D	Cgl0144	2e-23	74/253(29.25)	99.8	Cgl	COG3145	Alkylated DNA repair protein	[L]	INFORMATION STORAGE AND PROCESSING	Replication, recombination and repair
Traes_5DL_7BF5AD398	SPAC3G6.09c_2	1e-28	51/161(31.68)	108	Spo	COG1877	Trehalose-6-phosphatase	[G]	METABOLISM	Carbohydrate transport and metabolism
Traes_5DL_7C0D08545	alr0124_1	3e-06	70/312(22.44)	52.4	Nos	COG4886	Leucine-rich repeat (LRR) protein	[S]	POORLY CHARACTERIZED	Function unknown
Traes_5DL_7E391C613	Cgl1939	3e-06	52/188(27.66)	47.4	Cgl	COG0532	Translation initiation factor 2 (IF-2; GTPase)	[J]	INFORMATION STORAGE AND PROCESSING	Translation, ribosomal structure and biogenesis
Traes_5DL_8115D3D0D	all0778	1e-50	125/383(32.64)	176	Nos	COG4826	Serine protease inhibitor	[O]	CELLULAR PROCESSES AND SIGNALING	Posttranslational modification, protein turnover, chaperones
Traes_5DL_885A58CBA	XF1073	1e-106	146/244(59.84)	312	Xfa	COG0479	Succinate dehydrogenase/fumarate reductase, Fe-S protein subunit	[C]	METABOLISM	Energy production and conversion
Traes_5DL_8FA3CC2F3	RSp1052	3e-73	141/400(35.25)	243	Rso	COG3158	K+ transporter	[P]	METABOLISM	Inorganic ion transport and metabolism
Traes_5DL_90F99AE94	SPAC3A12.14	7e-14	46/120(38.33)	67.4	Spo	COG5126	Ca2+-binding protein (EF-Hand superfamily)	[TZDR]	--	--
Traes_5DL_92CBBE968	ECU11g1690	6e-34	52/102(50.98)	125	Ecu	COG5147	Myb superfamily proteins, including transcription factors and mRNA splicing factors	[KAD]	--	--
Traes_5DL_9425B1DC1	all3184	1e-39	82/225(36.44)	137	Nos	COG1544	Ribosome-associated protein Y (PSrp-1)	[J]	INFORMATION STORAGE AND PROCESSING	Translation, ribosomal structure and biogenesis
Traes_5DL_94F2D0C73	YLR361c	2e-46	124/354(35.03)	168	Sce	COG1409	Predicted phosphohydrolases	[R]	POORLY CHARACTERIZED	General function prediction only
Traes_5DL_95DBDBAD1	ECU06g1380	3e-19	49/165(29.70)	82.4	Ecu	COG1528	Ferritin-like protein	[P]	METABOLISM	Inorganic ion transport and metabolism
Traes_5DL_9B1786E55	mll7934	1e-69	136/384(35.42)	225	Mlo	COG2072	Predicted flavoprotein involved in K+ transport	[P]	METABOLISM	Inorganic ion transport and metabolism
Traes_5DL_9ED6A8DF6	alr3672	1e-124	193/426(45.31)	370	Nos	COG1012	NAD-dependent aldehyde dehydrogenases	[C]	METABOLISM	Energy production and conversion
Traes_5DL_A027D96A6	mll7934	7e-14	36/86(41.86)	70.5	Mlo	COG2072	Predicted flavoprotein involved in K+ transport	[P]	METABOLISM	Inorganic ion transport and metabolism
Traes_5DL_A54ED44C9	DRA0210	5e-06	44/128(34.38)	50.4	Dra	COG0747	ABC-type dipeptide transport system, periplasmic component	[E]	METABOLISM	Amino acid transport and metabolism
Traes_5DL_A6EC2A121	lin0648	1e-48	109/344(31.69)	174	Lin	COG0531	Amino acid transporters	[E]	METABOLISM	Amino acid transport and metabolism
Traes_5DL_A8D42B14C	BS_sacC	2e-37	127/391(32.48)	147	Bsu	COG1621	Beta-fructosidases (levanase/invertase)	[G]	METABOLISM	Carbohydrate transport and metabolism
Traes_5DL_AA35A6840	CAC0404_1	6e-17	55/166(33.13)	79.7	Cac	COG0515	Serine/threonine protein kinase	[RTKL]	--	--
Traes_5DL_AB89107D7	SPBC18H10.02	1e-108	216/642(33.64)	345	Spo	COG1022	Long-chain acyl-CoA synthetases (AMP-forming)	[I]	METABOLISM	Lipid transport and metabolism
Traes_5DL_AE622EE4F	RSc0520	1e-46	73/123(59.35)	156	Rso	COG0346	Lactoylglutathione lyase and related lyases	[E]	METABOLISM	Amino acid transport and metabolism
Traes_5DL_AEF2C5DF9	APE1483	1e-13	44/102(43.14)	68.6	Ape	COG1650	Uncharacterized protein conserved in archaea	[S]	POORLY CHARACTERIZED	Function unknown
Traes_5DL_AEF59DE90	DR2417m	2e-08	72/219(32.88)	56.2	Dra	COG0595	Predicted hydrolase of the metallo-beta-lactamase superfamily	[R]	POORLY CHARACTERIZED	General function prediction only
Traes_5DL_AFE0A4571	YHR086w	2e-08	58/222(26.13)	60.1		COG0724	RNA-binding proteins (RRM domain)	[R]	POORLY CHARACTERIZED	General function prediction only
Traes_5DL_B16FE3C7F	SPAC19G12.06c	2e-36	61/80(76.25)	122	Spo	COG5262	Histone H2A	[B]	INFORMATION STORAGE AND PROCESSING	Chromatin structure and dynamics
Traes_5DL_B1E2378F2	SPAC13G7.02c	1e-29	54/63(85.71)	113	Spo	COG0443	Molecular chaperone	[O]	CELLULAR PROCESSES AND SIGNALING	Posttranslational modification, protein turnover, chaperones
Traes_5DL_B1E6692B6	PA4191	1e-26	92/290(31.72)	109	Pae	COG3491	Isopenicillin N synthase and related dioxygenases	[R]	POORLY CHARACTERIZED	General function prediction only
Traes_5DL_B23815690	STM0747	2e-13	72/235(30.64)	74.3	Sty	COG3064	Membrane protein involved in colicin uptake	[M]	CELLULAR PROCESSES AND SIGNALING	Cell wall/membrane/envelope biogenesis
Traes_5DL_B2C472C20	alr3911	1e-72	146/404(36.14)	242	Nos	COG1770	Protease II	[E]	METABOLISM	Amino acid transport and metabolism
Traes_5DL_B4752381D	SPAC513.01c	5e-79	121/205(59.02)	253	Spo	COG0480	Translation elongation factors (GTPases)	[J]	INFORMATION STORAGE AND PROCESSING	Translation, ribosomal structure and biogenesis
Traes_5DL_B5491B1D9	SPAC19G12.06c	1e-53	88/125(70.40)	168	Spo	COG5262	Histone H2A	[B]	INFORMATION STORAGE AND PROCESSING	Chromatin structure and dynamics
Traes_5DL_B623328B1	CAC1728_1	3e-23	85/266(31.95)	103	Cac	COG0515	Serine/threonine protein kinase	[RTKL]	--	--
Traes_5DL_B68F9C403	BMEI0622	1e-102	194/571(33.98)	334	Bme	COG3158	K+ transporter	[P]	METABOLISM	Inorganic ion transport and metabolism
Traes_1BL_FE986890F	YLR355c	4e-20	53/163(32.52)	89	Sce	COG0059	Ketol-acid reductoisomerase	[EH]	--	--
Traes_1BS_150B8BF86	SPAC19A8.13	2e-49	99/263(37.64)	168	Spo	COG0724	RNA-binding proteins (RRM domain)	[R]	POORLY CHARACTERIZED	General function prediction only
Traes_5DL_B6A3199BD	BS_gspA	1e-07	51/201(25.37)	55.8	Bsu	COG1442	Lipopolysaccharide biosynthesis proteins, LPS:glycosyltransferases	[M]	CELLULAR PROCESSES AND SIGNALING	Cell wall/membrane/envelope biogenesis
Traes_5DL_BB8B4C97E	ECU11g1050	4e-09	32/97(32.99)	58.9	Ecu	COG3104	Dipeptide/tripeptide permease	[E]	METABOLISM	Amino acid transport and metabolism
Traes_5DL_BB9843FB4	SPCC1672.10	3e-29	65/169(38.46)	112	Spo	COG2319	FOG: WD40 repeat	[R]	POORLY CHARACTERIZED	General function prediction only
Traes_5DL_BF4213CF4	SPAC513.07	7e-26	92/320(28.75)	107	Spo	COG0451	Nucleoside-diphosphate-sugar epimerases	[MG]	--	--
Traes_5DL_C2AF4643C	SPAC27E2.09_6	4e-09	33/89(37.08)	52.8	Spo	COG0784	FOG: CheY-like receiver	[T]	CELLULAR PROCESSES AND SIGNALING	Signal transduction mechanisms
Traes_5DL_C3D5A5807	SPAC1687.22c	1e-101	160/345(46.38)	326	Spo	COG5099	RNA-binding protein of the Puf family, translational repressor	[J]	INFORMATION STORAGE AND PROCESSING	Translation, ribosomal structure and biogenesis
Traes_5DL_C3F949BDC	lin2904	5e-29	45/97(46.39)	109	Lin	COG2723	Beta-glucosidase/6-phospho-beta-glucosidase/beta-galactosidase	[G]	METABOLISM	Carbohydrate transport and metabolism
Traes_5DL_C5A78F874	CAC1728_1	7e-25	73/205(35.61)	105	Cac	COG0515	Serine/threonine protein kinase	[RTKL]	--	--
Traes_5DL_C9BA7BC3C	CC0797	2e-88	158/351(45.01)	286	Ccr	COG1472	Beta-glucosidase-related glycosidases	[G]	METABOLISM	Carbohydrate transport and metabolism
Traes_5DL_CA7DF5F32	ML1556	1e-07	43/114(37.72)	51.2	Mle	COG0532	Translation initiation factor 2 (IF-2; GTPase)	[J]	INFORMATION STORAGE AND PROCESSING	Translation, ribosomal structure and biogenesis
Traes_5DL_CADFEAFEF	SMc00680	1e-111	163/343(47.52)	333	Sme	COG1064	Zn-dependent alcohol dehydrogenases	[R]	POORLY CHARACTERIZED	General function prediction only
Traes_5DL_CC411EC59	SPAC29B12.06c	1e-117	173/259(66.80)	341	Spo	COG5209	Uncharacterized protein involved in cell differentiation/sexual development	[R]	POORLY CHARACTERIZED	General function prediction only
Traes_5DL_CCFE9C1D9	sll1819	1e-51	81/116(69.83)	164	Syn	COG0203	Ribosomal protein L17	[J]	INFORMATION STORAGE AND PROCESSING	Translation, ribosomal structure and biogenesis
Traes_5DL_CD95EFB8F	STM1160	3e-30	63/196(32.14)	78.2	Sty	COG0665	Glycine/D-amino acid oxidases (deaminating)	[E]	METABOLISM	Amino acid transport and metabolism
Traes_5DL_CE48C5E39	BS_rplR	2e-44	75/120(62.50)	144	Bsu	COG0256	Ribosomal protein L18	[J]	INFORMATION STORAGE AND PROCESSING	Translation, ribosomal structure and biogenesis
Traes_5DL_D13283FA9	Cgl1939	4e-08	62/209(29.67)	55.5	Cgl	COG0532	Translation initiation factor 2 (IF-2; GTPase)	[J]	INFORMATION STORAGE AND PROCESSING	Translation, ribosomal structure and biogenesis
Traes_5DL_D338FB08C	YCR023c	1e-24	67/250(26.80)	110	Sce	COG0477	Permeases of the major facilitator superfamily	[GEPR]	--	--
Traes_5DL_D4B0422E9	all0778	2e-51	123/387(31.78)	178	Nos	COG4826	Serine protease inhibitor	[O]	CELLULAR PROCESSES AND SIGNALING	Posttranslational modification, protein turnover, chaperones
Traes_5DL_D8AE9432A	SPAC18G6.03	2e-97	141/210(67.14)	286	Spo	COG1100	GTPase SAR1 and related small G proteins	[R]	POORLY CHARACTERIZED	General function prediction only
Traes_5DL_D8CE97C1A	SPAC6G9.14	8e-22	58/178(32.58)	100	Spo	COG5099	RNA-binding protein of the Puf family, translational repressor	[J]	INFORMATION STORAGE AND PROCESSING	Translation, ribosomal structure and biogenesis
Traes_5DL_D93D4EE55	SPAC513.07	2e-27	98/314(31.21)	112	Spo	COG0451	Nucleoside-diphosphate-sugar epimerases	[MG]	--	--
Traes_5DL_D9BC56521	SPAC323.06c	1e-88	172/515(33.40)	284	Spo	COG0476	Dinucleotide-utilizing enzymes involved in molybdopterin and thiamine biosynthesis family 2	[H]	METABOLISM	Coenzyme transport and metabolism
Traes_5DL_DA6449AC6	YLR220w	8e-47	86/221(38.91)	159	Sce	COG1814	Uncharacterized membrane protein	[S]	POORLY CHARACTERIZED	Function unknown
Traes_5DL_DB8A076AB	RSc0541	8e-72	134/290(46.21)	225	Rso	COG1741	Pirin-related protein	[R]	POORLY CHARACTERIZED	General function prediction only
Traes_5DL_DD434B1AD	Cgl1939	7e-08	52/166(31.33)	52.8	Cgl	COG0532	Translation initiation factor 2 (IF-2; GTPase)	[J]	INFORMATION STORAGE AND PROCESSING	Translation, ribosomal structure and biogenesis
Traes_5DL_E0319D4AB	SPAC1420.02c	1e-13	31/54(57.41)	68.2	Spo	COG0459	Chaperonin GroEL (HSP60 family)	[O]	CELLULAR PROCESSES AND SIGNALING	Posttranslational modification, protein turnover, chaperones
Traes_5DL_E0852E7B5	SPCC4F11.02	3e-17	82/280(29.29)	85.5	Spo	COG0631	Serine/threonine protein phosphatase	[T]	CELLULAR PROCESSES AND SIGNALING	Signal transduction mechanisms
Traes_5DL_E0E9376BF	SPBPB2B2.13	1e-73	175/505(34.65)	244	Spo	COG0153	Galactokinase	[G]	METABOLISM	Carbohydrate transport and metabolism
Traes_5DL_E133F0B4A	alr3757	8e-13	87/389(22.37)	73.6	Nos	COG1215	Glycosyltransferases, probably involved in cell wall biogenesis	[M]	CELLULAR PROCESSES AND SIGNALING	Cell wall/membrane/envelope biogenesis
Traes_5DL_E53CD1FBA	ECU08g0260	3e-10	51/205(24.88)	62.4	Ecu	COG5024	Cyclin	[D]	CELLULAR PROCESSES AND SIGNALING	Cell cycle control, cell division, chromosome partitioning
Traes_5DL_E6E00843B	SPAPB24D3.08c	9e-85	158/350(45.14)	261	Spo	COG2130	Putative NADP-dependent oxidoreductases	[R]	POORLY CHARACTERIZED	General function prediction only
Traes_5DL_E7DBBB54A	SPCP31B10.07	0	308/493(62.47)	626	Spo	COG0480	Translation elongation factors (GTPases)	[J]	INFORMATION STORAGE AND PROCESSING	Translation, ribosomal structure and biogenesis
Traes_5DL_E98838ED9	CC2632_2	1e-17	47/106(44.34)	74.7	Ccr	COG0784	FOG: CheY-like receiver	[T]	CELLULAR PROCESSES AND SIGNALING	Signal transduction mechanisms
Traes_5DL_E9EF32D93	SPCC962.06c_1	3e-21	67/189(35.45)	92.8	Spo	COG5176	Splicing factor (branch point binding protein)	[A]	INFORMATION STORAGE AND PROCESSING	RNA processing and modification
Traes_5DL_EF1C26105	slr1842	1e-113	170/321(52.96)	336	Syn	COG0031	Cysteine synthase	[E]	METABOLISM	Amino acid transport and metabolism
Traes_5DL_EFC12FB09	slr2121	5e-19	46/111(41.44)	80.1	Syn	COG1878	Predicted metal-dependent hydrolase	[R]	POORLY CHARACTERIZED	General function prediction only
Traes_5DL_EFDDC1FFB	SPCC74.03c	9e-55	108/236(45.76)	188	Spo	COG0515	Serine/threonine protein kinase	[RTKL]	--	--
Traes_5DL_F0E535970	PA0473	1e-10	36/107(33.64)	61.6	Pae	COG0625	Glutathione S-transferase	[O]	CELLULAR PROCESSES AND SIGNALING	Posttranslational modification, protein turnover, chaperones
Traes_5DL_F30005957	YPO1502	1e-141	198/372(53.23)	408	Ype	COG1062	Zn-dependent alcohol dehydrogenases, class III	[C]	METABOLISM	Energy production and conversion
Traes_5DL_F586C8ABD	alr3123	1e-105	173/417(41.49)	320	Nos	COG1333	ResB protein required for cytochrome c biosynthesis	[O]	CELLULAR PROCESSES AND SIGNALING	Posttranslational modification, protein turnover, chaperones
Traes_5DL_F60F4EED2	YBR160w	2e-81	115/183(62.84)	246	Sce	COG0515	Serine/threonine protein kinase	[RTKL]	--	--
Traes_5DL_F67EE2F00	SPAC3H1.09c	4e-31	104/420(24.76)	127	Spo	COG0814	Amino acid permeases	[E]	METABOLISM	Amino acid transport and metabolism
Traes_5DL_F6CDA1585	PA1293	5e-39	90/234(38.46)	144	Pae	COG3386	Gluconolactonase	[G]	METABOLISM	Carbohydrate transport and metabolism
Traes_5DL_F8418DFFD	alr2975	1e-26	44/95(46.32)	99	Nos	COG0681	Signal peptidase I	[U]	CELLULAR PROCESSES AND SIGNALING	Intracellular trafficking, secretion, and vesicular transport
Traes_5DL_F927CA557	all5179	1e-21	65/194(33.51)	89.7	Nos	COG4122	Predicted O-methyltransferase	[R]	POORLY CHARACTERIZED	General function prediction only
Traes_5DL_FAD2E7C7E	BS_nusG	6e-13	47/179(26.26)	66.2	Bsu	COG0250	Transcription antiterminator	[K]	INFORMATION STORAGE AND PROCESSING	Transcription
Traes_5DL_FBCE5007F	slr0186	0	301/549(54.83)	541	Syn	COG0119	Isopropylmalate/homocitrate/citramalate synthases	[E]	METABOLISM	Amino acid transport and metabolism
Traes_5DS_01280ADA7	SPAPYUG7.04c	2e-28	53/115(46.09)	101	Spo	COG1594	DNA-directed RNA polymerase, subunit M/Transcription elongation factor TFIIS	[K]	INFORMATION STORAGE AND PROCESSING	Transcription
Traes_5DS_2355C0256	ECU11g1050	6e-23	119/493(24.14)	104	Ecu	COG3104	Dipeptide/tripeptide permease	[E]	METABOLISM	Amino acid transport and metabolism
Traes_5DS_2730135CD	NMB1362	7e-11	56/208(26.92)	66.6	Nme	COG0477	Permeases of the major facilitator superfamily	[GEPR]	--	--
Traes_5DS_3276C3054	SPBC409.05	2e-32	61/143(42.66)	114	Spo	COG5201	SCF ubiquitin ligase, SKP1 component	[O]	CELLULAR PROCESSES AND SIGNALING	Posttranslational modification, protein turnover, chaperones
Traes_5DS_34723CFA4	alr1742	1e-126	182/251(72.51)	374	Nos	COG0443	Molecular chaperone	[O]	CELLULAR PROCESSES AND SIGNALING	Posttranslational modification, protein turnover, chaperones
Traes_5DS_583E86F7B	SMc02914	5e-06	29/76(38.16)	44.7	Sme	COG0532	Translation initiation factor 2 (IF-2; GTPase)	[J]	INFORMATION STORAGE AND PROCESSING	Translation, ribosomal structure and biogenesis
Traes_5DS_5C96A0023	CT460	2e-13	32/81(39.51)	63.5	Ctr	COG5531	SWIB-domain-containing proteins implicated in chromatin remodeling	[B]	INFORMATION STORAGE AND PROCESSING	Chromatin structure and dynamics
Traes_5DS_66E5D2F6D	mlr4742	9e-06	70/215(32.56)	47.8	Mlo	COG3734	2-keto-3-deoxy-galactonokinase	[G]	METABOLISM	Carbohydrate transport and metabolism
Traes_5DS_67EAF18A6	alr4456	2e-48	88/188(46.81)	160	Nos	COG1028	Dehydrogenases with different specificities (related to short-chain alcohol dehydrogenases)	[IQR]	--	--
Traes_5DS_68BC2269E	SPBC1105.05	4e-38	104/330(31.52)	142	Spo	COG2730	Endoglucanase	[G]	METABOLISM	Carbohydrate transport and metabolism
Traes_5DS_775F770D9	sll0170	3e-90	148/228(64.91)	282	Syn	COG0443	Molecular chaperone	[O]	CELLULAR PROCESSES AND SIGNALING	Posttranslational modification, protein turnover, chaperones
Traes_5DS_7E06B69BD	SPAC8C9.15c	1e-112	183/511(35.81)	352	Spo	COG1208	Nucleoside-diphosphate-sugar pyrophosphorylase involved in lipopolysaccharide biosynthesis/translation initiation factor 2B, gamma/epsilon subunits (eIF-2Bgamma/eIF-2Bepsilon)	[MJ]	--	--
Traes_5DS_9287AE34E	BH0579	3e-30	78/250(31.20)	120	Bha	COG2124	Cytochrome P450	[Q]	METABOLISM	Secondary metabolites biosynthesis, transport and catabolism
Traes_5DS_94D21BF47	DRA0332	4e-07	42/139(30.22)	52	Dra	COG0515	Serine/threonine protein kinase	[RTKL]	--	--
Traes_5DS_97EFE4117	lin1934_1	2e-24	77/258(29.84)	106	Lin	COG0515	Serine/threonine protein kinase	[RTKL]	--	--
Traes_5DS_A6AE32DCD	SPAC23A1.12c	1e-105	169/340(49.71)	324	Spo	COG0072	Phenylalanyl-tRNA synthetase beta subunit	[J]	INFORMATION STORAGE AND PROCESSING	Translation, ribosomal structure and biogenesis
Traes_5DS_BE567D7F1	MJ0531	1e-11	39/118(33.05)	62.4	Mja	COG0589	Universal stress protein UspA and related nucleotide-binding proteins	[T]	CELLULAR PROCESSES AND SIGNALING	Signal transduction mechanisms
Traes_5DS_BE6F6434E	slr2072	1e-136	208/358(58.10)	407	Syn	COG1171	Threonine dehydratase	[E]	METABOLISM	Amino acid transport and metabolism
Traes_1BS_27996A726	DR2600	5e-08	35/98(35.71)	51.2	Dra	COG2340	Uncharacterized protein with SCP/PR1 domains	[S]	POORLY CHARACTERIZED	Function unknown
Traes_1BS_2D1236C76	YCR011c_3	4e-10	37/114(32.46)	57.4	Sce	COG0842	ABC-type multidrug transport system, permease component	[V]	CELLULAR PROCESSES AND SIGNALING	Defense mechanisms
Traes_1BS_36169E4A1	STM1627	1e-105	158/309(51.13)	314	Sty	COG1062	Zn-dependent alcohol dehydrogenases, class III	[C]	METABOLISM	Energy production and conversion
Traes_1BS_3644A9277	SPAC24H6.03	1e-102	216/733(29.47)	333	Spo	COG5647	Cullin, a subunit of E3 ubiquitin ligase	[O]	CELLULAR PROCESSES AND SIGNALING	Posttranslational modification, protein turnover, chaperones
Traes_5DS_DE0CBA02C	SPAC644.05c	1e-59	89/136(65.44)	185	Spo	COG0756	dUTPase	[F]	METABOLISM	Nucleotide transport and metabolism
Traes_5DS_E411CD493	L0008	1e-33	67/104(64.42)	125	Lla	COG0148	Enolase	[G]	METABOLISM	Carbohydrate transport and metabolism
Traes_5DS_E868D18F7	SPAC3A12.14	3e-55	85/146(58.22)	176	Spo	COG5126	Ca2+-binding protein (EF-Hand superfamily)	[TZDR]	--	--
Traes_5DS_E8F14622D	SPAC22H10.12c	1e-112	162/262(61.83)	332	Spo	COG5044	RAB proteins geranylgeranyltransferase component A (RAB escort protein)	[O]	CELLULAR PROCESSES AND SIGNALING	Posttranslational modification, protein turnover, chaperones
Traes_5DS_ED1CB5D7E	YDR226w	2e-59	89/169(52.66)	187	Sce	COG0563	Adenylate kinase and related kinases	[F]	METABOLISM	Nucleotide transport and metabolism
Traes_5DS_F4E2D3CF5	TP0542	1e-133	228/561(40.64)	404	Tpa	COG0205	6-phosphofructokinase	[G]	METABOLISM	Carbohydrate transport and metabolism
Traes_6AL_03A5B7087	RSc1233	2e-11	34/89(38.20)	60.1	Rso	COG1953	Cytosine/uracil/thiamine/allantoin permeases	[FH]	--	--
Traes_6AL_077524EE1	slr0574	3e-29	71/229(31.00)	116	Syn	COG2124	Cytochrome P450	[Q]	METABOLISM	Secondary metabolites biosynthesis, transport and catabolism
Traes_6AL_0D0674B4C	SPBC1D7.05c	3e-11	38/106(35.85)	64.3	Spo	COG0515	Serine/threonine protein kinase	[RTKL]	--	--
Traes_6AL_1553C8C96	YJL078c_1	1e-10	39/111(35.14)	57	Sce	COG2340	Uncharacterized protein with SCP/PR1 domains	[S]	POORLY CHARACTERIZED	Function unknown
Traes_6AL_174253A751	SPBC354.12	1e-163	232/335(69.25)	460	Spo	COG0057	Glyceraldehyde-3-phosphate dehydrogenase/erythrose-4-phosphate dehydrogenase	[G]	METABOLISM	Carbohydrate transport and metabolism
Traes_6AL_1C01A8B0A	MT2062_2	5e-41	94/262(35.88)	145	MtC	COG1877	Trehalose-6-phosphatase	[G]	METABOLISM	Carbohydrate transport and metabolism
Traes_6AL_1F81F2854	mlr6892	4e-15	66/233(28.33)	74.7	Mlo	COG3491	Isopenicillin N synthase and related dioxygenases	[R]	POORLY CHARACTERIZED	General function prediction only
Traes_6AL_1F8480C1B	YPL153c	4e-31	46/138(33.33)	87.4	Sce	COG0515	Serine/threonine protein kinase	[RTKL]	--	--
Traes_6AL_2017727C4	YPR035w	1e-94	135/266(50.75)	287	Sce	COG0174	Glutamine synthetase	[E]	METABOLISM	Amino acid transport and metabolism
Traes_6AL_23B31796F	SMa0627	1e-26	59/168(35.12)	107	Sme	COG0580	Glycerol uptake facilitator and related permeases (Major Intrinsic Protein Family)	[G]	METABOLISM	Carbohydrate transport and metabolism
Traes_6AL_2B4A305CD	SPCC757.11c	8e-21	88/397(22.17)	98.2	Spo	COG0477	Permeases of the major facilitator superfamily	[GEPR]	--	--
Traes_6AL_32FADD06A	all4337	1e-164	223/318(70.13)	464	Nos	COG0050	GTPases - translation elongation factors	[J]	INFORMATION STORAGE AND PROCESSING	Translation, ribosomal structure and biogenesis
Traes_6AL_33DE178C5	Cgl1939	5e-09	45/140(32.14)	56.2	Cgl	COG0532	Translation initiation factor 2 (IF-2; GTPase)	[J]	INFORMATION STORAGE AND PROCESSING	Translation, ribosomal structure and biogenesis
Traes_6AL_4076C5523	DR2418	3e-08	59/169(34.91)	56.6	Dra	COG0745	Response regulators consisting of a CheY-like receiver domain and a winged-helix DNA-binding domain	[TK]	--	--
Traes_6AL_412CE3037	SPCC1223.11	3e-41	92/266(34.59)	149	Spo	COG0631	Serine/threonine protein phosphatase	[T]	CELLULAR PROCESSES AND SIGNALING	Signal transduction mechanisms
Traes_6AL_42AEB5299	SA2406	1e-141	219/494(44.33)	416	Sau	COG1012	NAD-dependent aldehyde dehydrogenases	[C]	METABOLISM	Energy production and conversion
Traes_6AL_4337FD0BE	XF0845	2e-25	62/178(34.83)	104	Xfa	COG1472	Beta-glucosidase-related glycosidases	[G]	METABOLISM	Carbohydrate transport and metabolism
Traes_6AL_4666D9237	SMc01212	9e-15	46/147(31.29)	72.4	Sme	COG0477	Permeases of the major facilitator superfamily	[GEPR]	--	--
Traes_6AL_477C798AB	SPAC23C11.08	2e-19	37/85(43.53)	80.1	Spo	COG2036	Histones H3 and H4	[B]	INFORMATION STORAGE AND PROCESSING	Chromatin structure and dynamics
Traes_6AL_47E7DF58A	SPAC2F3.15	1e-07	28/81(34.57)	43.9	Spo	COG0515	Serine/threonine protein kinase	[RTKL]	--	--
Traes_6AL_48AD99533	BH3763	6e-09	60/203(29.56)	57.4	Bha	COG1404	Subtilisin-like serine proteases	[O]	CELLULAR PROCESSES AND SIGNALING	Posttranslational modification, protein turnover, chaperones
Traes_6AL_4CBCD2F36	alr2079_1	2e-34	79/187(42.25)	135	Nos	COG0038	Chloride channel protein EriC	[P]	METABOLISM	Inorganic ion transport and metabolism
Traes_6AL_504694AF0	DR0479	6e-07	43/114(37.72)	49.3	Dra	COG0744	Membrane carboxypeptidase (penicillin-binding protein)	[M]	CELLULAR PROCESSES AND SIGNALING	Cell wall/membrane/envelope biogenesis
Traes_6AL_63EB7BBF7	BMEI0560	2e-06	32/104(30.77)	46.2	Bme	COG0679	Predicted permeases	[R]	POORLY CHARACTERIZED	General function prediction only
Traes_6AL_70042AA23	SPAC1F7.02c	0	265/461(57.48)	520	Spo	COG0513	Superfamily II DNA and RNA helicases	[LKJ]	--	--
Traes_6AL_710BC3192	SMc00680	1e-116	166/341(48.68)	343	Sme	COG1064	Zn-dependent alcohol dehydrogenases	[R]	POORLY CHARACTERIZED	General function prediction only
Traes_6AL_7139677C8	alr1803	2e-38	70/143(48.95)	133	Nos	COG0500	SAM-dependent methyltransferases	[QR]	--	--
Traes_6AL_7321534EC	sll1188	1e-28	63/175(36.00)	108	Syn	COG3542	Uncharacterized conserved protein	[S]	POORLY CHARACTERIZED	Function unknown
Traes_6AL_7444FD717	SPBC216.04c	7e-47	67/124(54.03)	149	Spo	COG0229	Conserved domain frequently associated with peptide methionine sulfoxide reductase	[O]	CELLULAR PROCESSES AND SIGNALING	Posttranslational modification, protein turnover, chaperones
Traes_6AL_7D486C4F3	SPAC4G8.05	1e-84	172/467(36.83)	278	Spo	COG0515	Serine/threonine protein kinase	[RTKL]	--	--
Traes_6AL_7F48E26F0	DR2418	4e-06	35/96(36.46)	45.4	Dra	COG0745	Response regulators consisting of a CheY-like receiver domain and a winged-helix DNA-binding domain	[TK]	--	--
Traes_6AL_808936F9E	HI1230	2e-51	88/172(51.16)	166	Hin	COG0503	Adenine/guanine phosphoribosyltransferases and related PRPP-binding proteins	[F]	METABOLISM	Nucleotide transport and metabolism
Traes_6AL_80FD46553	YKR066c	2e-45	97/254(38.19)	162	Sce	COG0376	Catalase (peroxidase I)	[P]	METABOLISM	Inorganic ion transport and metabolism
Traes_6AL_815BEC676	SPAC869.04	1e-144	212/417(50.84)	419	Spo	COG2421	Predicted acetamidase/formamidase	[C]	METABOLISM	Energy production and conversion
Traes_6AL_8262324DA	SPAC19G12.10c_2	5e-21	84/330(25.45)	94.7	Spo	COG2939	Carboxypeptidase C (cathepsin A)	[E]	METABOLISM	Amino acid transport and metabolism
Traes_6AL_85EB2BA0C	mll9006	7e-06	24/62(38.71)	43.1	Mlo	COG2303	Choline dehydrogenase and related flavoproteins	[E]	METABOLISM	Amino acid transport and metabolism
Traes_6AL_88A0C8DB9	L1010	6e-09	40/165(24.24)	55.5	Lla	COG0589	Universal stress protein UspA and related nucleotide-binding proteins	[T]	CELLULAR PROCESSES AND SIGNALING	Signal transduction mechanisms
Traes_6AL_8DB98B204	all0579	6e-30	51/147(34.69)	109	Nos	COG0359	Ribosomal protein L9	[J]	INFORMATION STORAGE AND PROCESSING	Translation, ribosomal structure and biogenesis
Traes_6AL_8DF6A3F37	PA1586	1e-06	41/115(35.65)	49.3	Pae	COG0508	Pyruvate/2-oxoglutarate dehydrogenase complex, dihydrolipoamide acyltransferase (E2) component, and related enzymes	[C]	METABOLISM	Energy production and conversion
Traes_6AL_93B2544BF	SPAC1834.07	4e-58	134/359(37.33)	205	Spo	COG5059	Kinesin-like protein	[Z]	CELLULAR PROCESSES AND SIGNALING	Cytoskeleton
Traes_6AL_93E30EF31	PA3742	8e-10	28/72(38.89)	56.2	Pae	COG0335	Ribosomal protein L19	[J]	INFORMATION STORAGE AND PROCESSING	Translation, ribosomal structure and biogenesis
Traes_6AL_94CA6F0D8	BH0579	9e-55	117/395(29.62)	190	Bha	COG2124	Cytochrome P450	[Q]	METABOLISM	Secondary metabolites biosynthesis, transport and catabolism
Traes_6AL_9DC727B0F	mll8050	9e-14	64/218(29.36)	73.6	Mlo	COG0500	SAM-dependent methyltransferases	[QR]	--	--
Traes_6AL_A0A31AA9F	sll1229_1	1e-09	34/111(30.63)	58.5	Syn	COG0784	FOG: CheY-like receiver	[T]	CELLULAR PROCESSES AND SIGNALING	Signal transduction mechanisms
Traes_6AL_A107843EF	sll0065	7e-55	90/164(54.88)	183	Syn	COG0440	Acetolactate synthase, small (regulatory) subunit	[E]	METABOLISM	Amino acid transport and metabolism
Traes_6AL_A26513B30	Rv3876	4e-13	72/244(29.51)	71.6	Mtu	COG0455	ATPases involved in chromosome partitioning	[D]	CELLULAR PROCESSES AND SIGNALING	Cell cycle control, cell division, chromosome partitioning
Traes_6AL_A49A6DF9A	YIL164c	3e-56	93/181(51.38)	183	Sce	COG0388	Predicted amidohydrolase	[R]	POORLY CHARACTERIZED	General function prediction only
Traes_6AL_A9DB46C05	SPBC4F6.18c	6e-80	108/179(60.34)	241	Spo	COG1100	GTPase SAR1 and related small G proteins	[R]	POORLY CHARACTERIZED	General function prediction only
Traes_6AL_AA1F91A44	SPBC28F2.12	9e-20	79/212(37.26)	94	Spo	COG0086	DNA-directed RNA polymerase, beta' subunit/160 kD subunit	[K]	INFORMATION STORAGE AND PROCESSING	Transcription
Traes_6AL_ADFD5D2E3	TM1227	1e-53	105/277(37.91)	187	Tma	COG3934	Endo-beta-mannanase	[G]	METABOLISM	Carbohydrate transport and metabolism
Traes_6AL_AE01DC0EA	TM0895	2e-91	179/499(35.87)	294	Tma	COG0297	Glycogen synthase	[G]	METABOLISM	Carbohydrate transport and metabolism
Traes_6AL_AFB108185	SPBC887.15c	1e-60	85/158(53.80)	195	Spo	COG3000	Sterol desaturase	[I]	METABOLISM	Lipid transport and metabolism
Traes_6AL_B3C948C0F	BH3709	2e-26	56/143(39.16)	103	Bha	COG0451	Nucleoside-diphosphate-sugar epimerases	[MG]	--	--
Traes_6AL_B5696E73D	mll6250	1e-159	267/672(39.73)	476	Mlo	COG3733	Cu2+-containing amine oxidase	[Q]	METABOLISM	Secondary metabolites biosynthesis, transport and catabolism
Traes_6AL_BB7C252FB	NMA0905	6e-06	39/141(27.66)	48.1	NmA	COG3468	Type V secretory pathway, adhesin AidA	[MU]	--	--
Traes_6AL_C7D2C37F4	alr3672	2e-89	153/348(43.97)	278	Nos	COG1012	NAD-dependent aldehyde dehydrogenases	[C]	METABOLISM	Energy production and conversion
Traes_1BS_3A4BE64C7	Cgl1939	4e-10	48/151(31.79)	60.8	Cgl	COG0532	Translation initiation factor 2 (IF-2; GTPase)	[J]	INFORMATION STORAGE AND PROCESSING	Translation, ribosomal structure and biogenesis
Traes_6AL_CA27B1396	mll8094	1e-100	184/476(38.66)	316	Mlo	COG0415	Deoxyribodipyrimidine photolyase	[L]	INFORMATION STORAGE AND PROCESSING	Replication, recombination and repair
Traes_6AL_CB83D3C5D	Rv1394c	6e-07	24/63(38.10)	47.4	Mtu	COG2124	Cytochrome P450	[Q]	METABOLISM	Secondary metabolites biosynthesis, transport and catabolism
Traes_6AL_D0315EFD0	YJL079c	7e-27	54/134(40.30)	104	Sce	COG2340	Uncharacterized protein with SCP/PR1 domains	[S]	POORLY CHARACTERIZED	Function unknown
Traes_6AL_D1FCF6297	YLR450w	1e-92	155/230(67.39)	295	Sce	COG1257	Hydroxymethylglutaryl-CoA reductase	[I]	METABOLISM	Lipid transport and metabolism
Traes_6AL_DBB7AEEF5	ECU07g0330	5e-10	24/48(50.00)	56.2	Ecu	COG5540	RING-finger-containing ubiquitin ligase	[O]	CELLULAR PROCESSES AND SIGNALING	Posttranslational modification, protein turnover, chaperones
Traes_6AL_DF66C56B1	TM0313	7e-62	87/169(51.48)	197	Tma	COG0667	Predicted oxidoreductases (related to aryl-alcohol dehydrogenases)	[C]	METABOLISM	Energy production and conversion
Traes_6AL_E5F10317D	mll7605	3e-10	47/150(31.33)	62	Mlo	COG0702	Predicted nucleoside-diphosphate-sugar epimerases	[MG]	--	--
Traes_6AL_E854742BB	SPBC1D7.05c	9e-46	89/197(45.18)	155	Spo	COG0515	Serine/threonine protein kinase	[RTKL]	--	--
Traes_6AL_E9BC69ADC	YLR362w	3e-22	72/221(32.58)	104	Sce	COG0515	Serine/threonine protein kinase	[RTKL]	--	--
Traes_6AL_F0BA2F7FD	all4723	0	278/423(65.72)	596	Nos	COG0441	Threonyl-tRNA synthetase	[J]	INFORMATION STORAGE AND PROCESSING	Translation, ribosomal structure and biogenesis
Traes_6AL_FD7E876FF	SPAC140.02	9e-15	78/318(24.53)	78.6	Spo	COG0724	RNA-binding proteins (RRM domain)	[R]	POORLY CHARACTERIZED	General function prediction only
Traes_6AS_006C344A3	BH2504_1	4e-19	79/283(27.92)	91.7	Bha	COG0515	Serine/threonine protein kinase	[RTKL]	--	--
Traes_6AS_073F38977	mlr6892	5e-13	65/230(28.26)	70.1	Mlo	COG3491	Isopenicillin N synthase and related dioxygenases	[R]	POORLY CHARACTERIZED	General function prediction only
Traes_6AS_077A9B3E1	SPBC1D7.05c	8e-32	89/306(29.08)	129	Spo	COG0515	Serine/threonine protein kinase	[RTKL]	--	--
Traes_6AS_0B0F76E7B	RSp0232	1e-13	48/155(30.97)	72.8	Rso	COG0657	Esterase/lipase	[I]	METABOLISM	Lipid transport and metabolism
Traes_6AS_148C79718	YML087c	4e-30	61/157(38.85)	113	Sce	COG0543	2-polyprenylphenol hydroxylase and related flavodoxin oxidoreductases	[HC]	--	--
Traes_6AS_1B62A022B	XF1903	8e-96	198/598(33.11)	312	Xfa	COG3158	K+ transporter	[P]	METABOLISM	Inorganic ion transport and metabolism
Traes_6AS_2090CB167	SPCC320.12c	7e-23	76/246(30.89)	102	Spo	COG0515	Serine/threonine protein kinase	[RTKL]	--	--
Traes_6AS_230E627FE	mll8050	5e-15	95/364(26.10)	77.4	Mlo	COG0500	SAM-dependent methyltransferases	[QR]	--	--
Traes_6AS_25CB8EBCD	AF1884	2e-47	103/253(40.71)	176		COG1131	ABC-type multidrug transport system, ATPase component	[V]	CELLULAR PROCESSES AND SIGNALING	Defense mechanisms
Traes_6AS_33690B236	AGl3021	6e-19	85/300(28.33)	92.4	Atu	COG1215	Glycosyltransferases, probably involved in cell wall biogenesis	[M]	CELLULAR PROCESSES AND SIGNALING	Cell wall/membrane/envelope biogenesis
Traes_6AS_36BCCE63D	BH3763	1e-39	162/617(26.26)	158	Bha	COG1404	Subtilisin-like serine proteases	[O]	CELLULAR PROCESSES AND SIGNALING	Posttranslational modification, protein turnover, chaperones
Traes_6AS_3A51F1467	XF0840	3e-40	113/332(34.04)	158	Xfa	COG1874	Beta-galactosidase	[G]	METABOLISM	Carbohydrate transport and metabolism
Traes_6AS_478618F75	sll1799	6e-77	115/213(53.99)	234	Syn	COG0087	Ribosomal protein L3	[J]	INFORMATION STORAGE AND PROCESSING	Translation, ribosomal structure and biogenesis
Traes_6AS_4916A6AB5	ECU04g1500	4e-11	44/135(32.59)	62.4	Ecu	COG5184	Alpha-tubulin suppressor and related RCC1 domain-containing proteins	[DZ]	--	--
Traes_6AS_49369258C	BS_sacC	4e-31	134/515(26.02)	129	Bsu	COG1621	Beta-fructosidases (levanase/invertase)	[G]	METABOLISM	Carbohydrate transport and metabolism
Traes_6AS_49505A0F9	all2911_2	8e-06	31/99(31.31)	47.4	Nos	COG1226	Kef-type K+ transport systems, predicted NAD-binding component	[P]	METABOLISM	Inorganic ion transport and metabolism
Traes_6AS_4BFE9C402	SPy1505	4e-60	147/479(30.69)	207	Spy	COG0415	Deoxyribodipyrimidine photolyase	[L]	INFORMATION STORAGE AND PROCESSING	Replication, recombination and repair
Traes_6AS_4C5D39772	SPAC19G12.10c_2	9e-38	131/459(28.54)	145	Spo	COG2939	Carboxypeptidase C (cathepsin A)	[E]	METABOLISM	Amino acid transport and metabolism
Traes_6AS_4E2AEFF8F	BH0579	2e-28	71/226(31.42)	119	Bha	COG2124	Cytochrome P450	[Q]	METABOLISM	Secondary metabolites biosynthesis, transport and catabolism
Traes_6AS_4FB64483A	mll2799	4e-78	115/200(57.50)	247	Mlo	COG0435	Predicted glutathione S-transferase	[O]	CELLULAR PROCESSES AND SIGNALING	Posttranslational modification, protein turnover, chaperones
Traes_6AS_501A294BA	asr0843	2e-09	25/55(45.45)	52.4	Nos	COG0828	Ribosomal protein S21	[J]	INFORMATION STORAGE AND PROCESSING	Translation, ribosomal structure and biogenesis
Traes_6AS_50BE5D59F	SPAC31G5.09c	3e-93	154/335(45.97)	290	Spo	COG0515	Serine/threonine protein kinase	[RTKL]	--	--
Traes_6AS_5896DC565	SPAC1F5.02	2e-30	77/228(33.77)	122	Spo	COG0526	Thiol-disulfide isomerase and thioredoxins	[OC]	--	--
Traes_6AS_5D4E461FD	MTH1386	5e-45	84/173(48.55)	155	Mth	COG0065	3-isopropylmalate dehydratase large subunit	[E]	METABOLISM	Amino acid transport and metabolism
Traes_6AS_5F8725CDA	XF1903	2e-94	196/594(33.00)	308	Xfa	COG3158	K+ transporter	[P]	METABOLISM	Inorganic ion transport and metabolism
Traes_6AS_606F61E8B	slr1540	4e-60	118/319(36.99)	199	Syn	COG0451	Nucleoside-diphosphate-sugar epimerases	[MG]	--	--
Traes_6AS_6FE528AD1	DRA0210	7e-07	38/108(35.19)	47.8	Dra	COG0747	ABC-type dipeptide transport system, periplasmic component	[E]	METABOLISM	Amino acid transport and metabolism
Traes_6AS_709C99BD1	DR0479	6e-07	33/79(41.77)	47	Dra	COG0744	Membrane carboxypeptidase (penicillin-binding protein)	[M]	CELLULAR PROCESSES AND SIGNALING	Cell wall/membrane/envelope biogenesis
Traes_6AS_7FB8F9A66	BH1306	1e-153	231/486(47.53)	447	Bha	COG0753	Catalase	[P]	METABOLISM	Inorganic ion transport and metabolism
Traes_6AS_83E961A10	SPAC6G10.11c_1	2e-12	34/88(38.64)	65.1	Spo	COG5272	Ubiquitin	[O]	CELLULAR PROCESSES AND SIGNALING	Posttranslational modification, protein turnover, chaperones
Traes_6AS_8AE59E7D9	BH0831	2e-26	138/557(24.78)	117	Bha	COG1404	Subtilisin-like serine proteases	[O]	CELLULAR PROCESSES AND SIGNALING	Posttranslational modification, protein turnover, chaperones
Traes_6AS_9294B8A02	SPBPI060	2e-19	38/45(84.44)	80.1	Spo	COG2036	Histones H3 and H4	[B]	INFORMATION STORAGE AND PROCESSING	Chromatin structure and dynamics
Traes_6AS_93815D497	ECU11g1690	2e-17	28/51(54.90)	74.7	Ecu	COG5147	Myb superfamily proteins, including transcription factors and mRNA splicing factors	[KAD]	--	--
Traes_6AS_992ED2B28	DR2417m	6e-08	49/139(35.25)	51.2	Dra	COG0595	Predicted hydrolase of the metallo-beta-lactamase superfamily	[R]	POORLY CHARACTERIZED	General function prediction only
Traes_6AS_A42E71A00	all3822	1e-15	46/131(35.11)	79	Nos	COG0745	Response regulators consisting of a CheY-like receiver domain and a winged-helix DNA-binding domain	[TK]	--	--
Traes_6AS_AB7CDF374	MT1801	4e-49	117/315(37.14)	173	MtC	COG2041	Sulfite oxidase and related enzymes	[R]	POORLY CHARACTERIZED	General function prediction only
Traes_6AS_ACCBA9D69	CAC2722	4e-24	69/226(30.53)	101	Cac	COG5184	Alpha-tubulin suppressor and related RCC1 domain-containing proteins	[DZ]	--	--
Traes_6AS_AEA547287	SPAC3A12.14	9e-10	45/155(29.03)	57.4	Spo	COG5126	Ca2+-binding protein (EF-Hand superfamily)	[TZDR]	--	--
Traes_6AS_CCA146AEA	AGc4808	1e-99	169/306(55.23)	298	Atu	COG0181	Porphobilinogen deaminase	[H]	METABOLISM	Coenzyme transport and metabolism
Traes_1BS_757804D58	DR1742	1e-169	259/550(47.09)	493	Dra	COG0166	Glucose-6-phosphate isomerase	[G]	METABOLISM	Carbohydrate transport and metabolism
Traes_6AS_D9BDACF78	DR2417m	1e-06	52/160(32.50)	50.1	Dra	COG0595	Predicted hydrolase of the metallo-beta-lactamase superfamily	[R]	POORLY CHARACTERIZED	General function prediction only
Traes_6AS_D9FD6E723	BMEI0070	1e-33	75/191(39.27)	124	Bme	COG0580	Glycerol uptake facilitator and related permeases (Major Intrinsic Protein Family)	[G]	METABOLISM	Carbohydrate transport and metabolism
Traes_6AS_DB7DB6941	Rv3876	2e-13	50/143(34.97)	70.1	Mtu	COG0455	ATPases involved in chromosome partitioning	[D]	CELLULAR PROCESSES AND SIGNALING	Cell cycle control, cell division, chromosome partitioning
Traes_6AS_E2A8B7A3E	mll1975	3e-31	87/248(35.08)	124	Mlo	COG0451	Nucleoside-diphosphate-sugar epimerases	[MG]	--	--
Traes_6AS_E4A70E7A5	BH1877	6e-13	46/149(30.87)	72	Bha	COG3533	Uncharacterized protein conserved in bacteria	[S]	POORLY CHARACTERIZED	Function unknown
Traes_6AS_E92D768F0	mlr7328	5e-19	70/237(29.54)	87.4	Mlo	COG2072	Predicted flavoprotein involved in K+ transport	[P]	METABOLISM	Inorganic ion transport and metabolism
Traes_6AS_EB590F732	YCR011c_2	5e-48	99/265(37.36)	172	Sce	COG1131	ABC-type multidrug transport system, ATPase component	[V]	CELLULAR PROCESSES AND SIGNALING	Defense mechanisms
Traes_6AS_EE13BE86E	TM0374	8e-16	45/137(32.85)	74.3	Tma	COG0071	Molecular chaperone (small heat shock protein)	[O]	CELLULAR PROCESSES AND SIGNALING	Posttranslational modification, protein turnover, chaperones
Traes_6AS_F3CC61A36	YHR072w	1e-132	255/654(38.99)	411	Sce	COG1657	Squalene cyclase	[I]	METABOLISM	Lipid transport and metabolism
Traes_6AS_FDAA3C689	CPn0526_1	2e-43	87/193(45.08)	150	Cpn	COG0794	Predicted sugar phosphate isomerase involved in capsule formation	[M]	CELLULAR PROCESSES AND SIGNALING	Cell wall/membrane/envelope biogenesis
Traes_6BL_0270B565C	SPCC1795.03	1e-07	40/142(28.17)	53.1	Spo	COG0697	Permeases of the drug/metabolite transporter (DMT) superfamily	[GER]	--	--
Traes_6BL_07FCFDD8D	L1010	5e-09	40/165(24.24)	55.5	Lla	COG0589	Universal stress protein UspA and related nucleotide-binding proteins	[T]	CELLULAR PROCESSES AND SIGNALING	Signal transduction mechanisms
Traes_6BL_0EE286A05	all4481	6e-37	102/338(30.18)	138	Nos	COG0003	Oxyanion-translocating ATPase	[P]	METABOLISM	Inorganic ion transport and metabolism
Traes_6BL_13E1DD1D5	ML1730	6e-24	45/94(47.87)	95.1	Mle	COG1064	Zn-dependent alcohol dehydrogenases	[R]	POORLY CHARACTERIZED	General function prediction only
Traes_6BL_2097C1766	CAC1728_1	3e-16	45/138(32.61)	79	Cac	COG0515	Serine/threonine protein kinase	[RTKL]	--	--
Traes_6BL_22DCB4C2A	all0579	3e-30	51/147(34.69)	110	Nos	COG0359	Ribosomal protein L9	[J]	INFORMATION STORAGE AND PROCESSING	Translation, ribosomal structure and biogenesis
Traes_6BL_2B62D1458	SPBC1685.05	1e-106	191/412(46.36)	341	Spo	COG0265	Trypsin-like serine proteases, typically periplasmic, contain C-terminal PDZ domain	[O]	CELLULAR PROCESSES AND SIGNALING	Posttranslational modification, protein turnover, chaperones
Traes_6BL_2D9A7C389	alr1803	7e-67	111/215(51.63)	210	Nos	COG0500	SAM-dependent methyltransferases	[QR]	--	--
Traes_6BL_35CFA6443	SPBC646.11	1e-76	121/216(56.02)	241	Spo	COG0459	Chaperonin GroEL (HSP60 family)	[O]	CELLULAR PROCESSES AND SIGNALING	Posttranslational modification, protein turnover, chaperones
Traes_6BL_3DD0BA741	YGL114w	1e-21	114/465(24.52)	100	Sce	COG1297	Predicted membrane protein	[S]	POORLY CHARACTERIZED	Function unknown
Traes_6BL_4A17F7221	ECU05g0630	2e-66	121/293(41.30)	232	Ecu	COG0515	Serine/threonine protein kinase	[RTKL]	--	--
Traes_6BL_4AECACB3F	SPBC16G5.05c	1e-08	36/109(33.03)	57	Spo	COG5066	VAMP-associated protein involved in inositol metabolism	[U]	CELLULAR PROCESSES AND SIGNALING	Intracellular trafficking, secretion, and vesicular transport
Traes_6BL_5799CD0CF	AGc2867	3e-50	86/185(46.49)	167	Atu	COG1064	Zn-dependent alcohol dehydrogenases	[R]	POORLY CHARACTERIZED	General function prediction only
Traes_6BL_5CF5E4EBD	SPBC1734.11	5e-41	78/146(53.42)	143	Spo	COG0484	DnaJ-class molecular chaperone with C-terminal Zn finger domain	[O]	CELLULAR PROCESSES AND SIGNALING	Posttranslational modification, protein turnover, chaperones
Traes_6BL_61D83E262	TM0895	2e-21	65/199(32.66)	95.9	Tma	COG0297	Glycogen synthase	[G]	METABOLISM	Carbohydrate transport and metabolism
Traes_6BL_71992735B	sll0065	2e-45	76/143(53.15)	154	Syn	COG0440	Acetolactate synthase, small (regulatory) subunit	[E]	METABOLISM	Amino acid transport and metabolism
Traes_6BL_742F10EF3	YLL053c	7e-19	46/104(44.23)	81.6	Sce	COG0580	Glycerol uptake facilitator and related permeases (Major Intrinsic Protein Family)	[G]	METABOLISM	Carbohydrate transport and metabolism
Traes_6BL_76C2C2F3A	SPBC887.15c	8e-60	79/135(58.52)	189	Spo	COG3000	Sterol desaturase	[I]	METABOLISM	Lipid transport and metabolism
Traes_6BL_7849FEFB6	slr0574	2e-19	41/110(37.27)	85.1	Syn	COG2124	Cytochrome P450	[Q]	METABOLISM	Secondary metabolites biosynthesis, transport and catabolism
Traes_6BL_784C950E0	mll8094	3e-75	135/353(38.24)	247	Mlo	COG0415	Deoxyribodipyrimidine photolyase	[L]	INFORMATION STORAGE AND PROCESSING	Replication, recombination and repair
Traes_6BL_7CBA6413B	mlr6892	2e-14	40/88(45.45)	73.6	Mlo	COG3491	Isopenicillin N synthase and related dioxygenases	[R]	POORLY CHARACTERIZED	General function prediction only
Traes_6BL_83DE6DC09	YKR066c	3e-44	98/254(38.58)	157	Sce	COG0376	Catalase (peroxidase I)	[P]	METABOLISM	Inorganic ion transport and metabolism
Traes_6BL_93505FEAF	SPBC1D7.05c	2e-46	90/197(45.69)	157	Spo	COG0515	Serine/threonine protein kinase	[RTKL]	--	--
Traes_6BL_943A1D959	alr0124_1	9e-35	139/453(30.68)	140	Nos	COG4886	Leucine-rich repeat (LRR) protein	[S]	POORLY CHARACTERIZED	Function unknown
Traes_6BL_94F029B3E	RSp1124	6e-42	66/105(62.86)	144	Rso	COG1064	Zn-dependent alcohol dehydrogenases	[R]	POORLY CHARACTERIZED	General function prediction only
Traes_6BL_95C7F7123	SPAC23H4.06	1e-121	166/293(56.66)	352	Spo	COG0174	Glutamine synthetase	[E]	METABOLISM	Amino acid transport and metabolism
Traes_6BL_99D26BD69	BH0579	1e-54	116/395(29.37)	189	Bha	COG2124	Cytochrome P450	[Q]	METABOLISM	Secondary metabolites biosynthesis, transport and catabolism
Traes_6BL_A1759ED17	sll1099	2e-69	101/139(72.66)	215	Syn	COG0050	GTPases - translation elongation factors	[J]	INFORMATION STORAGE AND PROCESSING	Translation, ribosomal structure and biogenesis
Traes_6BL_A49D52952	SPAC869.04	8e-65	101/195(51.79)	210	Spo	COG2421	Predicted acetamidase/formamidase	[C]	METABOLISM	Energy production and conversion
Traes_6BL_B1B21B021	PM0968	6e-06	57/187(30.48)	47.8	Pmu	COG3064	Membrane protein involved in colicin uptake	[M]	CELLULAR PROCESSES AND SIGNALING	Cell wall/membrane/envelope biogenesis
Traes_6BL_B363FB1EE	DR0058_1	1e-06	25/94(26.60)	48.1	Dra	COG0515	Serine/threonine protein kinase	[RTKL]	--	--
Traes_6BL_BDBFB614D	alr4559	9e-11	60/231(25.97)	66.6	Nos	COG2319	FOG: WD40 repeat	[R]	POORLY CHARACTERIZED	General function prediction only
Traes_1AL_287433591	SPCPB16A4.05c	1e-104	155/260(59.62)	307	Spo	COG0378	Ni2+-binding GTPase involved in regulation of expression and maturation of urease and hydrogenase	[OK]	--	--
Traes_1AL_30C4B017F	SPAC31G5.09c	4e-95	156/334(46.71)	296	Spo	COG0515	Serine/threonine protein kinase	[RTKL]	--	--
Traes_1AL_3996E29ED	ECU11g1050	2e-27	117/485(24.12)	117	Ecu	COG3104	Dipeptide/tripeptide permease	[E]	METABOLISM	Amino acid transport and metabolism
Traes_6BL_C64C879EF	L0415	5e-21	35/65(53.85)	81.6	Lla	COG0335	Ribosomal protein L19	[J]	INFORMATION STORAGE AND PROCESSING	Translation, ribosomal structure and biogenesis
Traes_6BL_CB82A5A65	SPCC1223.11	1e-40	91/266(34.21)	148	Spo	COG0631	Serine/threonine protein phosphatase	[T]	CELLULAR PROCESSES AND SIGNALING	Signal transduction mechanisms
Traes_6BL_CE61B9510	ECU11g1690	8e-27	48/104(46.15)	103	Ecu	COG5147	Myb superfamily proteins, including transcription factors and mRNA splicing factors	[KAD]	--	--
Traes_6BL_CFB9FE102	sll1188	5e-21	46/140(32.86)	86.3	Syn	COG3542	Uncharacterized conserved protein	[S]	POORLY CHARACTERIZED	Function unknown
Traes_6BL_D9F3AF4C9	mll8094	2e-80	172/479(35.91)	266	Mlo	COG0415	Deoxyribodipyrimidine photolyase	[L]	INFORMATION STORAGE AND PROCESSING	Replication, recombination and repair
Traes_6BL_E0B009C43	alr2999	0	274/367(74.66)	552	Nos	COG0542	ATPases with chaperone activity, ATP-binding subunit	[O]	CELLULAR PROCESSES AND SIGNALING	Posttranslational modification, protein turnover, chaperones
Traes_6BL_E143F767D	SPBC4F6.14	5e-13	53/185(28.65)	67.8	Spo	COG0724	RNA-binding proteins (RRM domain)	[R]	POORLY CHARACTERIZED	General function prediction only
Traes_6BL_E2F8DAB34	SPAC4A8.07c	2e-09	31/82(37.80)	62	Spo	COG1597	Sphingosine kinase and enzymes related to eukaryotic diacylglycerol kinase	[IR]	--	--
Traes_6BL_EA4E40D6F	SPAC869.04	2e-33	58/131(44.27)	123	Spo	COG2421	Predicted acetamidase/formamidase	[C]	METABOLISM	Energy production and conversion
Traes_6BL_EAB9D6190	SPBC16D10.09	3e-35	60/123(48.78)	123	Spo	COG0592	DNA polymerase sliding clamp subunit (PCNA homolog)	[L]	INFORMATION STORAGE AND PROCESSING	Replication, recombination and repair
Traes_6BL_ECEBFE4C1	alr0880	0	370/610(60.66)	762	Nos	COG0339	Zn-dependent oligopeptidases	[E]	METABOLISM	Amino acid transport and metabolism
Traes_6BL_F0F425CF5	YOR374w	1e-05	19/35(54.29)	41.6	Sce	COG1012	NAD-dependent aldehyde dehydrogenases	[C]	METABOLISM	Energy production and conversion
Traes_6BL_F93CB40D3	TM1227	4e-48	94/233(40.34)	169	Tma	COG3934	Endo-beta-mannanase	[G]	METABOLISM	Carbohydrate transport and metabolism
Traes_6BS_0A38324FC	SPBC2D10.20	3e-30	58/150(38.67)	114	Spo	COG5078	Ubiquitin-protein ligase	[O]	CELLULAR PROCESSES AND SIGNALING	Posttranslational modification, protein turnover, chaperones
Traes_6BS_11D740D89	BH0579	7e-30	69/203(33.99)	118	Bha	COG2124	Cytochrome P450	[Q]	METABOLISM	Secondary metabolites biosynthesis, transport and catabolism
Traes_6BS_14412E13A	BS_yqeH	4e-14	41/109(37.61)	69.3	Bsu	COG1161	Predicted GTPases	[R]	POORLY CHARACTERIZED	General function prediction only
Traes_6BS_15113A66E	jhp0008	1e-66	105/168(62.50)	213	jHp	COG0459	Chaperonin GroEL (HSP60 family)	[O]	CELLULAR PROCESSES AND SIGNALING	Posttranslational modification, protein turnover, chaperones
Traes_6BS_1D0EF1E7F	BH0579	4e-32	72/230(31.30)	124	Bha	COG2124	Cytochrome P450	[Q]	METABOLISM	Secondary metabolites biosynthesis, transport and catabolism
Traes_6BS_3D0FE96AC	RSp0842	6e-08	43/121(35.54)	58.2	Rso	COG4886	Leucine-rich repeat (LRR) protein	[S]	POORLY CHARACTERIZED	Function unknown
Traes_6BS_3D67A0818	BH0579	4e-27	79/267(29.59)	113	Bha	COG2124	Cytochrome P450	[Q]	METABOLISM	Secondary metabolites biosynthesis, transport and catabolism
Traes_6BS_44A648A2C	SPBC646.04	2e-32	68/157(43.31)	124	Spo	COG5186	Poly(A) polymerase	[A]	INFORMATION STORAGE AND PROCESSING	RNA processing and modification
Traes_6BS_454C03043	SPCC320.12c	1e-23	77/246(31.30)	103	Spo	COG0515	Serine/threonine protein kinase	[RTKL]	--	--
Traes_6BS_60289FA38	SPBC409.05	1e-26	56/157(35.67)	100	Spo	COG5201	SCF ubiquitin ligase, SKP1 component	[O]	CELLULAR PROCESSES AND SIGNALING	Posttranslational modification, protein turnover, chaperones
Traes_6BS_6E4ED00B5	AF1884	1e-50	115/318(36.16)	177		COG1131	ABC-type multidrug transport system, ATPase component	[V]	CELLULAR PROCESSES AND SIGNALING	Defense mechanisms
Traes_6BS_71D6D5914	YLR216c_1	5e-29	57/99(57.58)	115	Sce	COG0652	Peptidyl-prolyl cis-trans isomerase (rotamase) - cyclophilin family	[O]	CELLULAR PROCESSES AND SIGNALING	Posttranslational modification, protein turnover, chaperones
Traes_6BS_779505481	AGpA267	1e-14	48/165(29.09)	79.7	Atu	COG1506	Dipeptidyl aminopeptidases/acylaminoacyl-peptidases	[E]	METABOLISM	Amino acid transport and metabolism
Traes_6BS_7800EA2AE	sll1377	9e-07	38/130(29.23)	52	Syn	COG1215	Glycosyltransferases, probably involved in cell wall biogenesis	[M]	CELLULAR PROCESSES AND SIGNALING	Cell wall/membrane/envelope biogenesis
Traes_6BS_83D68B5AE1	SP0828	2e-11	32/77(41.56)	59.3	Spn	COG0120	Ribose 5-phosphate isomerase	[G]	METABOLISM	Carbohydrate transport and metabolism
Traes_6BS_89E8D55D0	SPAC664.10	1e-47	96/213(45.07)	176	Spo	COG5059	Kinesin-like protein	[Z]	CELLULAR PROCESSES AND SIGNALING	Cytoskeleton
Traes_6BS_9B6EA6B99	SPAC19G12.10c_2	4e-14	32/83(38.55)	67.4	Spo	COG2939	Carboxypeptidase C (cathepsin A)	[E]	METABOLISM	Amino acid transport and metabolism
Traes_6BS_9C2C7E4BE	AGc4808	1e-82	139/261(53.26)	252	Atu	COG0181	Porphobilinogen deaminase	[H]	METABOLISM	Coenzyme transport and metabolism
Traes_6BS_A31D9DF1B	SPBC21B10.03c	6e-25	111/365(30.41)	109	Spo	COG5180	Protein interacting with poly(A)-binding protein	[A]	INFORMATION STORAGE AND PROCESSING	RNA processing and modification
Traes_6BS_AE6B30731	YCR011c_3	8e-13	58/223(26.01)	70.5	Sce	COG0842	ABC-type multidrug transport system, permease component	[V]	CELLULAR PROCESSES AND SIGNALING	Defense mechanisms
Traes_6BS_B0FFC3C42	SPy1505	3e-23	59/173(34.10)	98.6	Spy	COG0415	Deoxyribodipyrimidine photolyase	[L]	INFORMATION STORAGE AND PROCESSING	Replication, recombination and repair
Traes_6BS_B50BEBC7E	BH2264	1e-12	39/107(36.45)	70.1	Bha	COG0745	Response regulators consisting of a CheY-like receiver domain and a winged-helix DNA-binding domain	[TK]	--	--
Traes_6BS_B70BC74F5	BH3101	8e-32	63/108(58.33)	118	Bha	COG1024	Enoyl-CoA hydratase/carnithine racemase	[I]	METABOLISM	Lipid transport and metabolism
Traes_6BS_B87C41E78	SPAC1486.09	6e-27	80/236(33.90)	114	Spo	COG1439	Predicted nucleic acid-binding protein, consists of a PIN domain and a Zn-ribbon module	[R]	POORLY CHARACTERIZED	General function prediction only
Traes_6BS_BDA1F76BD	CAC1728_1	2e-17	75/293(25.60)	86.3	Cac	COG0515	Serine/threonine protein kinase	[RTKL]	--	--
Traes_6BS_C3F03F6F8	SPAC10F6.01c_3	6e-22	60/160(37.50)	93.6	Spo	COG0716	Flavodoxins	[C]	METABOLISM	Energy production and conversion
Traes_6BS_D92F5973F	APE1345	1e-07	36/128(28.12)	51.2	Ape	COG0697	Permeases of the drug/metabolite transporter (DMT) superfamily	[GER]	--	--
Traes_6BS_E63E326DB	SPAC3A12.14	2e-09	45/155(29.03)	57	Spo	COG5126	Ca2+-binding protein (EF-Hand superfamily)	[TZDR]	--	--
Traes_6BS_EC434EA27	BH1877	1e-08	31/99(31.31)	58.5	Bha	COG3533	Uncharacterized protein conserved in bacteria	[S]	POORLY CHARACTERIZED	Function unknown
Traes_6BS_EECE0DEB8	SPAC167.08	1e-101	213/639(33.33)	335	Spo	COG2801	Transposase and inactivated derivatives	[L]	INFORMATION STORAGE AND PROCESSING	Replication, recombination and repair
Traes_1BS_AF95964AE	alr0031	7e-83	151/396(38.13)	262	Nos	COG0297	Glycogen synthase	[G]	METABOLISM	Carbohydrate transport and metabolism
Traes_1BS_B67548763	BS_aspB	1e-06	78/368(21.20)	53.9	Bsu	COG0436	Aspartate/tyrosine/aromatic aminotransferase	[E]	METABOLISM	Amino acid transport and metabolism
Traes_1BS_C1187336E	SPAC1687.15	1e-143	203/354(57.34)	413	Spo	COG0515	Serine/threonine protein kinase	[RTKL]	--	--
Traes_6BS_F9B931918	MA2243	2e-08	38/139(27.34)	55.5	Mac	COG0457	FOG: TPR repeat	[R]	POORLY CHARACTERIZED	General function prediction only
Traes_6DL_0190C4818	SPAC19G12.10c_2	7e-21	89/362(24.59)	95.1	Spo	COG2939	Carboxypeptidase C (cathepsin A)	[E]	METABOLISM	Amino acid transport and metabolism
Traes_6DL_023A8C257	ECU07g0330	3e-08	24/45(53.33)	55.8	Ecu	COG5540	RING-finger-containing ubiquitin ligase	[O]	CELLULAR PROCESSES AND SIGNALING	Posttranslational modification, protein turnover, chaperones
Traes_6DL_037954803	all1106	2e-19	58/193(30.05)	87	Nos	COG3670	Lignostilbene-alpha,beta-dioxygenase and related enzymes	[Q]	METABOLISM	Secondary metabolites biosynthesis, transport and catabolism
Traes_6DL_0A3413C41	BS_yloP_1	5e-13	36/103(34.95)	66.2	Bsu	COG0515	Serine/threonine protein kinase	[RTKL]	--	--
Traes_6DL_0E77344CB	TM1227	2e-57	129/389(33.16)	201	Tma	COG3934	Endo-beta-mannanase	[G]	METABOLISM	Carbohydrate transport and metabolism
Traes_6DL_101F49DA5	BH3763	3e-06	22/58(37.93)	44.7	Bha	COG1404	Subtilisin-like serine proteases	[O]	CELLULAR PROCESSES AND SIGNALING	Posttranslational modification, protein turnover, chaperones
Traes_6DL_14DF1A5E4	DR2418	2e-07	42/120(35.00)	50.1	Dra	COG0745	Response regulators consisting of a CheY-like receiver domain and a winged-helix DNA-binding domain	[TK]	--	--
Traes_6DL_187F01785	SPAC23C11.08	3e-20	38/85(44.71)	82.4	Spo	COG2036	Histones H3 and H4	[B]	INFORMATION STORAGE AND PROCESSING	Chromatin structure and dynamics
Traes_6DL_1B0F48A77	mll1975	8e-26	83/229(36.24)	107	Mlo	COG0451	Nucleoside-diphosphate-sugar epimerases	[MG]	--	--
Traes_6DL_1B9FBE0921	all4337	0	268/376(71.28)	558	Nos	COG0050	GTPases - translation elongation factors	[J]	INFORMATION STORAGE AND PROCESSING	Translation, ribosomal structure and biogenesis
Traes_6DL_1E8562513	DR0479	7e-08	40/114(35.09)	50.8	Dra	COG0744	Membrane carboxypeptidase (penicillin-binding protein)	[M]	CELLULAR PROCESSES AND SIGNALING	Cell wall/membrane/envelope biogenesis
Traes_6DL_20A343A96	SPCC757.11c	8e-22	91/396(22.98)	101	Spo	COG0477	Permeases of the major facilitator superfamily	[GEPR]	--	--
Traes_6DL_24A8AB125	YPR035w	1e-141	190/339(56.05)	407	Sce	COG0174	Glutamine synthetase	[E]	METABOLISM	Amino acid transport and metabolism
Traes_6DL_253B8C7D5	alr0880	1e-124	177/268(66.04)	371	Nos	COG0339	Zn-dependent oligopeptidases	[E]	METABOLISM	Amino acid transport and metabolism
Traes_6DL_260FEA8481	Rv1078	2e-06	28/65(43.08)	45.4	Mtu	COG1714	Predicted membrane protein/domain	[S]	POORLY CHARACTERIZED	Function unknown
Traes_6DL_2918A17AC	YGL114w	3e-34	165/694(23.78)	140	Sce	COG1297	Predicted membrane protein	[S]	POORLY CHARACTERIZED	Function unknown
Traes_6DL_2A5CCBE77	CC3481	4e-20	58/167(34.73)	88.6	Ccr	COG0500	SAM-dependent methyltransferases	[QR]	--	--
Traes_6DL_2A99B8CDC	YKR066c	1e-45	98/254(38.58)	163	Sce	COG0376	Catalase (peroxidase I)	[P]	METABOLISM	Inorganic ion transport and metabolism
Traes_6DL_2B788092E1	DRA0127	9e-33	95/287(33.10)	128	Dra	COG2303	Choline dehydrogenase and related flavoproteins	[E]	METABOLISM	Amino acid transport and metabolism
Traes_6DL_2D577F980	Cgl1939	2e-06	65/206(31.55)	50.1	Cgl	COG0532	Translation initiation factor 2 (IF-2; GTPase)	[J]	INFORMATION STORAGE AND PROCESSING	Translation, ribosomal structure and biogenesis
Traes_6DL_2F10CE849	SPAC3H1.09c	1e-33	103/391(26.34)	135	Spo	COG0814	Amino acid permeases	[E]	METABOLISM	Amino acid transport and metabolism
Traes_6DL_2F85A12A71	RC0726	4e-10	38/127(29.92)	58.9	Rco	COG0531	Amino acid transporters	[E]	METABOLISM	Amino acid transport and metabolism
Traes_6DL_321996826	DR2417m	9e-08	58/191(30.37)	53.9	Dra	COG0595	Predicted hydrolase of the metallo-beta-lactamase superfamily	[R]	POORLY CHARACTERIZED	General function prediction only
Traes_6DL_325F9AE8C1	BS_vpr	2e-18	83/270(30.74)	88.6	Bsu	COG1404	Subtilisin-like serine proteases	[O]	CELLULAR PROCESSES AND SIGNALING	Posttranslational modification, protein turnover, chaperones
Traes_6DL_3925E5524	SPAC19G12.10c_2	8e-46	132/450(29.33)	166	Spo	COG2939	Carboxypeptidase C (cathepsin A)	[E]	METABOLISM	Amino acid transport and metabolism
Traes_6DL_3FAF7D4A9	SMc00680	1e-114	165/341(48.39)	337	Sme	COG1064	Zn-dependent alcohol dehydrogenases	[R]	POORLY CHARACTERIZED	General function prediction only
Traes_6DL_427E15814	SPAC19G12.14	2e-65	162/448(36.16)	234	Spo	COG5253	Phosphatidylinositol-4-phosphate 5-kinase	[T]	CELLULAR PROCESSES AND SIGNALING	Signal transduction mechanisms
Traes_6DL_44BE0AB26	PA4191	2e-18	50/154(32.47)	82.4	Pae	COG3491	Isopenicillin N synthase and related dioxygenases	[R]	POORLY CHARACTERIZED	General function prediction only
Traes_6DL_505BD5478	alr0124_1	5e-36	140/453(30.91)	144	Nos	COG4886	Leucine-rich repeat (LRR) protein	[S]	POORLY CHARACTERIZED	Function unknown
Traes_6DL_5616EFCDD	HI1636	2e-37	91/256(35.55)	142	Hin	COG2352	Phosphoenolpyruvate carboxylase	[C]	METABOLISM	Energy production and conversion
Traes_6DL_57E6C7277	lin1934_1	9e-13	55/195(28.21)	68.6	Lin	COG0515	Serine/threonine protein kinase	[RTKL]	--	--
Traes_6DL_5B16A599A	slr1761	2e-27	54/118(45.76)	102	Syn	COG0545	FKBP-type peptidyl-prolyl cis-trans isomerases 1	[O]	CELLULAR PROCESSES AND SIGNALING	Posttranslational modification, protein turnover, chaperones
Traes_6DL_5C536D720	alr0607	0	260/509(51.08)	526	Nos	COG0155	Sulfite reductase, beta subunit (hemoprotein)	[P]	METABOLISM	Inorganic ion transport and metabolism
Traes_6DL_5D39B2D39	BH3763	2e-26	113/379(29.82)	115	Bha	COG1404	Subtilisin-like serine proteases	[O]	CELLULAR PROCESSES AND SIGNALING	Posttranslational modification, protein turnover, chaperones
Traes_6DL_5EF8EAD26	mlr6892	1e-28	78/284(27.46)	116	Mlo	COG3491	Isopenicillin N synthase and related dioxygenases	[R]	POORLY CHARACTERIZED	General function prediction only
Traes_6DL_5F7D8CF66	SPAC140.02	6e-14	38/84(45.24)	71.6	Spo	COG0724	RNA-binding proteins (RRM domain)	[R]	POORLY CHARACTERIZED	General function prediction only
[truncated: 970 more rows]
