# Supplementary material for: Transcriptome analysis reveals important candidate genes involved in grain-size formation at the stage of grain enlargement in common wheat cultivar “Bainong 4199”
Source: PLoS One. 2019 Mar 25;14(3):e0214149. doi: 10.1371/journal.pone.0214149 (PMC6433227; doi:10.1371/journal.pone.0214149)
Supplement: S5 Table — (XLSX) [file pone.0214149.s008.xlsx]

## Sheet: Sheet1
S5 Table. KEGG pathway annotation of DEGs.
#KEGG_n	1171	KEGG_N	16081
#Pathway	ko_ID	Unigene	gene	Unigene_all	gene_all
Sulfur relay system	ko04122	3	39	1171	16081	Traes_5BS_F8604D316;Traes_5DS_918947860;Wheat_newGene_30992	K01011+K14169+K01011
Other glycan degradation	ko00511	1	35	1171	16081	Traes_5AL_D86A878AF	K01191
Citrate cycle (TCA cycle)	ko00020	8	198	1171	16081	Traes_2AL_B01D7795F;Traes_2AL_E5DCB4E2E;Traes_2AS_4AB51ACE2;Traes_3B_B6A0537FA;Traes_3DS_EAC6083C1;Traes_5DL_885A58CBA;Traes_6DL_C3C1D4F54;Traes_7DL_58217D4F3	K00234+K00234+K00164+K01681+K01681+K00235+K01900+K01648
Ribosome	ko03010	47	1407	1171	16081	Traes_1BS_DD36A7A9B;Traes_2AL_CB3FF487A;Traes_2AS_C7813CD47;Traes_2BL_E017D35AF;Traes_2BL_E5D1E69D1;Traes_2DL_41EF8C485;Traes_3AL_F2429E204;Traes_3B_62C323792;Traes_3B_6366BD172;Traes_3B_908116490;Traes_4AL_1CC60316B;Traes_4AL_BE1AD302B;Traes_4AS_2596A6FF4;Traes_4AS_3A4B10ED4;Traes_4AS_5C2E130E1;Traes_4AS_C420DEB6D;Traes_4AS_FEF56D921;Traes_4BL_1C2617C3B;Traes_4BL_79FDAA123;Traes_4BL_7D2DDCA26;Tr…	K02987+K02961+K02991+K02964+K02932+K02961+K02887+K02871+K02913+K02871+K02881+K02988+K02864+K02885+K02876+K02945+K02926+K02946+K02927+K02984+K02864+K02945+K02945+K02926+K02876+K02885+K02867+K02864+K02933+K02867+K02879+K02960+K02879+K02881+K02879+K02881+K02904+K02939+K02906+K02939+K02895+K02941+K02895+K02895+K02865+K02935+K02978
Galactose metabolism	ko00052	57	239	1171	16081	Traes_1AL_48869CC01;Traes_1AL_EA8BACE9E;Traes_1DL_59EBCA2C0;Traes_2AL_06EF31003;Traes_2AL_6DEEE3C3E;Traes_2BL_226D32292;Traes_2BL_716275274;Traes_2BL_7911433A3;Traes_2BL_B38832294;Traes_2BS_E15A746F5;Traes_2DL_101B4AEDE;Traes_2DL_AEE535136;Traes_2DL_C72357F81;Traes_2DL_D69BADB77;Traes_2DS_801413892;Traes_3AL_CAE12F07B;Traes_3AS_2FEC43365;Traes_3AS_AA24D4461;Traes_3B_39E896278;Traes_3B_591441C29;T…	K01193+K00844+K01193+K00849+K01193+K01187+K01187+K01187+K01193+K00844+K01187+K00849+K01193+K01187+K00844+K00844+K12316+K12316+K00844+K00844+K00844+K00850+K00844+K01193+K01193+K01193+K01193+K01193+K01193+K07407+K01193+K07407+K07407+K01193+K01193+K00849+K07407+K01193+K01193+K01193+K01193+K01193+K01193+K00850+K01193+K01193+K01193+K01193+K01187+K01187+K01193+K01193+K00850+K01193+K07407+K01193+K01187
Tropane, piperidine and pyridine alkaloid biosynthesis	ko00960	11	50	1171	16081	Traes_1AL_9D6B86169;Traes_1AL_BCD7C5B8B;Traes_1BL_D8276D3DB;Traes_1DL_4D8CFB738;Traes_2DL_1FF716E43;Traes_3AL_B137CC856;Traes_3B_0CDF6A16D;Traes_3DL_870617108;Traes_4AS_C983F8C8B;Traes_4DL_6CA7BA51C;Traes_6AL_B5696E73D	K00815+K00815+K00815+K00815+K00276+K00813+K00813+K00813+K08081+K08081+K00276
Propanoate metabolism	ko00640	10	121	1171	16081	Traes_2AL_C2F94CD5F;Traes_2BL_35037E6EB;Traes_2DL_04892661A;Traes_2DL_DB29E1FA5;Traes_5BL_D509A06B4;Traes_5DL_9ED6A8DF6;Traes_6AL_C7D2C37F4;Traes_6BL_F0F425CF5;Traes_6DL_C3C1D4F54;Wheat_newGene_4646	K00140+K00128+K00128+K00128+K00128+K00128+K00128+K00128+K01900+K00626
Protein export	ko03060	19	212	1171	16081	Traes_1AL_E4C9AC319;Traes_1BL_5E6348229;Traes_1DL_AF0DC77FE;Traes_3B_4872F0D00;Traes_4AS_2D88ED3F8;Traes_4BL_268EB5B53;Traes_4DL_BC172CD5D;Traes_4DL_BE50C5130;Traes_5AL_4813E3F59;Traes_5AL_E2EDB0621;Traes_5AS_0E0328316;Traes_5BL_64C8EB461;Traes_5BL_74A88BD25;Traes_5BL_BEC0122D2;Traes_5DL_591527CD9;Traes_5DL_F8418DFFD;Traes_5DL_FD6CE861A;Traes_6DL_C12E32A60;Traes_7BL_68AA064BC	K13280+K13280+K13280+K03110+K10956+K10956+K09490+K10956+K12948+K03100+K09481+K03100+K12948+K03107+K12948+K03100+K12948+K12275+K07342
Limonene and pinene degradation	ko00903	10	63	1171	16081	Traes_2BL_35037E6EB;Traes_2DL_04892661A;Traes_2DL_DB29E1FA5;Traes_5BL_D509A06B4;Traes_5DL_9ED6A8DF6;Traes_6AL_C7D2C37F4;Traes_6BL_F0F425CF5;Traes_7AS_7577D92CD;Traes_7BS_803489ECB;Traes_7DS_A60E1357C	K00128+K00128+K00128+K00128+K00128+K00128+K00128+K00120+K00120+K00120
Terpenoid backbone biosynthesis	ko00900	9	159	1171	16081	Traes_1BL_5323ECD61;Traes_1DL_B80AD8BEF;Traes_2AS_94CB1CAD3;Traes_2DL_676AA4883;Traes_2DS_A70A40F38;Traes_3AL_8C6F4F66A;Traes_3B_E5EF74657;Traes_3DL_2402B940F;Wheat_newGene_4646	K00787+K00787+K01823+K00787+K01823+K00919+K11778+K00787+K00626
Amino sugar and nucleotide sugar metabolism	ko00520	54	334	1171	16081	Traes_1AL_C4B40A214;Traes_1AL_DF3BE19C4;Traes_1AL_EA8BACE9E;Traes_1BL_190920E1E;Traes_1BL_1CCF44ECE;Traes_1BL_74B2CA073;Traes_1BS_757804D58;Traes_1DL_1F7D352CA;Traes_1DL_5AFDF8430;Traes_1DS_0435E9A1F;Traes_2AL_06EF31003;Traes_2AL_225DFC16A;Traes_2AL_C9805C935;Traes_2AS_2E29B0008;Traes_2AS_BAD28E539;Traes_2BL_2D440C559;Traes_2BS_E15A746F5;Traes_2DL_17E028CA3;Traes_2DL_AEE535136;Traes_2DS_801413892…	K10046+K06118+K00844+K00975+K10046+K06118+K01810+K10046+K06118+K01810+K00849+K01183+K01183+K13648+K01183+K01183+K00844+K01183+K00849+K00844+K00844+K01809+K00844+K00844+K01809+K00844+K01809+K00844+K00012+K00971+K00971+K00012+K00971+K00971+K00971+K00012+K00975+K12448+K00975+K08679+K00820+K00849+K08679+K12451+K08679+K12451+K12451+K00847+K13648+K00975+K13648+K00975+K00847+K00975
Circadian rhythm - plant	ko04712	6	80	1171	16081	Traes_2BL_07EC87598;Traes_4AL_6C152CCAE;Traes_5AL_B4C8B78CF;Traes_6AL_CA27B1396;Traes_6BL_784C950E0;Traes_6BL_D9F3AF4C9	K00660+K12116+K03097+K12118+K12119+K12118
Benzoxazinoid biosynthesis	ko00402	2	27	1171	16081	Traes_1BL_EAC2B15DB;Traes_7BS_5FE261AAA	K13228+K13228
Purine metabolism	ko00230	35	730	1171	16081	Traes_1BL_0F3EC32CD;Traes_1DL_EF25EAC0D;Traes_2AL_03BB64E8A;Traes_2AS_1ECC1BEDE;Traes_2AS_C991F40C5;Traes_2BL_187D5DB21;Traes_2BL_1F6F67F99;Traes_2BS_F82F6EB28;Traes_2DL_0085274CD;Traes_2DL_3B2B9300C;Traes_2DL_4B7D9D961;Traes_2DL_A792D76FC;Traes_2DL_F836B678E;Traes_2DS_08BEDE76B;Traes_2DS_9920CC85C;Traes_3AL_288632FF6;Traes_3AL_5CF90868A;Traes_3AL_687257E14;Traes_3DS_90E0B2BE9;Traes_4AS_A795672BE…	K03002+K01952+K03006+K01488+K01488+K03006+K00759+K01488+K00873+K01466+K00759+K00962+K03006+K01488+K01488+K00602+K03787+K03018+K11808+K00860+K14641+K00860+K00939+K03017+K00088+K00873+K00939+K03017+K03017+K00939+K00759+K03021+K01945+K03022+K10807
Pantothenate and CoA biosynthesis	ko00770	15	78	1171	16081	Traes_1AL_1DC9BD199;Traes_1BL_708C02E25;Traes_1BL_FE986890F;Traes_1DL_3B1A895B8;Traes_1DL_F17BA285B;Traes_4BL_CB4A045D1;Traes_4DL_90DB24B4F;Traes_4DL_9D7A18BBC;Traes_5AL_727C588D0;Traes_6AL_A107843EF;Traes_6BL_71992735B;Traes_6DL_775A87048;Traes_6DS_649D6E5FD;Traes_7BS_36E4AE13A;Wheat_newGene_12240	K00053+K00826+K00053+K00053+K00826+K00826+K00826+K00826+K00826+K01653+K01653+K01653+K02318+K01687+K00053
Pentose and glucuronate interconversions	ko00040	17	126	1171	16081	Traes_2AS_65AE95B94;Traes_2BL_35037E6EB;Traes_2BS_7EE368753;Traes_2BS_C02C5A463;Traes_2DL_04892661A;Traes_2DL_DB29E1FA5;Traes_3B_1CB6BA55F;Traes_4AL_8845F411B;Traes_4BS_773925576;Traes_4DS_4C6846850;Traes_5BL_D509A06B4;Traes_5BS_E7ADA47A4;Traes_5DL_9ED6A8DF6;Traes_5DS_76C825F2B;Traes_6AL_3EC6089A6;Traes_6AL_C7D2C37F4;Traes_6BL_F0F425CF5	K01051+K00128+K01051+K01051+K00128+K00128+K01051+K00012+K00012+K00012+K00128+K01051+K00128+K01051+K01051+K00128+K00128
alpha-Linolenic acid metabolism	ko00592	7	100	1171	16081	Traes_3AS_AA474B823;Traes_4AL_F2150FCDC;Traes_4BS_E85B59834;Traes_5BL_10BFBACCA;Traes_5BL_E13A2FBD01;Traes_6DS_29909DEE1;Wheat_newGene_18263	K10527+K01047+K01047+K01723+K01723+K10528+K01047
Plant hormone signal transduction	ko04075	129	582	1171	16081	Traes_1AL_1FFBFB058;Traes_1AL_5A4E3C4FC;Traes_1AL_5FFFBAB47;Traes_1AL_A382ADCCC;Traes_1BL_ACAA87960;Traes_1BL_DE2CF9613;Traes_1DL_4365F7CA3;Traes_1DL_D9BA83221;Traes_2AL_A26170C43;Traes_2BL_5191CFAEC;Traes_2BL_5E8661DC61;Traes_2BL_7B5F5E6F1;Traes_2BL_BD5F3380A;Traes_2DL_6C6BA8406;Traes_3AL_5490CF370;Traes_3AL_561A00448;Traes_3AL_624E13D46;Traes_3AL_9FF70791B;Traes_3AL_A91F0938A;Traes_3AL_C8E529EE…	K14432+K14496+K14498+K14506+K14506+K14432+K14506+K14432+K14492+K14488+K14488+K14488+K14492+K14492+K14431+K14486+K14432+K14432+K14489+K14432+K13415+K13946+K14432+K14508+K14432+K14492+K14432+K14492+K14498+K14432+K14432+K14487+K14489+K14432+K13415+K14431+K13946+K14487+K13415+K14432+K14509+K14431+K14490+K14490+K14494+K14496+K13946+K14490+K14431+K14431+K14498+K14431+K14431+K14498+K14488+K14431+K14431+…
RNA transport	ko03013	22	616	1171	16081	Traes_1AS_6CACE309E;Traes_1BL_7925F6427;Traes_2BL_C97C342F5;Traes_2BL_F9003E10F;Traes_2BS_64F2A8C5B;Traes_2DS_7C52E51F8;Traes_3DS_FCA617ED9;Traes_4AL_3051E51BE;Traes_4AS_71D646704;Traes_4BL_44010E331;Traes_4DS_79D16595F;Traes_5BL_32B427727;Traes_5BL_E15A61946;Traes_5DS_7E06B69BD;Traes_6AS_CB80AF5D2;Traes_6BS_3BFEDA2C5;Traes_7DL_D7072989C;Wheat_newGene_22863;Wheat_newGene_27146;Wheat_newGene_3320;…	K14298+K12812+K03260+K14293+K03231+K03231+K03254+K03246+K03237+K14325+K03246+K03254+K03253+K03240+K14310+K14310+K03241+K14325+K13171+K13171+K13171+K14325
Base excision repair	ko03410	6	133	1171	16081	Traes_1DS_41690F527;Traes_3B_FB4B9F334;Traes_6BL_EAB9D6190;Traes_7AL_5F518BA6A;Wheat_newGene_16722;Wheat_newGene_31952	K10798+K01142+K04802+K01246+K04802+K10773
Pyruvate metabolism	ko00620	31	294	1171	16081	Traes_1AL_123EE6854;Traes_1AL_5738CCBF8;Traes_1AL_931BB17DA;Traes_1AL_E5E41283E;Traes_1AS_34238D0B4;Traes_1BL_AAC4D956E;Traes_1DL_88D2ACD05;Traes_1DL_925B198C1;Traes_1DL_D934ABFC8;Traes_2BL_35037E6EB;Traes_2DL_0085274CD;Traes_2DL_04892661A;Traes_2DL_DB29E1FA5;Traes_3AL_416AB0A5B;Traes_3AL_681758236;Traes_3AL_C0D1C4403;Traes_3AL_DA008F010;Traes_3B_4F76D41C5;Traes_3DL_A62754CCA;Traes_3DL_F982BF0FB;…	K01006+K01006+K01006+K01006+K01759+K01006+K01006+K01006+K01006+K00128+K00873+K00128+K00128+K00029+K01595+K00029+K00029+K01595+K01595+K00029+K01649+K01649+K00873+K01649+K00128+K00128+K01649+K00128+K00128+K01595+K00626
mRNA surveillance pathway	ko03015	9	398	1171	16081	Traes_1BL_7925F6427;Traes_3B_60C9DF075;Traes_4BL_44010E331;Traes_6BS_44A648A2C;Wheat_newGene_22863;Wheat_newGene_27146;Wheat_newGene_3320;Wheat_newGene_6729;Wheat_newGene_8305	K12812+K03265+K14325+K14376+K14325+K13171+K13171+K13171+K14325
Sulfur metabolism	ko00920	8	120	1171	16081	Traes_3DL_15DCE1ED9;Traes_4AS_A795672BE;Traes_4AS_AA3629BB5;Traes_4DL_F0BD3ED25;Traes_5AL_9BB8F318F;Traes_5DL_EF1C26105;Traes_7AL_2BD8D3641;Traes_7BL_91E996D71	K01738+K00860+K00640+K00860+K13034+K13034+K01738+K01738
Vitamin B6 metabolism	ko00750	5	32	1171	16081	Traes_3AL_D7CFEE0F61;Traes_3B_BEA9FA55F1;Traes_3DL_2FC67209E;Traes_4BS_34C44F453;Traes_4DS_18D8A5F2A	K01733+K01733+K01733+K06215+K06215
Carotenoid biosynthesis	ko00906	8	60	1171	16081	Traes_3B_BE6D0DAE01;Traes_4DL_4DC86DBED;Traes_5BL_553A52826;Traes_5BL_667D47F86;Traes_6AL_077524EE1;Traes_6AS_967762C53;Traes_6DL_037954803;Traes_6DL_BC3D89A7A	K14606+K02294+K09843+K02291+K09843+K06443+K09840+K09843
Flavonoid biosynthesis	ko00941	9	136	1171	16081	Traes_1AL_46F40DCDD;Traes_1BL_2426A1F42;Traes_2AL_75396858D;Traes_2BL_07EC87598;Traes_2BL_E3C1E6450;Traes_2DL_F47B9B20E;Traes_6DL_0D44EDC0E;Traes_6DL_7CDC20F31;Traes_7AL_1870F5894	K05280+K05280+K00475+K00660+K00475+K00475+K13065+K05278+K00487
Phagosome	ko04145	16	266	1171	16081	Traes_3B_4A1C1AD91;Traes_3B_DC8DA8CCB;Traes_3DS_00C7E4F74;Traes_3DS_70A4D6626;Traes_4AL_4BB1E1432;Traes_4AL_5E6BE848E;Traes_4AL_FF377A215;Traes_4AS_2D88ED3F8;Traes_4BL_268EB5B53;Traes_4BS_0BDB0D05C;Traes_4DL_BE50C5130;Traes_5AS_0E0328316;Traes_5BL_DE1B9668E;Traes_7AL_A71877D6D;Traes_7BL_68AA064BC;Wheat_newGene_11294	K04392+K01365+K02150+K04392+K05692+K08057+K07375+K10956+K10956+K07375+K10956+K09481+K02148+K02150+K07342+K02147
RNA polymerase	ko03020	10	370	1171	16081	Traes_1BL_0F3EC32CD;Traes_2AL_03BB64E8A;Traes_2BL_187D5DB21;Traes_2DL_F836B678E;Traes_3AL_687257E14;Traes_5AS_566927528;Traes_5BS_4C0A12D38;Traes_5DS_01280ADA7;Traes_6DS_002CE489F;Wheat_newGene_22195	K03002+K03006+K03006+K03006+K03018+K03017+K03017+K03017+K03021+K03022
DNA replication	ko03030	3	184	1171	16081	Traes_6BL_EAB9D6190;Wheat_newGene_16722;Wheat_newGene_5933	K04802+K04802+K02540
Nitrogen metabolism	ko00910	36	248	1171	16081	Traes_1AS_6BDC65775;Traes_1BL_35C0B2A74;Traes_1DL_7F36F803A;Traes_1DS_A171C7D59;Traes_2AL_9EC3226F7;Traes_2AS_958327519;Traes_2AS_EC4ADE04E;Traes_2BL_13D5272D7;Traes_2BL_342BDEA35;Traes_2BL_EE22FBE18;Traes_2BS_88CF42F2E;Traes_2DL_30F8555D4;Traes_2DL_F84FA50B2;Traes_2DS_28CA50371;Traes_3AL_4F4132490;Traes_3B_73957187E;Traes_3DL_B58F5DEEF;Traes_4AL_617175E26;Traes_4AS_C19AB3A1A;Traes_4BL_CE89EFA19;…	K10775+K00261+K01725+K10775+K10775+K10775+K10775+K10775+K01915+K10775+K10775+K10775+K01915+K10775+K01673+K01673+K01673+K01674+K01953+K01953+K01915+K01953+K01953+K01915+K01455+K01501+K13064+K00360+K00360+K01915+K01455+K01455+K01915+K00366+K01455+K01673
Ubiquitin mediated proteolysis	ko04120	20	431	1171	16081	Traes_1AL_4820D80E2;Traes_1BS_3644A9277;Traes_1DL_33A487FF6;Traes_1DL_F58BB4E2B;Traes_1DS_2180FD022;Traes_2BS_1D691A35F;Traes_2BS_20BCFE1EE;Traes_3B_852298DCF;Traes_4AL_F741E66BB;Traes_4AS_091CDD198;Traes_4DL_99308AE34;Traes_4DL_9992A99F2;Traes_4DL_99F095583;Traes_5AS_8A0E6E7AD;Traes_5BS_CCDBFFE79;Traes_5DS_3276C3054;Traes_6BS_0A38324FC;Traes_6BS_60289FA38;Traes_7AL_4F3563535;Traes_7AL_7DB8A9E73	K10144+K03347+K10599+K10590+K03347+K10685+K10685+K10686+K03094+K03178+K10599+K03178+K03178+K03094+K03094+K03094+K10583+K03094+K03094+K10684
Arginine and proline metabolism	ko00330	35	263	1171	16081	Traes_1AL_49393CDA7;Traes_1BL_35C0B2A74;Traes_1BL_46DCF8472;Traes_1DL_0BB66CF71;Traes_1DL_2E85568A1;Traes_1DL_4888B2B05;Traes_2BL_342BDEA35;Traes_2BL_35037E6EB;Traes_2DL_04892661A;Traes_2DL_DB29E1FA5;Traes_2DL_F84FA50B2;Traes_2DS_BDB446EA2;Traes_3AL_30C0103A0;Traes_3AL_B137CC856;Traes_3B_0CDF6A16D;Traes_3B_C4683D0FA;Traes_3DL_3E215D878;Traes_3DL_870617108;Traes_4AL_30166AE64;Traes_4AS_80C28495A;T…	K12657+K00261+K00294+K12657+K12657+K00294+K01915+K00128+K00128+K00128+K01915+K14682+K12657+K00813+K00813+K12657+K12657+K00813+K01583+K00472+K01915+K00472+K00128+K00128+K01915+K00472+K00128+K01915+K00128+K13427+K01915+K00472+K14455+K14455+K14455
Peroxisome	ko04146	18	269	1171	16081	Traes_1AS_522839777;Traes_3AL_899F92263;Traes_4AL_11FA5063B;Traes_4AL_433F090E0;Traes_5AL_41808AC55;Traes_5AL_D021B0BF5;Traes_5BL_034CDA80D;Traes_5DL_AB89107D7;Traes_6AS_7FB8F9A66;Traes_6AS_9C1448815;Traes_6DS_3522B8EF6;Traes_7AL_65B1F0872;Traes_7AS_9FAAF308F;Traes_7BL_7A3B8A199;Traes_7DL_44F6042FE;Wheat_newGene_20174;Wheat_newGene_22809;Wheat_newGene_24781	K01897+K12663+K01897+K04564+K01897+K01897+K01897+K01897+K03781+K13342+K03781+K03781+K13342+K03781+K03781+K13342+K13342+K07513
Fatty acid biosynthesis	ko00061	7	100	1171	16081	Traes_2DL_5F9D707F2;Traes_5BL_02426CD3F;Traes_5BL_25F079DC2;Traes_5BL_76C91350F;Traes_5DL_B0F90E4E7;Traes_7AL_DE59ED46C;Wheat_newGene_2778	K09458+K00059+K03921+K03921+K03921+K10781+K09458
Glycine, serine and threonine metabolism	ko00260	26	163	1171	16081	Traes_1AL_1D8244B27;Traes_1AL_8EF2B803D;Traes_1BL_A16EFC055;Traes_1BL_C6ACA137C;Traes_1DL_A890AB24C;Traes_2DL_1FF716E43;Traes_3AL_D7CFEE0F61;Traes_3AS_2BA6CAF50;Traes_3AS_30CF6661C;Traes_3B_BEA9FA55F1;Traes_3DL_2FC67209E;Traes_4AS_3004DDF90;Traes_4BL_D3A9ED55E;Traes_4DL_64B877D01;Traes_4DL_F6F93D1DF;Traes_4DS_ADDF0A700;Traes_5AL_EAE1A5561;Traes_5BL_2C0792D10;Traes_5DS_BE6F6434E;Traes_6AL_42AEB529…	K00827+K00600+K00058+K00827+K00827+K00276+K01733+K00058+K00058+K01733+K01733+K00827+K00827+K01620+K00827+K01754+K12524+K12524+K01754+K00130+K00276+K06001+K06001+K00058+K00058+K06001
Phenylpropanoid biosynthesis	ko00940	44	324	1171	16081	Traes_1AS_6BDC65775;Traes_1DS_A171C7D59;Traes_2AL_9EC3226F7;Traes_2AL_F83C1236C;Traes_2AS_958327519;Traes_2AS_EC4ADE04E;Traes_2BL_13D5272D7;Traes_2BL_5FD649D78;Traes_2BL_EE22FBE18;Traes_2BL_F12DFCD3F;Traes_2BS_2EDCB210E;Traes_2BS_88CF42F2E;Traes_2BS_CADAA49C9;Traes_2DL_30F8555D4;Traes_2DL_717EBE548;Traes_2DS_28CA50371;Traes_2DS_82AF233B4;Traes_2DS_BBACA8F7F;Traes_3AL_61E79425F;Traes_3AL_9393861EC…	K10775+K10775+K10775+K00430+K10775+K10775+K10775+K00430+K10775+K00430+K05350+K10775+K11188+K10775+K00430+K10775+K11188+K11188+K12355+K12355+K00430+K12355+K05350+K00430+K01188+K00430+K00430+K05350+K05350+K05350+K13064+K13065+K00487+K00083+K00430+K12355+K12355+K00430+K12355+K00083+K00430+K00430+K00430+K00430
Cysteine and methionine metabolism	ko00270	36	342	1171	16081	Traes_1AL_468A87BEC;Traes_1AL_9D6B86169;Traes_1AL_BCD7C5B8B;Traes_1BL_84977D514;Traes_1BL_D8276D3DB;Traes_1DL_4D8CFB738;Traes_1DL_C56A58B40;Traes_2BL_7CB114AFD;Traes_3AL_B137CC856;Traes_3B_0CDF6A16D;Traes_3B_442CB5CCE;Traes_3DL_15DCE1ED9;Traes_3DL_870617108;Traes_4AS_0194CD713;Traes_4AS_AA3629BB5;Traes_4BS_5930EF5D6;Traes_4BS_C9070AEA4;Traes_4DL_A74B9AF77;Traes_4DS_BB124F81F;Traes_5AL_9BB8F318F;T…	K08967+K00815+K00815+K01761+K00815+K00815+K08967+K01762+K00813+K00813+K00547+K01738+K00813+K00558+K00640+K01762+K00549+K00558+K01762+K13034+K12524+K12524+K00558+K01011+K13034+K05933+K00789+K05933+K05933+K01738+K14455+K14455+K01738+K00558+K14455+K01011
ABC transporters	ko02010	2	19	1171	16081	Traes_2AL_50899F7A7;Traes_7BS_A38FF94BD	K05658+K05674
Porphyrin and chlorophyll metabolism	ko00860	22	180	1171	16081	Traes_1AL_1A98A80B4;Traes_1AL_A02E2798D;Traes_1AL_BB3D071F8;Traes_1BL_78D0F4408;Traes_1DL_73FD26D70;Traes_1DL_E3A5B2257;Traes_2AL_DF262E611;Traes_2BS_900C81EC8;Traes_3AS_E846552A6;Traes_3B_773117A7A;Traes_3DS_487C7C08D;Traes_4AL_2D1E33772;Traes_5AS_3354E01BA;Traes_5BS_5C3BA5328;Traes_5DL_95DBDBAD1;Traes_6AS_CCA146AEA;Traes_6BS_9C2C7E4BE;Traes_6DL_8AFCDA0CB;Traes_6DS_5CD55B199;Traes_7AS_888AC8768;…	K04040+K01885+K00218+K00218+K04040+K00218+K00228+K01885+K01885+K08101+K13606+K03428+K00231+K00231+K00522+K01749+K01749+K00228+K01698+K02492+K13545+K02492
Basal transcription factors	ko03022	8	193	1171	16081	Traes_1AS_CAED62262;Traes_3AL_E5661FD3C;Traes_3B_2E77D9675;Traes_3B_3902604E0;Traes_3B_53C04B2E8;Traes_5AL_C2F7885B5;Traes_5BL_EF958406F;Traes_6DL_FDF618DC3	K03131+K03126+K03124+K03126+K10843+K03124+K03124+K03137
Spliceosome	ko03040	22	669	1171	16081	Traes_1AS_FCEBE0781;Traes_1BL_7925F6427;Traes_1BS_150B8BF86;Traes_1DL_33A487FF6;Traes_1DL_F4054B1BB;Traes_2DS_00E5C6128;Traes_3B_B67388A96;Traes_3DS_FC42D772D;Traes_4AL_348E237B5;Traes_4AS_894CED0DA;Traes_4BL_8C0E579F8;Traes_4BL_B288394D4;Traes_4DL_18CFF4F7C;Traes_4DL_1EA1CB86A;Traes_4DL_7B7B7B0A8;Traes_4DL_99308AE34;Traes_4DL_B5D080823;Traes_5BS_56822FC9B;Traes_5DS_775F770D9;Traes_7DL_AFB9695B2;…	K11093+K12812+K11093+K10599+K12842+K12867+K03283+K12862+K03283+K03283+K03283+K03283+K12662+K12662+K03283+K10599+K03283+K03283+K03283+K12839+K12813+K12813
Ascorbate and aldarate metabolism	ko00053	19	131	1171	16081	Traes_1AL_C4B40A214;Traes_1BL_1CCF44ECE;Traes_1DL_1F7D352CA;Traes_2AS_2B95E681C;Traes_2BL_35037E6EB;Traes_2BL_E3222439E;Traes_2DL_04892661A;Traes_2DL_DB29E1FA5;Traes_4AL_8845F411B;Traes_4BS_773925576;Traes_4DS_4C6846850;Traes_5BL_D509A06B4;Traes_5DL_9ED6A8DF6;Traes_6AL_80FD46553;Traes_6AL_C7D2C37F4;Traes_6BL_83DE6DC09;Traes_6BL_F0F425CF5;Traes_6DL_2A99B8CDC;Traes_7AL_1BC53C605	K10046+K10046+K10046+K00434+K00128+K00434+K00128+K00128+K00012+K00012+K00012+K00128+K00128+K00434+K00128+K00434+K00128+K00434+K00469
Oxidative phosphorylation	ko00190	20	1897	1171	16081	Traes_1AS_24698E890;Traes_1AS_7BE105095;Traes_1AS_8E8E8C629;Traes_1AS_90677C42C;Traes_1BS_1514DE4E9;Traes_1DS_1A28F75E1;Traes_1DS_EF07A3CBD;Traes_2AL_B01D7795F;Traes_2AL_E5DCB4E2E;Traes_3AL_599DA5365;Traes_3AL_F067BB20E;Traes_3B_9FA95C4B9;Traes_3DL_19AC8A40A;Traes_3DL_9DFCC5F37;Traes_3DS_00C7E4F74;Traes_5BL_DE1B9668E;Traes_5DL_885A58CBA;Traes_7AL_A71877D6D;Traes_7DS_B3EB32ED4;Wheat_newGene_11294	K01507+K01507+K01507+K01507+K01507+K01507+K01507+K00234+K00234+K03885+K03885+K03885+K03885+K03885+K02150+K02148+K00235+K02150+K03885+K02147
Protein processing in endoplasmic reticulum	ko04141	67	647	1171	16081	Traes_1BL_5FFF3DBA5;Traes_1BS_3644A9277;Traes_1DS_2180FD022;Traes_2AL_63DF92901;Traes_2AS_67EFE0FAE;Traes_2BL_76602B381;Traes_3AS_396386369;Traes_3AS_7E128A012;Traes_3AS_C6A90DC36;Traes_3B_3244BBC60;Traes_3B_B67388A96;Traes_3B_C890FB4ED;Traes_3B_E5330A091;Traes_3B_FF5612AF8;Traes_3DS_0BDF2E609;Traes_3DS_525EC7388;Traes_3DS_909E445F1;Traes_3DS_BC0C261A51;Traes_3DS_BDB9CF85A;Traes_3DS_E1BF0B967;Tra…	K04523+K03347+K03347+K13993+K04079+K13993+K13993+K13993+K13993+K13993+K03283+K13993+K13993+K13993+K13993+K13993+K13993+K13993+K13993+K13993+K03283+K10666+K08057+K13993+K09580+K03094+K10956+K13525+K03237+K03283+K14006+K10956+K03283+K03283+K13993+K14006+K09580+K13993+K03283+K03283+K09490+K10956+K13993+K09580+K04079+K09481+K03094+K13993+K03283+K03094+K03094+K03283+K09580+K09503+K03094+K12275+K09580+…
Valine, leucine and isoleucine biosynthesis	ko00290	22	142	1171	16081	Traes_1AL_1DC9BD199;Traes_1BL_708C02E25;Traes_1BL_FE986890F;Traes_1DL_3B1A895B8;Traes_1DL_F17BA285B;Traes_2BL_48BC152F9;Traes_4BL_CB4A045D1;Traes_4DL_90DB24B4F;Traes_4DL_9D7A18BBC;Traes_4DS_ADDF0A700;Traes_5AL_5A931BF50;Traes_5AL_727C588D0;Traes_5BL_36FA5F5A2;Traes_5BL_C8AA97724;Traes_5DL_FBCE5007F;Traes_5DS_BE6F6434E;Traes_6AL_A107843EF;Traes_6AS_5D4E461FD;Traes_6BL_71992735B;Traes_6DL_775A87048…	K00053+K00826+K00053+K00053+K00826+K01873+K00826+K00826+K00826+K01754+K01649+K00826+K01649+K01649+K01649+K01754+K01653+K01703+K01653+K01653+K01687+K00053
Glyoxylate and dicarboxylate metabolism	ko00630	13	209	1171	16081	Traes_2BS_0AF61748C;Traes_2BS_640D008BF;Traes_3B_B6A0537FA;Traes_3DS_EAC6083C1;Traes_4DS_5862C19E6;Traes_6AL_815BEC676;Traes_6BL_A49D52952;Traes_6BL_EA4E40D6F;Traes_6DL_73BC6316F;Traes_7AS_712114E89;Traes_7BS_7222935B8;Traes_7DS_B30C70553;Wheat_newGene_4646	K01602+K01602+K01681+K01681+K00122+K01455+K01455+K01455+K01455+K00122+K00122+K00122+K00626
Ribosome biogenesis in eukaryotes	ko03008	11	361	1171	16081	Traes_2AL_141255412;Traes_2AS_362BBDD74;Traes_2BL_8CC2AF817;Traes_2BL_F867CF2D2;Traes_3AL_4602E3C0A;Traes_3B_F77697ECC;Traes_4DS_5BC6DC529;Traes_4DS_6204B46B3;Traes_5AL_B4C8B78CF;Traes_6BS_B87C41E78;Traes_7DS_A9C683A48	K14550+K12619+K14563+K14550+K12619+K07179+K06943+K14548+K03097+K11883+K07178
Taurine and hypotaurine metabolism	ko00430	18	47	1171	16081	Traes_1AL_031E97FA1;Traes_1BL_91A98E876;Traes_1DL_3132E9CF6;Traes_2AL_4314A430B;Traes_2AL_68F3EFE25;Traes_2BL_552B2D5A0;Traes_2DL_502A50864;Traes_2DL_53CC6EB25;Traes_3AS_3CB8A9C01;Traes_3DS_E756029E7;Traes_4DS_DAAEEC698;Traes_5AS_083EC1177;Traes_5AS_67018E1D7;Traes_5AS_AF0C57DE0;Traes_5BS_24BB8EF3C;Traes_5BS_681A69B60;Traes_5DS_06D6F4DAA;Traes_5DS_69F67D2ED	K10712+K10712+K10712+K00681+K00681+K00681+K00681+K00681+K01580+K01580+K01580+K10712+K10712+K10712+K10712+K10712+K10712+K10712
Carbon fixation in photosynthetic organisms	ko00710	40	378	1171	16081	Traes_1AL_123EE6854;Traes_1AL_5738CCBF8;Traes_1AL_931BB17DA;Traes_1AL_E5E41283E;Traes_1BL_AAC4D956E;Traes_1DL_88D2ACD05;Traes_1DL_925B198C1;Traes_1DL_D934ABFC8;Traes_2BS_0AF61748C;Traes_2BS_640D008BF;Traes_2DL_0085274CD;Traes_2DL_04AA47AA7;Traes_2DL_80DD45E69;Traes_2DS_C4237A91B;Traes_3AL_416AB0A5B;Traes_3AL_441C0AE1B;Traes_3AL_681758236;Traes_3AL_7476159C8;Traes_3AL_B137CC856;Traes_3AL_B8ED39820…	K01006+K01006+K01006+K01006+K01006+K01006+K01006+K01006+K01602+K01602+K00873+K05298+K05298+K00615+K00029+K01623+K01595+K01803+K00813+K01100+K00029+K00029+K01623+K00813+K01803+K01595+K01100+K01100+K01623+K01100+K00813+K01595+K00029+K05298+K05298+K00873+K01807+K01595+K00927+K00927
Isoquinoline alkaloid biosynthesis	ko00950	11	107	1171	16081	Traes_1AL_9D6B86169;Traes_1AL_BCD7C5B8B;Traes_1BL_D8276D3DB;Traes_1DL_4D8CFB738;Traes_2DL_1FF716E43;Traes_3AL_B137CC856;Traes_3B_0CDF6A16D;Traes_3B_32AE0BA64;Traes_3B_536609961;Traes_3DL_870617108;Traes_6AL_B5696E73D	K00815+K00815+K00815+K00815+K00276+K00813+K00813+K01592+K01592+K00813+K00276
Ether lipid metabolism	ko00565	4	94	1171	16081	Traes_4AL_8D0B3F9BC;Traes_4AL_F2150FCDC;Traes_4BS_E85B59834;Wheat_newGene_18263	K01114+K01047+K01047+K01047
Starch and sucrose metabolism	ko00500	130	492	1171	16081	Traes_1AL_48869CC01;Traes_1AL_48D8916DD;Traes_1AL_7531AC097;Traes_1AL_EA8BACE9E;Traes_1BL_190920E1E;Traes_1BL_2AE952A77;Traes_1BL_3071A7152;Traes_1BS_757804D58;Traes_1DL_48CC7D8E0;Traes_1DL_59EBCA2C0;Traes_1DS_0435E9A1F;Traes_2AL_6DEEE3C3E;Traes_2AL_77043B634;Traes_2AL_8E8343BA5;Traes_2AL_FE11B55BA;Traes_2AS_2E29B0008;Traes_2AS_3C5CB1C2C;Traes_2AS_65AE95B94;Traes_2AS_BDB406ADE;Traes_2AS_F2967D6F7…	K01193+K00697+K01194+K00844+K00975+K01194+K00697+K01810+K00697+K01193+K01810+K01193+K00700+K00695+K00700+K13648+K00705+K01051+K00705+K00695+K01187+K00700+K00700+K01187+K01187+K00700+K01193+K00695+K05350+K01051+K00695+K01051+K00844+K01187+K00695+K00700+K00700+K01193+K01187+K00700+K00844+K00695+K00844+K12316+K12316+K01051+K00844+K00688+K00844+K01087+K00844+K00844+K05350+K01193+K01193+K01193+K00012+…
Photosynthesis - antenna proteins	ko00196	9	109	1171	16081	Traes_1BL_E7A59AA9C;Traes_2AS_8169B126A;Traes_2DS_C2CFC5948;Traes_5BL_E3BC16326;Traes_5DL_C51E9ECBB;Traes_6AS_58D403D66;Traes_6BS_E28B54543;Traes_6DS_51B66DB37;Traes_7DS_205267E87	K08912+K08915+K08908+K08912+K08910+K08912+K08909+K08912+K08907
Histidine metabolism	ko00340	8	74	1171	16081	Traes_2BL_35037E6EB;Traes_2DL_04892661A;Traes_2DL_DB29E1FA5;Traes_3AL_0E6607DDB;Traes_5BL_D509A06B4;Traes_5DL_9ED6A8DF6;Traes_6AL_C7D2C37F4;Traes_6BL_F0F425CF5	K00128+K00128+K00128+K01590+K00128+K00128+K00128+K00128
One carbon pool by folate	ko00670	3	55	1171	16081	Traes_1AL_8EF2B803D;Traes_3AL_288632FF6;Wheat_newGene_25427	K00600+K00602+K01934
Glycosphingolipid biosynthesis - globo series	ko00603	5	45	1171	16081	Traes_5AS_CF2580F16;Traes_5BS_81D0B22AE;Traes_5BS_BD107D52D;Traes_5DS_CA6A5246B;Wheat_newGene_22820	K07407+K07407+K07407+K07407+K07407
Mismatch repair	ko03430	3	138	1171	16081	Traes_3DL_17AF7862E;Traes_6BL_EAB9D6190;Wheat_newGene_16722	K08734+K04802+K04802
Pentose phosphate pathway	ko00030	13	200	1171	16081	Traes_1BS_757804D58;Traes_1DS_0435E9A1F;Traes_2DS_C4237A91B;Traes_3AL_441C0AE1B;Traes_3AL_E9A97403A;Traes_3DL_2AAF732B7;Traes_3DS_37C9669CB;Traes_4DL_C32077899;Traes_6AS_62C3F99C5;Traes_6BS_83D68B5AE1;Traes_6DS_C6B1E3EE7;Traes_7AS_9D9ADE9BE;Traes_7DS_9A2080268	K01810+K01810+K00615+K01623+K01623+K01623+K00850+K00036+K00036+K01807+K00036+K00850+K00850
Thiamine metabolism	ko00730	2	35	1171	16081	Traes_1BL_45875A639;Traes_6DS_7BDE4D0B8	K00949+K14153
Phenylalanine, tyrosine and tryptophan biosynthesis	ko00400	18	138	1171	16081	Traes_1AL_9D6B86169;Traes_1AL_BCD7C5B8B;Traes_1BL_D8276D3DB;Traes_1DL_4D8CFB738;Traes_1DL_E0BBD66F4;Traes_2DL_2EEF17889;Traes_3AL_B137CC856;Traes_3B_0CDF6A16D;Traes_3DL_870617108;Traes_7AL_291471D52;Traes_7AL_6C94D6216;Traes_7AL_78692505E;Traes_7AS_069A1FA77;Traes_7BL_0029CE4EA;Traes_7DL_B00F9E29B;Traes_7DL_B58E2F317;Traes_7DL_CE994259E;Traes_7DS_351943FD9	K00815+K00815+K00815+K00815+K01626+K00891+K00813+K00813+K00813+K06001+K06001+K14455+K00891+K14455+K01817+K06001+K14455+K00891
Stilbenoid, diarylheptanoid and gingerol biosynthesis	ko00945	2	54	1171	16081	Traes_6DL_0D44EDC0E;Traes_7AL_1870F5894	K13065+K00487
Homologous recombination	ko03440	2	162	1171	16081	Traes_3AL_4695BA515;Traes_3AL_4DEC400EC	K03553+K03553
Riboflavin metabolism	ko00740	1	23	1171	16081	Traes_1AL_7D7FC9503	K14652
Zeatin biosynthesis	ko00908	4	51	1171	16081	Traes_1AS_9EC8AB796;Traes_2DL_14664B8E2;Traes_3B_CE9057560;Traes_7DL_6A6BEA0C5	K10760+K00791+K00279+K00279
Aminoacyl-tRNA biosynthesis	ko00970	25	308	1171	16081	Traes_1AL_A02E2798D;Traes_1BL_8C045AB78;Traes_2BL_48BC152F9;Traes_2BS_900C81EC8;Traes_3AS_E846552A6;Traes_3AS_E8F7CBED7;Traes_3B_0490784C0;Traes_3B_33AD5DD57;Traes_3B_50450B9D2;Traes_3DS_0A0650113;Traes_3DS_C17191AB0;Traes_4BL_E7CB51DF3;Traes_4DL_8C28EDB6C;Traes_4DS_85637526F;Traes_5AL_A1D74655B;Traes_5AS_2C1A7EF50;Traes_5BL_AD9E49059;Traes_5DS_A6AE32DCD;Traes_6AL_F0BA2F7FD;Traes_7AL_8765F32C5;Tr…	K01885+K01881+K01873+K01885+K01885+K01886+K01886+K01868+K01881+K01886+K01886+K01874+K01874+K01872+K01889+K01890+K01875+K01890+K01868+K01874+K01874+K01886+K01880+K01872+K01872
Diterpenoid biosynthesis	ko00904	12	101	1171	16081	Traes_2AL_85471F53F;Traes_2AL_B8AB48108;Traes_2BL_9E115B19F;Traes_2BL_FF2BB4801;Traes_4AL_795326026;Traes_7AL_151CAA335;Traes_7AL_73FE321EC;Traes_7AS_F627F2ED4;Traes_7DL_7921C2DAB;Traes_7DS_257B34BF1;Traes_7DS_760FDD8CD;Traes_7DS_F5B0CE6B8	K04124+K04124+K04124+K04124+K04123+K04120+K04122+K04123+K04122+K04123+K04123+K04123
Tryptophan metabolism	ko00380	16	125	1171	16081	Traes_2AS_4AB51ACE2;Traes_2BL_35037E6EB;Traes_2DL_04892661A;Traes_2DL_DB29E1FA5;Traes_5BL_7FB8945A4;Traes_5BL_D509A06B4;Traes_5DL_9ED6A8DF6;Traes_6AL_A49A6DF9A;Traes_6AL_C7D2C37F4;Traes_6AS_7FB8F9A66;Traes_6BL_F0F425CF5;Traes_6DS_3522B8EF6;Traes_7AL_65B1F0872;Traes_7BL_7A3B8A199;Traes_7DL_44F6042FE;Wheat_newGene_4646	K00164+K00128+K00128+K00128+K11817+K00128+K00128+K01501+K00128+K03781+K00128+K03781+K03781+K03781+K03781+K00626
Butanoate metabolism	ko00650	7	105	1171	16081	Traes_3AS_3CB8A9C01;Traes_3DS_E756029E7;Traes_4DS_DAAEEC698;Traes_6AL_A107843EF;Traes_6BL_71992735B;Traes_6DL_775A87048;Wheat_newGene_4646	K01580+K01580+K01580+K01653+K01653+K01653+K00626
Proteasome	ko03050	6	256	1171	16081	Traes_1BL_CF0FA226A;Traes_2BL_1D52B3866;Traes_4DS_5682875B0;Traes_7BS_E2E7D3A0B;Traes_7DL_9BA1451D6;Wheat_newGene_6789	K02738+K03038+K02735+K02731+K03030+K03035
Inositol phosphate metabolism	ko00562	12	171	1171	16081	Traes_1AL_D436FD4B3;Traes_2AL_C2F94CD5F;Traes_3AL_7476159C8;Traes_3B_40E635D6B;Traes_4AL_6B088591C;Traes_4AL_8D0B3F9BC;Traes_4DL_54A769EAC;Traes_4DL_7C90A8325;Traes_4DS_BEC810C3D;Traes_5AS_0B1FD1E0F;Traes_6DL_427E15814;Traes_7AL_1BC53C605	K00913+K00140+K01803+K01803+K00913+K01114+K01858+K05857+K00913+K01110+K00889+K00469
Fructose and mannose metabolism	ko00051	37	240	1171	16081	Traes_1AL_EA8BACE9E;Traes_1AS_68C560D6D;Traes_2BS_E15A746F5;Traes_2DS_801413892;Traes_3AL_441C0AE1B;Traes_3AL_7476159C8;Traes_3AL_CAE12F07B;Traes_3AL_E9A97403A;Traes_3AS_1264E19B5;Traes_3B_39E896278;Traes_3B_40E635D6B;Traes_3B_591441C29;Traes_3B_B295EF084;Traes_3DL_2AAF732B7;Traes_3DL_A51D7C6E3;Traes_3DS_270C696A0;Traes_3DS_37C9669CB;Traes_3DS_B18232005;Traes_4AS_B59D0F85B;Traes_4BL_455C9E392;Tra…	K00844+K01103+K00844+K00844+K01623+K01803+K00844+K01623+K01809+K00844+K01803+K00844+K01809+K01623+K00844+K01809+K00850+K00844+K00971+K00971+K00971+K00971+K00971+K00895+K00895+K00895+K00895+K00895+K00847+K00895+K00895+K00850+K00895+K00895+K00847+K00850+K00895
Cyanoamino acid metabolism	ko00460	20	108	1171	16081	Traes_1AL_8EF2B803D;Traes_2AL_4314A430B;Traes_2AL_68F3EFE25;Traes_2BL_552B2D5A0;Traes_2BS_2EDCB210E;Traes_2DL_502A50864;Traes_2DL_53CC6EB25;Traes_3B_B30ABAB03;Traes_3DL_1BF57CB6F;Traes_4AL_0BE08D907;Traes_4AS_5535CF08E;Traes_4BS_DE9B5B1AB;Traes_4DS_084803084;Traes_4DS_24F6CC544;Traes_5AL_9BB8F318F;Traes_5BL_D71570641;Traes_5DL_EF1C26105;Traes_6AL_A49A6DF9A;Traes_7AS_E5316198E;Traes_7DS_44A6EA49C	K00600+K00681+K00681+K00681+K05350+K00681+K00681+K08249+K08249+K05350+K01188+K05350+K05350+K05350+K13034+K13029+K13034+K01501+K13029+K13029
Plant-pathogen interaction	ko04626	24	284	1171	16081	Traes_1DL_F123E0151;Traes_1DS_A6733B734;Traes_2AL_07405FB60;Traes_2AS_67EFE0FAE;Traes_2BL_6E8764762;Traes_3AS_4461EF008;Traes_3B_50DC948CA;Traes_3B_595070322;Traes_3B_990298FF5;Traes_3B_B513CB8F11;Traes_3B_DA3A5B1E3;Traes_3DS_414F7595D;Traes_5AL_67878B82B;Traes_5AL_68844CE9B;Traes_5BL_CF34FCA90;Traes_5DL_7B6663784;Traes_6AS_AEA547287;Traes_6BL_A1759ED17;Traes_6BS_14412E13A;Traes_6BS_E63E326DB;Tra…	K05391+K13424+K13448+K04079+K13420+K13447+K13447+K12795+K13424+K13448+K12795+K13447+K04079+K13447+K13447+K05391+K13448+K02358+K13427+K13448+K13413+K13448+K13429+K13448
Natural killer cell mediated cytotoxicity	ko04650	5	66	1171	16081	Traes_3B_4A1C1AD91;Traes_3DS_70A4D6626;Traes_4DL_FBF95B5AF;Traes_5AL_F2D4ACCA3;Traes_6DS_A61864DB2	K04392+K04392+K06268+K06268+K04371
Steroid biosynthesis	ko00100	3	140	1171	16081	Traes_7AL_6322B76E7;Traes_7AL_ABCDD4F6C;Traes_7BL_7489BCBE6	K09828+K09828+K09828
Sphingolipid metabolism	ko00600	9	69	1171	16081	Traes_2BL_72A894373;Traes_2DL_96746F475;Traes_3B_68AC24B44;Traes_5AS_CF2580F16;Traes_5BS_81D0B22AE;Traes_5BS_BD107D52D;Traes_5DS_CA6A5246B;Traes_6BL_E2F8DAB34;Wheat_newGene_22820	K04712+K04712+K04718+K07407+K07407+K07407+K07407+K04715+K07407
beta-Alanine metabolism	ko00410	12	127	1171	16081	Traes_2BL_35037E6EB;Traes_2DL_04892661A;Traes_2DL_1FF716E43;Traes_2DL_DB29E1FA5;Traes_3AS_3CB8A9C01;Traes_3DS_E756029E7;Traes_4DS_DAAEEC698;Traes_5BL_D509A06B4;Traes_5DL_9ED6A8DF6;Traes_6AL_B5696E73D;Traes_6AL_C7D2C37F4;Traes_6BL_F0F425CF5	K00128+K00128+K00276+K00128+K01580+K01580+K01580+K00128+K00128+K00276+K00128+K00128
Glycerolipid metabolism	ko00561	26	178	1171	16081	Traes_1AL_DF3BE19C4;Traes_1BL_74B2CA073;Traes_1DL_03EFA2FE5;Traes_1DL_5AFDF8430;Traes_2BL_35037E6EB;Traes_2DL_04892661A;Traes_2DL_DB29E1FA5;Traes_3AS_47F5392A3;Traes_3B_4DEB84E2E;Traes_3DS_D232D9685;Traes_4AL_02F7D1B1F;Traes_4BL_D91A660B0;Traes_4BS_90B7D3855;Traes_5AS_CF2580F16;Traes_5BL_D509A06B4;Traes_5BS_81D0B22AE;Traes_5BS_BD107D52D;Traes_5DL_9ED6A8DF6;Traes_5DS_CA6A5246B;Traes_6AL_C7D2C37F4;…	K06118+K06118+K00002+K06118+K00128+K00128+K00128+K06119+K06119+K06119+K03715+K13508+K03715+K07407+K00128+K07407+K07407+K00128+K07407+K00128+K00128+K11155+K11155+K11155+K11155+K07407
Biosynthesis of unsaturated fatty acids	ko01040	9	145	1171	16081	Traes_2AS_0607B91CB;Traes_2BS_D7ED8BF9A;Traes_3AS_D687968CC;Traes_5AL_2A9F62419;Traes_5BL_02426CD3F;Traes_5BL_25F079DC2;Traes_5BL_76C91350F;Traes_5DL_B0F90E4E7;Wheat_newGene_24781	K10257+K10257+K10703+K10257+K00059+K03921+K03921+K03921+K07513
Ubiquinone and other terpenoid-quinone biosynthesis	ko00130	24	117	1171	16081	Traes_1AL_54089444F;Traes_1AL_9D6B86169;Traes_1AL_BCD7C5B8B;Traes_1BL_3C990DA25;Traes_1BL_D8276D3DB;Traes_1BL_F7316029B;Traes_1DL_4D8CFB738;Traes_1DL_A40C67163;Traes_2AL_73EA196D5;Traes_2AL_DA43D5542;Traes_2BL_D2FAF25E4;Traes_4AL_0FE4AF9D9;Traes_4AL_70D393C3B;Traes_4BL_FF6954EC1;Traes_4BS_52E8A2788;Traes_6AL_7139677C8;Traes_6BL_2D9A7C389;Traes_6DL_25C0F3FA3;Traes_6DL_85BE54005;Traes_7AL_0443F324A…	K09834+K00815+K00815+K09834+K00815+K09834+K00815+K09834+K06127+K06127+K06127+K12502+K02548+K02548+K12502+K05928+K05928+K12502+K05928+K09833+K09833+K09833+K09833+K06126
C5-Branched dibasic acid metabolism	ko00660	4	19	1171	16081	Traes_6AL_A107843EF;Traes_6AS_5D4E461FD;Traes_6BL_71992735B;Traes_6DL_775A87048	K01653+K01703+K01653+K01653
Pyrimidine metabolism	ko00240	21	642	1171	16081	Traes_1AL_B68AA4C68;Traes_1BL_0F3EC32CD;Traes_1BL_3A901257A;Traes_1BL_D633DA4E8;Traes_1DL_06F7DAE16;Traes_1DL_715725157;Traes_2AL_03BB64E8A;Traes_2BL_187D5DB21;Traes_2DL_A792D76FC;Traes_2DL_F836B678E;Traes_3AL_2A172A963;Traes_3AL_5CF90868A;Traes_3AL_687257E14;Traes_4DL_10FF37DDF;Traes_5AS_566927528;Traes_5BS_4C0A12D38;Traes_5DS_01280ADA7;Traes_5DS_DE0CBA02C;Traes_6DS_002CE489F;Wheat_newGene_22195…	K01937+K03002+K01937+K01937+K01937+K01937+K03006+K03006+K00962+K03006+K01937+K03787+K03018+K14641+K03017+K03017+K03017+K01520+K03021+K03022+K10807
Valine, leucine and isoleucine degradation	ko00280	18	167	1171	16081	Traes_1BL_708C02E25;Traes_1DL_F17BA285B;Traes_2AL_C2F94CD5F;Traes_2BL_35037E6EB;Traes_2DL_04892661A;Traes_2DL_DB29E1FA5;Traes_4BL_CB4A045D1;Traes_4DL_90DB24B4F;Traes_4DL_9D7A18BBC;Traes_5AL_727C588D0;Traes_5BL_BCA9D4B2F;Traes_5BL_D509A06B4;Traes_5DL_9ED6A8DF6;Traes_6AL_C7D2C37F4;Traes_6BL_F0F425CF5;Traes_7AL_EA2848B17;Wheat_newGene_24781;Wheat_newGene_4646	K00826+K00826+K00140+K00128+K00128+K00128+K00826+K00826+K00826+K00826+K00166+K00128+K00128+K00128+K00128+K00020+K07513+K00626
Glycosaminoglycan degradation	ko00531	1	34	1171	16081	Traes_2AL_F9BC5CCEA	K01205
N-Glycan biosynthesis	ko00510	3	150	1171	16081	Traes_4DL_21604FA6D;Traes_6AS_680CEF9F6;Traes_7BL_9DC8F9B99	K03842+K00737+K12670
Glycerophospholipid metabolism	ko00564	11	249	1171	16081	Traes_1BL_6419FCF64;Traes_1DS_6390AA4DD;Traes_2AS_94B4AEA5F;Traes_2BL_A73179F08;Traes_2BS_669081DD3;Traes_4AL_8D0B3F9BC;Traes_4AL_F2150FCDC;Traes_4BL_D91A660B0;Traes_4BS_E85B59834;Wheat_newGene_18263;Wheat_newGene_5312	K08730+K01126+K01126+K06129+K01126+K01114+K01047+K13508+K01047+K01047+K06129
Synthesis and degradation of ketone bodies	ko00072	1	31	1171	16081	Wheat_newGene_4646	K00626
Circadian rhythm - mammal	ko04710	10	66	1171	16081	Traes_1BS_3644A9277;Traes_1DS_2180FD022;Traes_4AL_F741E66BB;Traes_5AS_8A0E6E7AD;Traes_5BS_CCDBFFE79;Traes_5DS_3276C3054;Traes_6AS_4BFE9C402;Traes_6BS_60289FA38;Traes_6BS_B0FFC3C42;Traes_7AL_4F3563535	K03347+K03347+K03094+K03094+K03094+K03094+K02295+K03094+K02295+K03094
Nucleotide excision repair	ko03420	3	225	1171	16081	Traes_3B_53C04B2E8;Traes_6BL_EAB9D6190;Wheat_newGene_16722	K10843+K04802+K04802
Photosynthesis	ko00195	32	863	1171	16081	Traes_1AL_C42DE440F;Traes_1BL_3727B0AB8;Traes_2AL_2317306B7;Traes_2AL_688678052;Traes_2AS_64BCCAA8B;Traes_2BL_32112BA58;Traes_2BL_363CA4ED8;Traes_2BL_4B8B77E73;Traes_2DL_317A97496;Traes_2DL_6E913E1A4;Traes_2DL_ACDE4E3FA;Traes_2DS_46C9F8F5F;Traes_2DS_5814764C5;Traes_3AL_3694A7CE6;Traes_3AL_B37D1E415;Traes_3B_3793EBCBE;Traes_3B_4DCBF8B56;Traes_3B_D88E04B94;Traes_3B_DCADC5DB7;Traes_3DL_463803781;Tra…	K02695+K02721+K14332+K02639+K08901+K08901+K02639+K02716+K02639+K02717+K02639+K08901+K02701+K08903+K03542+K02699+K02639+K03542+K08903+K02706+K02699+K02638+K02639+K02717+K02639+K02639+K02692+K02694+K02639+K02639+K02638+K02721
Selenocompound metabolism	ko00450	6	95	1171	16081	Traes_1BL_84977D514;Traes_4BL_E7CB51DF3;Traes_4BS_C9070AEA4;Traes_4DL_8C28EDB6C;Traes_7AL_8765F32C5;Traes_7BL_4D22380CD	K01761+K01874+K00549+K01874+K01874+K01874
Phosphatidylinositol signaling system	ko04070	6	149	1171	16081	Traes_1AL_D436FD4B3;Traes_4AL_6B088591C;Traes_4DL_7C90A8325;Traes_4DS_BEC810C3D;Traes_5AS_0B1FD1E0F;Traes_6DL_427E15814	K00913+K00913+K05857+K00913+K01110+K00889
Tyrosine metabolism	ko00350	31	183	1171	16081	Traes_1AL_0226AAD07;Traes_1AL_9D6B86169;Traes_1AL_BCD7C5B8B;Traes_1AS_C1BD73C48;Traes_1BL_A7A180B22;Traes_1BL_D8276D3DB;Traes_1BS_36169E4A1;Traes_1DL_4D8CFB738;Traes_1DL_BA7674D7C;Traes_1DS_08DB46EF9;Traes_2DL_1FF716E43;Traes_3AL_B137CC856;Traes_3B_0CDF6A16D;Traes_3B_32AE0BA64;Traes_3B_536609961;Traes_3DL_870617108;Traes_4AL_2DC24CE38;Traes_4AL_DA5D4FAE4;Traes_4AL_DD53F5C1B;Traes_4AL_E6D679339;Tr…	K00001+K00815+K00815+K00001+K00001+K00815+K00001+K00815+K00001+K00001+K00276+K00813+K00813+K01592+K01592+K00813+K00001+K00121+K00001+K00001+K00121+K00001+K00121+K00121+K00001+K00001+K00001+K00276+K14455+K14455+K14455
RNA degradation	ko03018	22	290	1171	16081	Traes_1AL_14F65F66D;Traes_1AL_41F264D4D;Traes_1BL_508896426;Traes_1BL_CD389571C;Traes_1DL_E1AE8833E;Traes_2AS_362BBDD74;Traes_2DL_A792D76FC;Traes_2DL_EB7115604;Traes_3AL_07A02215A;Traes_3AL_4602E3C0A;Traes_4DL_B5747C2B0;Traes_4DL_DDF95FBC8;Traes_5AL_3B749B14E;Traes_5AL_703E8B839;Traes_5BL_99477E2C3;Traes_5DL_5BC8E3E3F;Traes_5DL_CC411EC59;Traes_5DS_E411CD493;Traes_6BS_15113A66E;Traes_6DL_B01E3A7AA…	K04043+K12605+K12591+K12605+K12605+K12619+K00962+K04043+K04043+K12619+K12585+K12604+K12606+K10643+K12606+K12606+K12606+K01689+K04077+K12608+K01689+K12606
Flavone and flavonol biosynthesis	ko00944	2	50	1171	16081	Traes_1AL_46F40DCDD;Traes_1BL_2426A1F42	K05280+K05280
Regulation of autophagy	ko04140	2	55	1171	16081	Traes_3AL_BC984321A;Traes_3DL_116F5A1FE	K07198+K07198
Brassinosteroid biosynthesis	ko00905	3	15	1171	16081	Traes_4AS_C318715F9;Traes_4BL_BAFA18B1D;Traes_4DL_FA8591613	K09587+K09587+K09587
Alanine, aspartate and glutamate metabolism	ko00250	29	200	1171	16081	Traes_1AL_1D8244B27;Traes_1BL_35C0B2A74;Traes_1BL_46DCF8472;Traes_1BL_C6ACA137C;Traes_1DL_4888B2B05;Traes_1DL_A890AB24C;Traes_2BL_342BDEA35;Traes_2DL_F84FA50B2;Traes_3AL_B137CC856;Traes_3AS_3CB8A9C01;Traes_3B_0CDF6A16D;Traes_3DL_870617108;Traes_3DS_E756029E7;Traes_4AS_3004DDF90;Traes_4AS_C19AB3A1A;Traes_4BL_CE89EFA19;Traes_4BL_D3A9ED55E;Traes_4BS_A4FF7F3EA;Traes_4DL_06C6DB821;Traes_4DL_A369CA2B0;…	K00827+K00261+K00294+K00827+K00294+K00827+K01915+K01915+K00813+K01580+K00813+K00813+K01580+K00827+K01953+K01953+K00827+K01915+K01953+K01953+K00827+K01580+K00820+K01915+K01915+K01915+K14455+K14455+K14455
Glycolysis / Gluconeogenesis	ko00010	75	543	1171	16081	Traes_1AL_0226AAD07;Traes_1AL_D0CB07C73;Traes_1AL_EA8BACE9E;Traes_1AS_C1BD73C48;Traes_1BL_A7A180B22;Traes_1BS_36169E4A1;Traes_1BS_757804D58;Traes_1DL_03EFA2FE5;Traes_1DL_BA7674D7C;Traes_1DS_0435E9A1F;Traes_1DS_08DB46EF9;Traes_2AL_AA9826E22;Traes_2BL_35037E6EB;Traes_2BL_BD059842B;Traes_2BL_D6F1935BC;Traes_2BL_F95E57A0C;Traes_2BS_E15A746F5;Traes_2DL_0032C6179;Traes_2DL_0085274CD;Traes_2DL_04892661A…	K00001+K01792+K00844+K00001+K00001+K00001+K01810+K00002+K00001+K01810+K00001+K01785+K00128+K01785+K01785+K01785+K00844+K01785+K00873+K00128+K01785+K00128+K01785+K00844+K01623+K01803+K00844+K01623+K01568+K00844+K01803+K00844+K01568+K01623+K00844+K00850+K01568+K01568+K01568+K01568+K01568+K00844+K00001+K00121+K00001+K00001+K00121+K00001+K00121+K00121+K00001+K00001+K01834+K00873+K00128+K00128+K00001+…
Lysine degradation	ko00310	9	80	1171	16081	Traes_2AS_4AB51ACE2;Traes_2BL_35037E6EB;Traes_2DL_04892661A;Traes_2DL_DB29E1FA5;Traes_5BL_D509A06B4;Traes_5DL_9ED6A8DF6;Traes_6AL_C7D2C37F4;Traes_6BL_F0F425CF5;Wheat_newGene_4646	K00164+K00128+K00128+K00128+K00128+K00128+K00128+K00128+K00626
Arachidonic acid metabolism	ko00590	8	43	1171	16081	Traes_2AL_4314A430B;Traes_2AL_68F3EFE25;Traes_2BL_552B2D5A0;Traes_2DL_502A50864;Traes_2DL_53CC6EB25;Traes_4AL_F2150FCDC;Traes_4BS_E85B59834;Wheat_newGene_18263	K00681+K00681+K00681+K00681+K00681+K01047+K01047+K01047
Glutathione metabolism	ko00480	19	264	1171	16081	Traes_2AL_4314A430B;Traes_2AL_68F3EFE25;Traes_2AS_2B95E681C;Traes_2BL_552B2D5A0;Traes_2BL_E3222439E;Traes_2DL_502A50864;Traes_2DL_53CC6EB25;Traes_3AL_E8C6D2761;Traes_3B_5ED60406B;Traes_3B_D47C46EC2;Traes_4DL_C32077899;Traes_6AL_394EAA793;Traes_6AL_80FD46553;Traes_6AS_62C3F99C5;Traes_6BL_83DE6DC09;Traes_6DL_2A99B8CDC;Traes_6DS_C6B1E3EE7;Wheat_newGene_24859;Wheat_newGene_8856	K00681+K00681+K00434+K00681+K00434+K00681+K00681+K00799+K00799+K00799+K00036+K01255+K00434+K00036+K00434+K00434+K00036+K00383+K10807
Endocytosis	ko04144	12	292	1171	16081	Traes_1AL_78CB13657;Traes_3B_B67388A96;Traes_4AL_348E237B5;Traes_4AS_894CED0DA;Traes_4BL_8C0E579F8;Traes_4BL_B288394D4;Traes_4DL_7B7B7B0A8;Traes_4DL_B5D080823;Traes_5AL_07951DCB6;Traes_5BS_56822FC9B;Traes_5DS_775F770D9;Traes_6DL_427E15814	K12493+K03283+K03283+K03283+K03283+K03283+K03283+K03283+K04646+K03283+K03283+K00889
Nicotinate and nicotinamide metabolism	ko00760	1	46	1171	16081	Traes_3AL_5CF90868A	K03787
Phenylalanine metabolism	ko00360	41	271	1171	16081	Traes_1AL_9D6B86169;Traes_1AL_BCD7C5B8B;Traes_1AS_6BDC65775;Traes_1BL_D8276D3DB;Traes_1DL_4D8CFB738;Traes_1DS_A171C7D59;Traes_2AL_9EC3226F7;Traes_2AL_F83C1236C;Traes_2AS_958327519;Traes_2AS_EC4ADE04E;Traes_2BL_13D5272D7;Traes_2BL_5FD649D78;Traes_2BL_EE22FBE18;Traes_2BL_F12DFCD3F;Traes_2BS_88CF42F2E;Traes_2BS_CADAA49C9;Traes_2DL_1FF716E43;Traes_2DL_30F8555D4;Traes_2DL_717EBE548;Traes_2DS_28CA50371…	K00815+K00815+K10775+K00815+K00815+K10775+K10775+K00430+K10775+K10775+K10775+K00430+K10775+K00430+K10775+K11188+K00276+K10775+K00430+K10775+K11188+K11188+K00813+K00813+K00430+K00813+K00430+K00430+K00430+K00276+K13064+K00487+K14455+K14455+K00430+K00430+K00430+K00430+K14455+K00430+K00430
Fatty acid metabolism	ko00071	32	199	1171	16081	Traes_1AL_0226AAD07;Traes_1AS_522839777;Traes_1AS_C1BD73C48;Traes_1BL_A7A180B22;Traes_1BS_36169E4A1;Traes_1DL_BA7674D7C;Traes_1DS_08DB46EF9;Traes_2BL_35037E6EB;Traes_2DL_04892661A;Traes_2DL_DB29E1FA5;Traes_4AL_11FA5063B;Traes_4AL_2DC24CE38;Traes_4AL_DA5D4FAE4;Traes_4AL_DD53F5C1B;Traes_4AL_E6D679339;Traes_4BL_9254C78FD;Traes_4BS_78741E0A2;Traes_4DL_65AF8424F;Traes_4DL_BEB3EC10F;Traes_4DS_1A67E8B86…	K00001+K01897+K00001+K00001+K00001+K00001+K00001+K00128+K00128+K00128+K01897+K00001+K00121+K00001+K00001+K00121+K00001+K00121+K00121+K00001+K01897+K00001+K01897+K01897+K00128+K00128+K01897+K00001+K00128+K00128+K07513+K00626
Lysine biosynthesis	ko00300	3	81	1171	16081	Traes_4AS_9A0DF3368;Traes_5AL_EAE1A5561;Traes_5BL_2C0792D10	K10206+K12524+K12524
