# Supplementary material for: Transcriptome analysis reveals important candidate genes involved in grain-size formation at the stage of grain enlargement in common wheat cultivar “Bainong 4199”
Source: PLoS One. 2019 Mar 25;14(3):e0214149. doi: 10.1371/journal.pone.0214149 (PMC6433227; doi:10.1371/journal.pone.0214149)
Supplement: S6 Table — (XLSX) [file pone.0214149.s009.xlsx]

## Sheet: Sheet1
S6 Table. Primers for quantitative real-time PCR.
Primer	Forward sequence (5′to 3′)	Reverse sequence (5′to 3′)
Traes_3B_3B8F2A117	TTGTGGCCACTGAGGACCAG	CAATTGTCATCGCGCACGCA
Traes_7BL_0AC8B6DFA	AGGGCAGCAACAGACATCCA	CCTGCACAGTGAGTGTGTGC
Traes_6AL_561375D3B	CAACGAGCGCAACACCATCA	ACGAGGACGTGCATGGAGAG
Traes_2AL_2FF596524	CCAGAGGAACGGTACGAGCA	TGACGTGGTCATGGCAGACA
Traes_7DL_9782ACB70	GGCTCCGTCTACTTCGGCTT	GTGGTGCCGTTGTTGTGGAG
Traes_2BS_1D691A35F	CTCCGGCTTCAGCGACATAC	AGCATCACGAGCAACATGGG
Traes_4AL_36D63D2CA	GATCGAAGGCACCAGGACGA	CTGATGGCCGAGTGGAGGAG
Traes_1BL_CF0FA226A	CTCGGTCCCTCTTGGTGGAA	ATCGCGAGCAATAGCAAGGG
TaActin	TACTCCCTCACAACAACCGC	CTCCTAGCCGTTTCCAGCTC
